# Supplementary material for: Identification and validation of the molecular subtype and prognostic signature for clear cell renal cell carcinoma based on neutrophil extracellular traps
Source: Front Cell Dev Biol. 2022 Nov 29;10:1021690. doi: 10.3389/fcell.2022.1021690 (PMC9745193; doi:10.3389/fcell.2022.1021690)
Supplement: Supplementary file 5 [file DataSheet1.ZIP]

Archive with 36 entries (35 files):
- R/
- R/m6aLnc31.cliGroupSur.R
- R/m6aLnc33.riskCliCor.R
- R/m6aLnc29.riskPlot.R
- R/m6aLnc15.clusterSurvival.R
- R/merge.pl
- R/m6aLnc30.indep.R
- R/m6aLnc27.survial.R
- R/m6aLnc16.clusterCli.R
- R/m6aLnc19.CIBERSORT.R
- R/m6aLnc23.clusterScoreDiff.R
- R/symbol.pl
- R/m6aLnc18.geneCor.R
- __MACOSX/R/._m6aLnc18.geneCor.R
- R/m6aLnc20.estimate.R
- R/m6aLnc24.preGSEA.pl
- R/m6aLnc08.m6aExp.R
- __MACOSX/R/._m6aLnc08.m6aExp.R
- R/m6aLnc09.cor.R
- __MACOSX/R/._m6aLnc09.cor.R
- R/m6aLnc10.network.R
- __MACOSX/R/._m6aLnc10.network.R
- R/m6aLnc26.model.R
- __MACOSX/R/._m6aLnc26.model.R
- R/getClinical.pl
- R/m6aLnc14.cluster.R
- R/m6aLnc11.mergeTime.R
- R/m6aLnc28.ROC.R
- R/m6aLnc22.clusterImmDiff.R
- R/m6aLnc21.vioplot.R
- R/m6aLnc17.geneDiff.R
- R/moveFiles.pl
- R/m6aLnc13.heatmap.R
- __MACOSX/R/._m6aLnc13.heatmap.R
- R/m6aLnc12.uniCox.R
- __MACOSX/R/._m6aLnc12.uniCox.R
