# Supplementary material for: Identification and validation of the molecular subtype and prognostic signature for clear cell renal cell carcinoma based on neutrophil extracellular traps
Source: Front Cell Dev Biol. 2022 Nov 29;10:1021690. doi: 10.3389/fcell.2022.1021690 (PMC9745193; doi:10.3389/fcell.2022.1021690)
Supplement: Supplementary file 5 [file DataSheet1.ZIP › R/m6aLnc33.riskCliCor.R]

######Video source: https://ke.biowolf.cn
######ÉúÐÅ×ÔÑ§Íø: https://www.biowolf.cn/
######Î¢ÐÅ¹«ÖÚºÅ£ºbiowolf_cn
######ºÏ×÷ÓÊÏä£ºbiowolf@foxmail.com
######´ðÒÉÎ¢ÐÅ: 18520221056

#if (!requireNamespace("BiocManager", quietly = TRUE))
#    install.packages("BiocManager")
#BiocManager::install("limma")

#install.packages("ggpubr")


#ÒýÓÃ°ü
library(limma)
library(ggpubr)
ClusterFile="cluster.txt"     #·ÖÐÍ½á¹ûÎÄ¼þ
cliFile="clinical.txt"        #ÁÙ´²Êý¾ÝÎÄ¼þ
riskFile="allRisk.txt"        #·çÏÕÎÄ¼þ
scoreFile="scores.txt"        #Ö×ÁöÎ¢»·¾³´ò·ÖÎÄ¼þ
setwd("C:\\Users\\rog\\Desktop\\121m6ALnc\\33.riskCliCor")

#¶ÁÈ¡·ÖÐÍ½á¹ûÎÄ¼þ
Cluster=read.table(ClusterFile, header=F, sep="\t", check.names=F, row.names=1)
colnames(Cluster)=c("Cluster")

#¶ÁÈ¡ÁÙ´²Êý¾ÝÎÄ¼þ
cli=read.table(cliFile, header=T, sep="\t", check.names=F, row.names=1)

#¶ÁÈ¡·çÏÕÎÄ¼þ
risk=read.table(riskFile, header=T, sep="\t", check.names=F, row.names=1)

#¶ÁÈ¡ÃâÒß½á¹ûÎÄ¼þ£¬²¢¶ÔÊý¾Ý½øÐÐÕûÀí
score=read.table(scoreFile, header=T, sep="\t", check.names=F, row.names=1)
row.names(score)=gsub("(.*?)\\-(.*?)\\-(.*?)\\-(.*?)\\-.*", "\\1\\-\\2\\-\\3", row.names(score))
score=avereps(score)

#ºÏ²¢Êý¾Ý
samSample=intersect(row.names(Cluster), row.names(cli))
Cluster=Cluster[samSample,"Cluster",drop=F]
cli=cli[samSample,,drop=F]
risk=risk[samSample,,drop=F]
score=score[samSample,,drop=F]
score[,"ImmuneScore"]=ifelse(score[,"ImmuneScore"]>median(score[,"ImmuneScore"]), "High", "Low")
data=cbind(risk, Cluster, score[,"ImmuneScore",drop=F], cli)
rt=data[order(data$riskScore),,drop=F] 
rt=rt[,((ncol(risk)-1):ncol(rt))]
rt=rt[,-2]
rt$Cluster=paste0("Cluster", rt$Cluster)

#ÁÙ´²Ïà¹ØÐÔ·ÖÎö£¬Êä³öÍ¼ÐÎ½á¹û
for(clinical in colnames(rt[,2:ncol(rt)])){
	data=rt[c("riskScore", clinical)]
	colnames(data)=c("riskScore", "clinical")
	data=data[(data[,"clinical"]!="unknow"),]
	#ÉèÖÃ±È½Ï×é
	group=levels(factor(data$clinical))
	data$clinical=factor(data$clinical, levels=group)
	comp=combn(group,2)
	my_comparisons=list()
	for(i in 1:ncol(comp)){my_comparisons[[i]]<-comp[,i]}
	#»æÖÆÏäÏßÍ¼
	boxplot=ggboxplot(data, x="clinical", y="riskScore", color="clinical",
		          xlab=clinical,
		          ylab="Risk score",
		          legend.title=clinical,
		          add = "jitter")+ 
	    stat_compare_means(comparisons = my_comparisons)
	#Êä³öÍ¼Æ¬
	pdf(file=paste0(clinical, ".pdf"), width=5.5, height=5)
	print(boxplot)
	dev.off()
}


######Video source: https://ke.biowolf.cn
######ÉúÐÅ×ÔÑ§Íø: https://www.biowolf.cn/
######Î¢ÐÅ¹«ÖÚºÅ£ºbiowolf_cn
######ºÏ×÷ÓÊÏä£ºbiowolf@foxmail.com
######´ðÒÉÎ¢ÐÅ: 18520221056
