# Supplementary material for: Identification and validation of the molecular subtype and prognostic signature for clear cell renal cell carcinoma based on neutrophil extracellular traps
Source: Front Cell Dev Biol. 2022 Nov 29;10:1021690. doi: 10.3389/fcell.2022.1021690 (PMC9745193; doi:10.3389/fcell.2022.1021690)
Supplement: Supplementary file 5 [file DataSheet1.ZIP › R/m6aLnc16.clusterCli.R]

######Video source: https://ke.biowolf.cn
######ÉúÐÅ×ÔÑ§Íø: https://www.biowolf.cn/
######Î¢ÐÅ¹«ÖÚºÅ£ºbiowolf_cn
######ºÏ×÷ÓÊÏä£ºbiowolf@foxmail.com
######´ðÒÉÎ¢ÐÅ: 18520221056

#install.packages("pheatmap")


library(pheatmap)               #ÒýÓÃ°ü
ClusterFile="cluster.txt"       #·ÖÐÍ½á¹ûÎÄ¼þ
cliFile="clinical.txt"          #ÁÙ´²Êý¾ÝÎÄ¼þ
expFile="uniSigExp.txt"         #±í´ïÊý¾ÝÎÄ¼þ
setwd("C:\\Users\\rog\\Desktop\\121m6ALnc\\16.clusterCli")

#¶ÁÈ¡·ÖÐÍ½á¹ûÎÄ¼þ
Cluster=read.table(ClusterFile, header=F, sep="\t", check.names=F, row.names=1)
colnames(Cluster)=c("Cluster")
Cluster=Cluster[order(Cluster$Cluster),,drop=F] 

#¶ÁÈ¡ÁÙ´²Êý¾ÝÎÄ¼þ
cli=read.table(cliFile, header=T, sep="\t", check.names=F, row.names=1)

#ºÏ²¢Êý¾Ý
samSample=intersect(row.names(Cluster), row.names(cli))
Cluster=Cluster[samSample,"Cluster",drop=F]
cli=cli[samSample,,drop=F]
Type=cbind(Cluster, cli)
Type$Cluster=paste0("Cluster", Type$Cluster)

#ÁÙ´²Ïà¹ØÐÔ·ÖÎö£¬µÃµ½ÏÔÖøÐÔ±ê¼Ç
sigVec=c("Cluster")
for(clinical in colnames(Type[,2:ncol(Type)])){
	data=Type[c("Cluster", clinical)]
	colnames(data)=c("Cluster", "clinical")
	data=data[(data[,"clinical"]!="unknow"),]
	tableStat=table(data)
	stat=chisq.test(tableStat)
	pvalue=stat$p.value
	Sig=ifelse(pvalue<0.001,"***",ifelse(pvalue<0.01,"**",ifelse(pvalue<0.05,"*","")))
	sigVec=c(sigVec, paste0(clinical, Sig))
	#print(paste(clinical, pvalue, Sig, sep="\t"))
}
colnames(Type)=sigVec

#¶ÁÈ¡±í´ïÊý¾Ý
exp=read.table(expFile, header=T, sep="\t", check.names=F, row.names=1)
data=t(exp[,(3:ncol(exp))])
data=data[,row.names(Type)]

#¶¨ÒåÈÈÍ¼×¢ÊÍµÄÑÕÉ«
colorList=list()
#Type=Type[apply(Type,1,function(x)any(is.na(match('unknow',x)))),,drop=F]
bioCol=c("#0066FF","#FF0000","#FF9900","#ed1299", "#0dbc21", "#246b93", "#cc8e12", "#d561dd", "#c93f00", 
         "#ce2523", "#f7aa5d", "#9ed84e", "#39ba30", "#6ad157", "#373bbf", "#a1ce4c", "#ef3bb6", "#d66551",
         "#1a918f", "#7149af", "#ff66fc", "#2927c4", "#57e559" ,"#8e3af4" ,"#f9a270" ,"#22547f", "#db5e92",
         "#4aef7b", "#e86502",  "#99db27", "#e07233", "#8249aa","#cebb10", "#03827f", "#931635", "#ff523f",
         "#edd05e", "#6f25e8", "#0dbc21", "#167275", "#280f7a", "#6373ed", "#5b910f" ,"#7b34c1" ,"#0cf29a" ,"#d80fc1",
         "#dd27ce", "#07a301", "#ddd53e",  "#391c82", "#2baeb5","#925bea", "#09f9f5",  "#63ff4f")
j=0
for(cli in colnames(Type[,1:ncol(Type)])){
	cliLength=length(levels(factor(Type[,cli])))
	cliCol=bioCol[(j+1):(j+cliLength)]
	j=j+cliLength
	names(cliCol)=levels(factor(Type[,cli]))
	if("unknow" %in% levels(factor(Type[,cli]))){
		cliCol["unknow"]="grey75"}
	colorList[[cli]]=cliCol
}

#ÈÈÍ¼¿ÉÊÓ»¯
data=log2(data+1)
pdf("heatmap.pdf", width=7.5, height=5)
pheatmap(data,
         annotation=Type,
         annotation_colors = colorList,
         color = colorRampPalette(c(rep("blue",5), "white", rep("red",5)))(100),
         cluster_cols =F,
         cluster_rows =T,
         scale="row",
         show_colnames=F,
         show_rownames=T,
         fontsize=6,
         fontsize_row=6,
         fontsize_col=6)
dev.off()


######Video source: https://ke.biowolf.cn
######ÉúÐÅ×ÔÑ§Íø: https://www.biowolf.cn/
######Î¢ÐÅ¹«ÖÚºÅ£ºbiowolf_cn
######ºÏ×÷ÓÊÏä£ºbiowolf@foxmail.com
######´ðÒÉÎ¢ÐÅ: 18520221056
