# Supplementary material for: Identification and validation of the molecular subtype and prognostic signature for clear cell renal cell carcinoma based on neutrophil extracellular traps
Source: Front Cell Dev Biol. 2022 Nov 29;10:1021690. doi: 10.3389/fcell.2022.1021690 (PMC9745193; doi:10.3389/fcell.2022.1021690)
Supplement: Supplementary file 5 [file DataSheet1.ZIP › R/m6aLnc18.geneCor.R]

######Video source: https://ke.biowolf.cn
######ÉúÐÅ×ÔÑ§Íø: https://www.biowolf.cn/
######Î¢ÐÅ¹«ÖÚºÅ£ºbiowolf_cn
######ºÏ×÷ÓÊÏä£ºbiowolf@foxmail.com
######´ðÒÉÎ¢ÐÅ: 18520221056

#if (!requireNamespace("BiocManager", quietly = TRUE))
#    install.packages("BiocManager")
#BiocManager::install("limma")

#install.packages("corrplot")


#ÒýÓÃ°ü
library(limma)
library(corrplot)
expFile="symbol.txt"        #±í´ïÊäÈëÎÄ¼þ
lncFile="uniSigExp.txt"     #Ô¤ºóÏà¹ØµÄlncRNAÁÐ±í
gene="CD274"                #»ùÒòµÄ±ê×¼Ãû³Æ
showName="PD-L1"            #Í¼ÐÎÀïÃæÏÔÊ¾µÄ»ùÒòÃû³Æ
setwd("C:\\Users\\rog\\Desktop\\121m6ALnc\\18.geneCor")     #ÉèÖÃ¹¤×÷Ä¿Â¼

#¶ÁÈ¡»ùÒò±í´ïÎÄ¼þ,²¢¶ÔÊý¾Ý½øÐÐ´¦Àí
rt=read.table(expFile, header=T, sep="\t", check.names=F)
rt=as.matrix(rt)
rownames(rt)=rt[,1]
exp=rt[,2:ncol(rt)]
dimnames=list(rownames(exp), colnames(exp))
data=matrix(as.numeric(as.matrix(exp)), nrow=nrow(exp), dimnames=dimnames)
data=avereps(data)

#É¾µôÕý³£ÑùÆ·
group=sapply(strsplit(colnames(data),"\\-"), "[", 4)
group=sapply(strsplit(group,""), "[", 1)
group=gsub("2", "1", group)
data=data[,group==0]

#¶ÁÈ¡lncRNAÎÄ¼þ
lncRT=read.table(lncFile, header=T, sep="\t", check.names=F, row.names=1)
lncRNA=c(gene, colnames(lncRT)[3:ncol(lncRT)])
sameGene=intersect(lncRNA, row.names(data))
data=data[sameGene,]
row.names(data)[1]=showName

#Ïà¹ØÐÔ¾ØÕó
data=t(data)
M=cor(data)
res1=cor.mtest(data, conf.level = 0.95)

#»æÖÆÏà¹ØÐÔÍ¼ÐÎ
pdf(file="cor.pdf", width=8, height=8)
corrplot(M,
         order="original",
         method = "circle",
         type = "upper",
         tl.cex=0.8, pch=T,
         p.mat = res1$p,
         insig = "label_sig",
         pch.cex = 1.6,
         sig.level=0.05,
         number.cex = 1,
         col=colorRampPalette(c("blue", "white", "red"))(50),
         tl.col="black")
dev.off()


######Video source: https://ke.biowolf.cn
######ÉúÐÅ×ÔÑ§Íø: https://www.biowolf.cn/
######Î¢ÐÅ¹«ÖÚºÅ£ºbiowolf_cn
######ºÏ×÷ÓÊÏä£ºbiowolf@foxmail.com
######´ðÒÉÎ¢ÐÅ: 18520221056
