# Supplementary material for: Identification and validation of the molecular subtype and prognostic signature for clear cell renal cell carcinoma based on neutrophil extracellular traps
Source: Front Cell Dev Biol. 2022 Nov 29;10:1021690. doi: 10.3389/fcell.2022.1021690 (PMC9745193; doi:10.3389/fcell.2022.1021690)
Supplement: Supplementary file 5 [file DataSheet1.ZIP › R/m6aLnc09.cor.R]

######Video source: https://ke.biowolf.cn
######ÉúÐÅ×ÔÑ§Íø: https://www.biowolf.cn/
######Î¢ÐÅ¹«ÖÚºÅ£ºbiowolf_cn
######ºÏ×÷ÓÊÏä£ºbiowolf@foxmail.com
######´ðÒÉÎ¢ÐÅ: 18520221056

#if (!requireNamespace("BiocManager", quietly = TRUE))
#    install.packages("BiocManager")
#BiocManager::install("limma")


library(limma)
corFilter=0.4            #Ïà¹ØÏµÊý¹ýÂË±ê×¼
pvalueFilter=0.001       #pÖµ¹ýÂË±ê×¼
setwd("C:\\Users\\rog\\Desktop\\121m6ALnc\\09.m6aLncExp")     #ÉèÖÃ¹¤×÷Ä¿Â¼

#¶ÁÈ¡lncRNA±í´ïÎÄ¼þ,²¢¶ÔÊý¾Ý½øÐÐ´¦Àí
rt=read.table("lncRNA.txt", header=T, sep="\t", check.names=F)
rt=as.matrix(rt)
rownames(rt)=rt[,1]
exp=rt[,2:ncol(rt)]
dimnames=list(rownames(exp),colnames(exp))
data=matrix(as.numeric(as.matrix(exp)),nrow=nrow(exp),dimnames=dimnames)
data=avereps(data)
data=data[rowMeans(data)>0.1,]

#É¾µôÕý³£ÑùÆ·
group=sapply(strsplit(colnames(data),"\\-"),"[",4)
group=sapply(strsplit(group,""), "[", 1)
group=gsub("2","1",group)
lncRNA=data[,group==0]
conNum=length(group[group==1])       #Õý³£×éÑùÆ·ÊýÄ¿
treatNum=length(group[group==0])     #Ö×Áö×éÑùÆ·ÊýÄ¿
sampleType=c(rep(1,conNum), rep(2,treatNum))

#¶ÁÈ¡m6a»ùÒò±í´ïÎÄ¼þ,²¢¶ÔÊý¾Ý½øÐÐ´¦Àí
rt1=read.table("m6aGeneExp.txt", header=T, sep="\t", check.names=F)
rt1=as.matrix(rt1)
rownames(rt1)=rt1[,1]
exp1=rt1[,2:ncol(rt1)]
dimnames1=list(rownames(exp1),colnames(exp1))
m6A=matrix(as.numeric(as.matrix(exp1)), nrow=nrow(exp1), dimnames=dimnames1)
m6A=avereps(m6A)
m6A=m6A[rowMeans(m6A)>0.1,]

#É¾µôÕý³£ÑùÆ·
group=sapply(strsplit(colnames(m6A),"\\-"),"[",4)
group=sapply(strsplit(group,""),"[",1)
group=gsub("2","1",group)
m6A=m6A[,group==0]

#Ïà¹ØÐÔ¼ìÑé
outTab=data.frame()
for(i in row.names(lncRNA)){
	if(sd(lncRNA[i,])>0.1){
		test=wilcox.test(data[i,] ~ sampleType)
		if(test$p.value<0.05){
			for(j in row.names(m6A)){
				x=as.numeric(lncRNA[i,])
				y=as.numeric(m6A[j,])
				corT=cor.test(x,y)
				cor=corT$estimate
				pvalue=corT$p.value
				if((cor>corFilter) & (pvalue<pvalueFilter)){
					outTab=rbind(outTab,cbind(m6A=j,lncRNA=i,cor,pvalue,Regulation="postive"))
				}
				if((cor< -corFilter) & (pvalue<pvalueFilter)){
					outTab=rbind(outTab,cbind(m6A=j,lncRNA=i,cor,pvalue,Regulation="negative"))
				}
			}
		}
	}
}

#Êä³öÏà¹ØÐÔÍøÂç
write.table(file="net.network.txt",outTab,sep="\t",quote=F,row.names=F)
#Êä³öÏà¹ØÐÔ½ÚµãÊôÐÔ
lncNode=data.frame(Node=unique(as.vector(outTab[,"lncRNA"])), Type="lncRNA")
mrnaNode=data.frame(Node=unique(as.vector(outTab[,"m6A"])), Type="m6A")
nodeOut=rbind(lncNode, mrnaNode)
write.table(nodeOut, file="net.node.txt", sep="\t", quote=F, row.names=F)

#Êä³öm6aÏà¹ØlncRNA±í´ïÁ¿
m6aLncRNA=unique(as.vector(outTab[,"lncRNA"]))
m6aLncRNAexp=data[m6aLncRNA,]
m6aLncRNAexp=rbind(ID=colnames(m6aLncRNAexp), m6aLncRNAexp)
write.table(m6aLncRNAexp,file="m6aLncExp.txt",sep="\t",quote=F,col.names=F)


######Video source: https://ke.biowolf.cn
######ÉúÐÅ×ÔÑ§Íø: https://www.biowolf.cn/
######Î¢ÐÅ¹«ÖÚºÅ£ºbiowolf_cn
######ºÏ×÷ÓÊÏä£ºbiowolf@foxmail.com
######´ðÒÉÎ¢ÐÅ: 18520221056
