# Supplementary material for: Identification and validation of the molecular subtype and prognostic signature for clear cell renal cell carcinoma based on neutrophil extracellular traps
Source: Front Cell Dev Biol. 2022 Nov 29;10:1021690. doi: 10.3389/fcell.2022.1021690 (PMC9745193; doi:10.3389/fcell.2022.1021690)
Supplement: Supplementary file 5 [file DataSheet1.ZIP › R/m6aLnc10.network.R]

######Video source: https://ke.biowolf.cn
######ÉúÐÅ×ÔÑ§Íø: https://www.biowolf.cn/
######Î¢ÐÅ¹«ÖÚºÅ£ºbiowolf_cn
######ºÏ×÷ÓÊÏä£ºbiowolf@foxmail.com
######´ðÒÉÎ¢ÐÅ: 18520221056

#install.packages("igraph")


library(igraph)               #ÒýÓÃ°ü
nodefile="net.node.txt"       #½ÚµãÊäÈëÎÄ¼þ
edgefile="net.network.txt"    #ÍøÂçÊäÈëÎÄ¼þ
outfile="network.pdf"         #Êä³ö½á¹ûÎÄ¼þ
lncRNAcol="#00AFBB"           #lncRNAÑÕÉ«
m6Acol="#FC4E07"              #m6AÑÕÉ«
setwd("C:\\Users\\rog\\Desktop\\121m6ALnc\\10.network")     #ÉèÖÃ¹¤×÷Ä¿Â¼

#ÌáÈ¡Êý¾Ý
node.data=read.table(nodefile, header=T, sep="\t", check.names=F)
edge.data=read.table(edgefile, header=T, sep="\t", check.names=F)
color=ifelse(node.data$Type=="lncRNA", lncRNAcol, m6Acol)
value=ifelse(node.data$Type=="lncRNA", 3, 4)
fontSize=ifelse(node.data$Type=="lncRNA", 0.01, 1.1)
node=data.frame(id=node.data$Node,label=node.data$Node,color=color,shape="dot",value=value,fontSize=fontSize)
edge=data.frame(from=edge.data$lncRNA,to=edge.data$m6A,length=100,arrows="middle",smooth=TRUE,shadow=FALSE,weight=edge.data$cor)

#½ÚµãºÍ±ßµÄÊôÐÔ
d=data.frame(p1=edge$from, p2=edge$to, weight=abs(edge$weight))
g=graph.data.frame(d,directed = FALSE)
E(g)$color="grey30"
V(g)$size=node$value[match(names(components(g)$membership),node$label)]
V(g)$shape="sphere"
V(g)$lable.cex=node$fontSize[match(names(components(g)$membership),node$label)]
V(g)$color=node$color[match(names(components(g)$membership),node$label)]

#ÍøÂç¿ÉÊÓ»¯
pdf(outfile,width=8,height=7)
layout(mat=matrix(c(1,2,1,2),nc=2), height=c(1,7))
par(mar=c(0,5,3,5))
plot(1,type="n",axes=F,xlab="",ylab="")
legend('center',legend=c('lncRNA','m6A'),col=c(lncRNAcol,m6Acol),pch=16,bty="n",ncol=2,cex=2)
vertex.frame.color = node$color
edge_col=E(g)$color
plot(g,layout=layout.auto,vertex.size=V(g)$size,vertex.label=node$label,vertex.label.cex=V(g)$lable.cex,edge.width =0.1,edge.arrow.size=0,vertex.label.color=NULL,vertex.frame.color=NA,edge.color=edge_col,vertex.label.font=2)
dev.off()


######Video source: https://ke.biowolf.cn
######ÉúÐÅ×ÔÑ§Íø: https://www.biowolf.cn/
######Î¢ÐÅ¹«ÖÚºÅ£ºbiowolf_cn
######ºÏ×÷ÓÊÏä£ºbiowolf@foxmail.com
######´ðÒÉÎ¢ÐÅ: 18520221056
