# Supplementary material for: Identification and validation of the molecular subtype and prognostic signature for clear cell renal cell carcinoma based on neutrophil extracellular traps
Source: Front Cell Dev Biol. 2022 Nov 29;10:1021690. doi: 10.3389/fcell.2022.1021690 (PMC9745193; doi:10.3389/fcell.2022.1021690)
Supplement: Supplementary file 5 [file DataSheet1.ZIP › R/m6aLnc28.ROC.R]

######Video source: https://ke.biowolf.cn
######ÉúÐÅ×ÔÑ§Íø: https://www.biowolf.cn/
######Î¢ÐÅ¹«ÖÚºÅ£ºbiowolf_cn
######ºÏ×÷ÓÊÏä£ºbiowolf@foxmail.com
######´ðÒÉÎ¢ÐÅ: 18520221056

#install.packages("survival")
#install.packages("survminer")
#install.packages("timeROC")


#ÒýÓÃ°ü
library(survival)
library(survminer)
library(timeROC)
setwd("F:\\ÃÚÄò\\°òë×ÉÏÆ¤°©121m6ALnc\\28.ROC")      #ÉèÖÃ¹¤×÷Ä¿Â¼

#¶¨Òå»æÖÆROCÇúÏßº¯Êý
bioROC=function(inputFile=null, rocFile=null){
	predictTime=1    #Ô¤²âÊ±¼ä
	#¶ÁÈ¡ÊäÈëÎÄ¼þ
	rt=read.table(inputFile, header=T, sep="\t")
	#ROCÇúÏß
	ROC_rt=timeROC(T=rt$futime, delta=rt$fustat,
	               marker=rt$riskScore, cause=1,
	               weighting='aalen',
	               times=c(predictTime), ROC=TRUE)
	pdf(file=rocFile, width=5, height=5)
	plot(ROC_rt, time=predictTime, col='red', title=FALSE, lwd=2)
	legend('bottomright', cex=1.3,
           paste0('AUC=',sprintf("%.03f",ROC_rt$AUC[2])),
	       col="white", lwd=1, bty = 'n')
	dev.off()
}

bioROC(inputFile="trainRisk.txt",rocFile="train.ROC.pdf")
bioROC(inputFile="testRisk.txt",rocFile="test.ROC.pdf")


######Video source: https://ke.biowolf.cn
######ÉúÐÅ×ÔÑ§Íø: https://www.biowolf.cn/
######Î¢ÐÅ¹«ÖÚºÅ£ºbiowolf_cn
######ºÏ×÷ÓÊÏä£ºbiowolf@foxmail.com
######´ðÒÉÎ¢ÐÅ: 18520221056
