# Supplementary material for: Identification and validation of the molecular subtype and prognostic signature for clear cell renal cell carcinoma based on neutrophil extracellular traps
Source: Front Cell Dev Biol. 2022 Nov 29;10:1021690. doi: 10.3389/fcell.2022.1021690 (PMC9745193; doi:10.3389/fcell.2022.1021690)
Supplement: Supplementary file 5 [file DataSheet1.ZIP › R/m6aLnc22.clusterImmDiff.R]

######Video source: https://ke.biowolf.cn
######ÉúÐÅ×ÔÑ§Íø: https://www.biowolf.cn/
######Î¢ÐÅ¹«ÖÚºÅ£ºbiowolf_cn
######ºÏ×÷ÓÊÏä£ºbiowolf@foxmail.com
######´ðÒÉÎ¢ÐÅ: 18520221056

#if (!requireNamespace("BiocManager", quietly = TRUE))
#    install.packages("BiocManager")
#BiocManager::install("limma")

#install.packages("ggpubr")


#ÒýÓÃ°ü
library(limma)
library(ggpubr)
immuneFile="CIBERSORT-Results.txt"      #ÃâÒßÏ¸°û½þÈóÎÄ¼þ
cluFile="cluster.txt"                   #·ÖÐÍµÄ½á¹ûÎÄ¼þ
pFilter=0.05        #ÃâÒßÏ¸°û½þÈóµÄ¹ýÂËÌõ¼þ
setwd("C:\\Users\\rog\\Desktop\\121m6ALnc\\22.clusterImmDiff")      #ÉèÖÃ¹¤×÷Ä¿Â¼

#¶ÁÈ¡ÃâÒßÏ¸°û½þÈóµÄ½á¹ûÎÄ¼þ£¬²¢¶ÔÊý¾Ý½øÐÐÕûÀí
immune=read.table(immuneFile, header=T, sep="\t", check.names=F, row.names=1)
immune=immune[immune[,"P-value"]<pFilter,]
immune=as.matrix(immune[,1:(ncol(immune)-3)])

#É¾µôÕý³£ÑùÆ·
group=sapply(strsplit(row.names(immune),"\\-"), "[", 4)
group=sapply(strsplit(group,""), "[", 1)
group=gsub("2", "1", group)
immune=immune[group==0,]
row.names(immune)=gsub("(.*?)\\-(.*?)\\-(.*?)\\-(.*?)\\-.*", "\\1\\-\\2\\-\\3", row.names(immune))
immune=avereps(immune)

#¶ÁÈ¡·ÖÐÍµÄ½á¹ûÎÄ¼þ
cluster=read.table(cluFile, header=F, sep="\t", row.names=1, check.names=F)

#ÑùÆ·È¡½»¼¯
sameSample=intersect(row.names(immune), row.names(cluster))
immune1=immune[sameSample,,drop=F]
cluster1=cluster[sameSample,,drop=F]
colnames(cluster1)=c("Cluster")
data=cbind(immune1, cluster1)
data$Cluster=paste0("Cluster", data$Cluster)

#ÉèÖÃ±È½Ï×é
type=levels(factor(data[,"Cluster"]))
data$Cluster=factor(data$Cluster, levels=type)
comp=combn(type, 2)
my_comparisons=list()
for(i in 1:ncol(comp)){my_comparisons[[i]]<-comp[,i]}

#ÉèÖÃÑÕÉ«
bioCol=c("#0066FF","#FF0000","#FF9900","#6E568C","#7CC767","#223D6C","#D20A13","#FFD121","#088247","#11AA4D")
bioCol=bioCol[1:length(levels(factor(data$Cluster)))]

#ÃâÒß²îÒì·ÖÎö
for(i in colnames(data)[1:(ncol(data)-1)]){
	#»æÖÆÏäÏßÍ¼
	boxplot=ggboxplot(data, x="Cluster", y=i, fill="Cluster",
			          xlab="",
			          ylab=i,
			          legend.title="Cluster",
			          palette=bioCol
			          )+ 
		    stat_compare_means(comparisons=my_comparisons)
	#Êä³öÍ¼ÐÎ
	pdf(file=paste0(i, ".pdf"), width=5, height=4.5)
	print(boxplot)
	dev.off()
}


######Video source: https://ke.biowolf.cn
######ÉúÐÅ×ÔÑ§Íø: https://www.biowolf.cn/
######Î¢ÐÅ¹«ÖÚºÅ£ºbiowolf_cn
######ºÏ×÷ÓÊÏä£ºbiowolf@foxmail.com
######´ðÒÉÎ¢ÐÅ: 18520221056
