# Supplementary material for: Identification and validation of the molecular subtype and prognostic signature for clear cell renal cell carcinoma based on neutrophil extracellular traps
Source: Front Cell Dev Biol. 2022 Nov 29;10:1021690. doi: 10.3389/fcell.2022.1021690 (PMC9745193; doi:10.3389/fcell.2022.1021690)
Supplement: Supplementary file 5 [file DataSheet1.ZIP › R/m6aLnc21.vioplot.R]

######Video source: https://ke.biowolf.cn
######ÉúÐÅ×ÔÑ§Íø: https://www.biowolf.cn/
######Î¢ÐÅ¹«ÖÚºÅ£ºbiowolf_cn
######ºÏ×÷ÓÊÏä£ºbiowolf@foxmail.com
######´ðÒÉÎ¢ÐÅ: 18520221056

#if (!requireNamespace("BiocManager", quietly = TRUE))
#    install.packages("BiocManager")
#BiocManager::install("limma")

#install.packages("vioplot")


#ÒýÓÃ°ü
library(limma)
library(vioplot)
immuneFile="CIBERSORT-Results.txt"      #ÃâÒßÏ¸°û½þÈóÎÄ¼þ
cluFile="cluster.txt"                   #·ÖÐÍ½á¹ûÎÄ¼þ
pFilter=0.05          #ÃâÒßÏ¸°û½þÈó½á¹ûµÄ¹ýÂËÌõ¼þ
setwd("C:\\Users\\rog\\Desktop\\121m6ALnc\\21.clusterImmVioplot")     #ÉèÖÃ¹¤×÷Ä¿Â¼

#¶ÁÈ¡ÃâÒßÏ¸°û½þÈó½á¹ûÎÄ¼þ£¬²¢¶ÔÊý¾Ý½øÐÐÕûÀí
immune=read.table(immuneFile, header=T, sep="\t", check.names=F, row.names=1)
immune=immune[immune[,"P-value"]<pFilter,]
immune=as.matrix(immune[,1:(ncol(immune)-3)])

#É¾µôÕý³£ÑùÆ·
group=sapply(strsplit(row.names(immune),"\\-"), "[", 4)
group=sapply(strsplit(group,""), "[", 1)
group=gsub("2", "1", group)
immune=immune[group==0,]
row.names(immune)=gsub("(.*?)\\-(.*?)\\-(.*?)\\-(.*?)\\-.*", "\\1\\-\\2\\-\\3", row.names(immune))
immune=avereps(immune)

#¶ÁÈ¡·ÖÐÍµÄÎÄ¼þ
cluster=read.table(cluFile, header=F, sep="\t", row.names=1, check.names=F)

#°´ÕÕ·ÖÐÍ¶ÔÑùÆ··Ö×é
lowName=row.names(cluster)[cluster[,1]==1]
highName=row.names(cluster)[cluster[,1]==2]

#ÌáÈ¡²»Í¬·ÖÐÍµÄÃâÒßÏ¸°ûº¬Á¿
lowImm=intersect(row.names(immune), lowName)
highImm=intersect(row.names(immune), highName)
rt=rbind(immune[lowImm,], immune[highImm,])
lowNum=length(lowImm)
highNum=length(highImm)

#»æÖÆÐ¡ÌáÇÙÍ¼
outTab=data.frame()
pdf("vioplot.pdf", width=13, height=9)
par(las=1,mar=c(10,6,3,3))
x=c(1:ncol(rt))
y=c(1:ncol(rt))
plot(x, y,
     xlim=c(0,63), ylim=c(min(rt),max(rt)+0.02),
     main="",xlab="", ylab="Fraction",
     pch=21,
     col="white",
     xaxt="n")

#¶ÔÃ¿¸öÃâÒßÏ¸°ûÑ­»·£¬»æÖÆvioplot£¬µÍ±í´ïÓÃÀ¶É«±íÊ¾£¬¸ß±í´ïÓÃºìÉ«±íÊ¾
bioCol=c("#0066FF","#FF0000","#FF9900","#6E568C","#7CC767","#223D6C","#D20A13","#FFD121","#088247","#11AA4D")
for(i in 1:ncol(rt)){
	  if(sd(rt[1:lowNum,i])==0){
	    rt[1,i]=0.00001
	  }
	  if(sd(rt[(lowNum+1):(lowNum+highNum),i])==0){
	    rt[(lowNum+1),i]=0.00001
	  }
	  lowData=rt[1:lowNum,i]
	  highData=rt[(lowNum+1):(lowNum+highNum),i]
	  vioplot(lowData,at=3*(i-1),lty=1,add = T,col=bioCol[1])
	  vioplot(highData,at=3*(i-1)+1,lty=1,add = T,col=bioCol[2])
	  wilcoxTest=wilcox.test(lowData,highData)
	  p=wilcoxTest$p.value
	  if(p<pFilter){
	      cellPvalue=cbind(Cell=colnames(rt)[i],pvalue=p)
		  outTab=rbind(outTab,cellPvalue)
	  }
	  mx=max(c(lowData,highData))
	  lines(c(x=3*(i-1)+0.2,x=3*(i-1)+0.8),c(mx,mx))
	  text(x=3*(i-1)+0.5, y=mx+0.02, labels=ifelse(p<0.001, paste0("p<0.001"), paste0("p=",sprintf("%.03f",p))), cex = 0.8)
}
legend("topright", 
       c("Cluster1", "Cluster2"),
       lwd=4.5,bty="n",cex=1.5,
       col=bioCol[1:2])
text(seq(1,64,3),-0.05,xpd = NA,labels=colnames(rt),cex = 0.9,srt = 45,pos=2)
dev.off()

#Êä³öÃâÒßÏ¸°ûºÍpÖµ±í¸ñÎÄ¼þ
write.table(outTab,file="diff.result.txt",sep="\t",row.names=F,quote=F)


######Video source: https://ke.biowolf.cn
######ÉúÐÅ×ÔÑ§Íø: https://www.biowolf.cn/
######Î¢ÐÅ¹«ÖÚºÅ£ºbiowolf_cn
######ºÏ×÷ÓÊÏä£ºbiowolf@foxmail.com
######´ðÒÉÎ¢ÐÅ: 18520221056
