# Supplementary material for: Identification and validation of the molecular subtype and prognostic signature for clear cell renal cell carcinoma based on neutrophil extracellular traps
Source: Front Cell Dev Biol. 2022 Nov 29;10:1021690. doi: 10.3389/fcell.2022.1021690 (PMC9745193; doi:10.3389/fcell.2022.1021690)
Supplement: Supplementary file 5 [file DataSheet1.ZIP › R/m6aLnc17.geneDiff.R]

######Video source: https://ke.biowolf.cn
######ÉúÐÅ×ÔÑ§Íø: https://www.biowolf.cn/
######Î¢ÐÅ¹«ÖÚºÅ£ºbiowolf_cn
######ºÏ×÷ÓÊÏä£ºbiowolf@foxmail.com
######´ðÒÉÎ¢ÐÅ: 18520221056

#if (!requireNamespace("BiocManager", quietly = TRUE))
#    install.packages("BiocManager")
#BiocManager::install("limma")

#install.packages("ggplot2")
#install.packages("ggpubr")


#ÒýÓÃ°ü
library(limma)
library(ggplot2)
library(ggpubr)
expFile="symbol.txt"            #±í´ïÊäÈëÎÄ¼þ
clusterFile="cluster.txt"       #·ÖÐÍ½á¹ûÎÄ¼þ
gene="CD274"                    #»ùÒòµÄ±ê×¼Ãû³Æ
showName="PD-L1"                #Í¼ÐÎÀïÃæÏÔÊ¾µÄ»ùÒòÃû³Æ
setwd("C:\\Users\\rog\\Desktop\\121m6ALnc\\17.geneDiff")     #ÉèÖÃ¹¤×÷Ä¿Â¼

#¶ÁÈ¡»ùÒò±í´ïÎÄ¼þ,²¢¶ÔÊý¾Ý½øÐÐ´¦Àí
rt=read.table(expFile, header=T, sep="\t", check.names=F)
rt=as.matrix(rt)
rownames(rt)=rt[,1]
exp=rt[,2:ncol(rt)]
dimnames=list(rownames(exp),colnames(exp))
data=matrix(as.numeric(as.matrix(exp)), nrow=nrow(exp), dimnames=dimnames)
data=avereps(data)
data=t(data[gene,,drop=F])

#Õý³£ºÍÖ×ÁöÊýÄ¿
group=sapply(strsplit(rownames(data),"\\-"), "[", 4)
group=sapply(strsplit(group,""), "[", 1)
group=gsub("2", "1", group)
conNum=length(group[group==1])       #Õý³£×éÑùÆ·ÊýÄ¿
treatNum=length(group[group==0])     #Ö×Áö×éÑùÆ·ÊýÄ¿
Type=c(rep(1,conNum), rep(2,treatNum))


############Õý³£ºÍÖ×Áö×é±È½Ï############
exp=cbind(data, Type)
exp=as.data.frame(exp)
colnames(exp)=c("gene", "Type")
exp$Type=ifelse(exp$Type==1, "Normal", "Tumor")
#exp$gene[exp$gene>quantile(exp$gene,0.99)]=quantile(exp$gene,0.99)
#ÉèÖÃ±È½Ï×é
group=levels(factor(exp$Type))
exp$Type=factor(exp$Type, levels=group)
comp=combn(group,2)
my_comparisons=list()
for(i in 1:ncol(comp)){my_comparisons[[i]]<-comp[,i]}
#ÉèÖÃÑÕÉ«
bioCol=c("#0066FF","#FF0000","#FF9900","#6E568C","#7CC767","#223D6C","#D20A13","#FFD121","#088247","#11AA4D")
bioCol=bioCol[1:length(levels(factor(exp$Type)))]
#»æÖÆboxplot
boxplot=ggboxplot(exp, x="Type", y="gene", color="Type",
		          xlab="",
		          ylab=paste0(showName, " expression"),
		          legend.title="Type",
		          palette = bioCol,
		          add = "jitter")+ 
	stat_compare_means(comparisons=my_comparisons,symnum.args=list(cutpoints = c(0, 0.001, 0.01, 0.05, 1), symbols = c("***", "**", "*", "ns")),label = "p.signif")
#Êä³öÍ¼Æ¬
pdf(file=paste0(gene,".diff.pdf"), width=5, height=4.5)
print(boxplot)
dev.off()


############·ÖÐÍÖ®¼ä±È½Ï############
#É¾µôÕý³£ÑùÆ·
group=sapply(strsplit(rownames(data),"\\-"), "[", 4)
group=sapply(strsplit(group,""), "[", 1)
group=gsub("2", "1", group)
data=data[group==0,,drop=F]
rownames(data)=gsub("(.*?)\\-(.*?)\\-(.*?)\\-(.*?)\\-.*", "\\1\\-\\2\\-\\3", rownames(data))
data=avereps(data)

#ºÏ²¢·ÖÐÍ½á¹ûÊý¾Ý
cluster=read.table(clusterFile, header=F, sep="\t", check.names=F, row.names=1)
sameSample=intersect(row.names(data), row.names(cluster))
data=data.frame(gene=data[sameSample,], Cluster=cluster[sameSample,])
data$Cluster=paste0("Cluster", data$Cluster)
#data$gene[data$gene>quantile(data$gene,0.99)]=quantile(data$gene,0.99)

#ÉèÖÃ±È½Ï×é
group=levels(factor(data$Cluster))
data$Cluster=factor(data$Cluster, levels=group)
comp=combn(group, 2)
my_comparisons=list()
for(i in 1:ncol(comp)){my_comparisons[[i]]<-comp[,i]}

#ÉèÖÃÑÕÉ«
bioCol=c("#0066FF","#FF0000","#FF9900","#6E568C","#7CC767","#223D6C","#D20A13","#FFD121","#088247","#11AA4D")
bioCol=bioCol[1:length(levels(factor(data$Cluster)))]

#»æÖÆboxplot
boxplot=ggboxplot(data, x="Cluster", y="gene", color="Cluster",
		          xlab="",
		          ylab=paste0(showName, " expression"),
		          legend.title="Cluster",
		          palette = bioCol,
		          add = "jitter")+ 
	stat_compare_means(comparisons=my_comparisons,symnum.args=list(cutpoints = c(0, 0.001, 0.01, 0.05, 1), symbols = c("***", "**", "*", "ns")),label = "p.signif")
#Êä³öÍ¼Æ¬
pdf(file=paste0(gene,".Cluster.pdf"), width=5, height=4.5)
print(boxplot)
dev.off()


######Video source: https://ke.biowolf.cn
######ÉúÐÅ×ÔÑ§Íø: https://www.biowolf.cn/
######Î¢ÐÅ¹«ÖÚºÅ£ºbiowolf_cn
######ºÏ×÷ÓÊÏä£ºbiowolf@foxmail.com
######´ðÒÉÎ¢ÐÅ: 18520221056
