# Supplementary material for: Identification and validation of the molecular subtype and prognostic signature for clear cell renal cell carcinoma based on neutrophil extracellular traps
Source: Front Cell Dev Biol. 2022 Nov 29;10:1021690. doi: 10.3389/fcell.2022.1021690 (PMC9745193; doi:10.3389/fcell.2022.1021690)
Supplement: Supplementary file 7 [file DataSheet3.XLSX]

## Sheet: Sheet1
id	TCGA-BT-A20U-11A-11R-A14Y-07	TCGA-GC-A3BM-11A-11R-A22U-07	TCGA-CU-A0YN-11A-11R-A10U-07	TCGA-BT-A2LB-11A-11R-A18C-07	TCGA-BT-A2LA-11A-11R-A18C-07	TCGA-BL-A13J-11A-13R-A10U-07	TCGA-CU-A0YR-11A-13R-A10U-07	TCGA-GD-A3OQ-11A-21R-A220-07	TCGA-K4-A5RI-11A-11R-A28M-07	TCGA-BT-A20R-11A-11R-A16R-07	TCGA-K4-A3WV-11A-21R-A22U-07	TCGA-GD-A3OP-11A-11R-A220-07	TCGA-GC-A3WC-11A-11R-A22U-07	TCGA-K4-A54R-11A-11R-A26T-07	TCGA-BT-A20Q-11A-11R-A14Y-07	TCGA-BT-A20W-11A-11R-A14Y-07	TCGA-GD-A2C5-11A-11R-A180-07	TCGA-GC-A6I3-11A-11R-A31N-07	TCGA-BT-A20N-11A-11R-A14Y-07	TCGA-GC-A3I6-01A-11R-A20F-07	TCGA-XF-A8HF-01A-11R-A36F-07	TCGA-FD-A3B6-01A-21R-A20F-07	TCGA-GU-AATO-01A-11R-A39I-07	TCGA-BL-A0C8-01B-04R-A277-07	TCGA-UY-A78N-01A-12R-A33J-07	TCGA-FD-A3SN-01A-12R-A22U-07	TCGA-GU-AATP-01A-11R-A39I-07	TCGA-DK-A3IU-01A-11R-A20F-07	TCGA-4Z-AA86-01A-11R-A39I-07	TCGA-ZF-A9RD-01A-11R-A42T-07	TCGA-PQ-A6FI-01A-11R-A31N-07	TCGA-GV-A6ZA-01A-12R-A33J-07	TCGA-CF-A47W-01A-11R-A23W-07	TCGA-K4-A6MB-01A-11R-A31N-07	TCGA-KQ-A41R-01A-21R-A352-07	TCGA-GV-A3JX-01A-11R-A20F-07	TCGA-DK-A1AG-01A-11R-A13Y-07	TCGA-E7-A8O8-01A-11R-A36F-07	TCGA-FT-A3EE-01A-11R-A206-07	TCGA-BT-A20Q-01A-11R-A14Y-07	TCGA-DK-AA77-01A-11R-A39I-07	TCGA-GU-A763-01A-11R-A32O-07	TCGA-K4-A3WS-01A-11R-A22U-07	TCGA-4Z-AA83-01A-11R-A39I-07	TCGA-ZF-AA52-01A-12R-A39I-07	TCGA-DK-A6B0-01A-11R-A31N-07	TCGA-GU-A766-01A-11R-A32O-07	TCGA-FD-A3SO-01A-11R-A22U-07	TCGA-E7-A677-01A-11R-A30C-07
AL445493.1	0	0.218822	0	0	0	0	0	0.143229	0	0	0	0	0	0	0	0	0	0	0.301402	0	0	0	0	0	0	0	0	0	0.155287	0	0	0	0	0	0	0	0	0	0	0	0	0	0	0	0	0.177675	0	0	0
PCDH19	0.207707	0.666493	1.7542	0.299708	0.687595	0.456843	1.10669	0.460914	0.911623	0.977053	0.0954125	0.324784	0.445281	0.519257	0.436774	1.58766	0.519702	0.303352	0.564433	0.0239772	0.0797636	0.0423782	0.0567021	2.80155	3.7216	0.12251	0.510814	0.175437	0.0350971	0.0325826	0.00780191	0.117935	0.324119	0.322918	0.332109	1.09433	0.058843	0.0849122	0.005802	0.0576326	0.0559997	0.165406	0.216235	0.0476733	0.281446	0.0497183	0.046825	0.0274018	0.103122
HMGN1	31.592	20.4184	11.8018	18.2258	21.066	8.25098	13.7743	21.2233	21.946	6.94377	28.7947	28.188	16.4464	22.6498	7.73749	27.6742	24.7771	33.3204	7.43727	27.4636	43.5369	54.1316	42.643	43.0102	61.944	37.5415	25.4542	30.4077	26.0972	21.3625	42.3096	44.1445	32.3305	47.8449	32.9467	78.1164	38.1686	24.3894	19.8792	29.9417	44.3766	41.9864	26.062	29.2967	42.3737	35.871	19.9894	16.0538	37.9816
HRH2	0.0438898	0.250814	0.15303	0.262126	0.0448699	0.222498	0.434143	0.510097	0.579274	0.180546	0.235886	0.144313	0.298876	0.279481	0.130529	0.609769	0.13356	0.244074	0.234423	0.74478	0.0168545	0.359005	0.0380588	0.171559	0.141957	0.157955	0.104083	0.501988	0.826381	0.0929461	0.083089	0.0603842	0.0135471	0.202526	0.0126318	0.065221	0.0979169	0.0339962	0.0485495	1.96442	0.585737	0.0963521	0.523379	0.0339986	0.199404	0.00727323	0.267149	0.464995	0.0754278
KLHL29	0.264385	2.52987	0.69019	0.960396	2.91526	0.603869	1.1458	2.16804	1.62777	0.895858	1.86656	1.20635	0.845634	1.71593	0.607584	1.28059	1.72049	1.24664	1.05195	1.02829	1.0602	1.04225	0.0852379	1.94765	1.00391	0.113448	0.219711	0.591447	0.164951	0.671154	1.61155	0.197861	0.38135	0.52977	0.16389	0.0741804	1.83919	0.281584	0.7884	1.64863	1.39614	1.94739	0.485039	2.25808	0.274763	0.928495	1.81558	3.85238	4.0322
AC020612.1	0.156068	0.0849402	0	0	0.0911734	0	0.134241	0.0833959	0	0.0713338	0.129045	0.0821062	0.171762	0	0	0.0466298	0.15831	0.157801	0.0584975	0.252226	0.159822	0.104212	0	6.5072	0.1282	0.29956	0.164494	0.0580496	0.210972	0	0.0281388	0.368093	0.0321149	0.0929245	0.0598901	0.168669	0.298444	0.120888	0.104629	0.11992	0.126232	0.0537443	0.590823	0.161195	0.0497588	0.137936	0.140735	0.114033	0.238413
ZYX	67.839	113.536	160.872	95.4915	62.1353	140.706	113.352	57.8542	127.016	178.701	41.9575	74.0877	115.567	136.388	214.816	78.5636	34.4845	83.2128	168.406	45.8113	43.7472	92.9009	57.0624	17.707	41.4902	74.5499	63.6295	168.456	88.7183	86.1902	139.29	53.1557	46.7835	57.3081	43.4272	77.09	84.4437	40.8892	46.2946	70.2177	88.4666	37.1963	111.575	58.5801	88.5437	56.1818	94.7399	71.0881	59.0493
TRAJ44	0	0	0.415367	0	0	0	0	0.238715	0	0	0	0	0	0	0	0	0	0.451695	0	0	0	0.298299	0	0.776101	0	0	0	0.249245	0	0	0	0	0	0	0	0.241402	0	0	0	0	0	0	0	0	0	0	0	0	0
AC092653.1	0.318015	0.17308	0.0492809	0.0294465	0	0.10236	0.182359	0.339866	0.239845	0.0726772	0.26295	0.139421	0.218746	0.135003	0.22928	0.190032	0.0967745	0.0535909	0	0.110133	0.122124	0.141565	0	14.8248	0.130614	0.11445	0.391047	0.177429	0.0614129	0	0.143344	0.333356	0.0981592	0.536489	0.61018	0.143205	0.675698	0.246329	0.170559	0.244356	0.128609	0.0821346	0.401299	0	0.152088	0.0351334	0.107539	0.271088	0.291484
SDHC	5.74017	4.71858	5.67716	4.66874	4.50867	6.11089	5.84519	6.64544	4.26923	6.19846	6.69702	5.44682	5.70106	4.11761	5.98206	6.3049	6.60728	4.56595	6.05006	6.20597	4.26365	5.45071	5.8738	10.5282	7.43766	5.24469	3.63883	6.90197	20.7959	8.2752	5.46354	9.27249	5.21348	8.95739	3.43226	7.5247	6.00526	4.96352	9.06947	5.5255	7.75997	4.60364	6.97509	4.76474	4.72992	5.46105	4.11336	8.13991	5.2294
MIR6813	0	0.410292	0	0	0	0	0	0	0	0	0	0	0	0	0	0	0	0	0	0	0.385999	0	0	0	0	0	0	0	0.582326	0	0.543682	0.395116	0.310253	0.299239	0	0.271578	0	0	0	0.38617	0	0	0	1.03817	0	0	0.339899	0	0
AC010615.1	0.0797742	0.117226	0.178015	0.053184	0.0466032	0.154062	0.192129	0.494482	0.156429	0.0437547	0.606843	0.209843	0.144863	0.189648	0.327835	0.357522	0.631174	0.177452	0.0538217	0.486232	0.355364	0.191763	0.202916	10.4219	0.442322	0.298583	0.588565	0.27595	0.323514	0	0.0172597	0.514278	0.0295479	0.968964	0.661236	1.34496	0.884785	0.37075	0.275962	0.625228	0.374236	0.0741726	4.14342	0.395494	0.259428	0.285548	0.140276	0.233152	0.957856
THAP5P1	0.214842	0	0	0.119359	0.0627542	0	0	0	0	0	0.177642	0.113027	0.0886672	0	0.116171	0.0962852	0.0653782	0.108614	0	0.0744025	0.165007	0.358642	0.1242	5.03873	0.463257	0.309278	0.22644	0.119866	0	0	0.0581034	0.168904	0	0.191878	0	0.232189	0.27389	0.416032	0.0432094	0	0	0.166464	0	0	0	0	0	0.156977	0.443067
AL355578.1	0	0	0	0	0	0	0	0	0	0.00968665	0	0	0	0	0	0.018996	0.103187	0	0	0	0.0325541	0.0424537	0	0	0.0391695	0	0	0.0591206	0	0	0.0114632	0.149954	0	0	0.024398	0.0114521	0	0	0	0	0	0	0	0	0	0	0.0143331	0	0
AC007029.1	0	0	0	0	0	0	0	0	0	0	0	0	0	0	0	0	0	0	0	0	0	0	0	0.504065	0	0	0	0	0	0	0	0	0	0	0	0	0	0	0	0	0	0	0	0	0	0	0	0	0
MIR646HG	0.0712237	0.00447271	0.0254703	0.0182629	0.00960187	0.0370325	0.0282751	0.117104	0.0247922	0.0425707	0.0271806	0.0374702	0.176368	0.02791	0.0296252	0.0196432	0.0966992	0.0498562	0.0554457	0.0569208	0.0126237	0.02195	0.0063345	0.466386	0.00675064	0.015774	0	0.0152837	0.0126962	0.239784	0.391171	0.0947601	0.0169108	0.0130484	0.00630729	0.53586	0.0174613	0	0.396682	0.0252585	0	0.0113201	0.0788147	0	0.0104806	0.199741	0.0259374	0.00800623	0.0175758
TLR5	3.10272	2.26871	1.29478	1.78824	2.0552	1.40365	1.97532	4.49736	1.96693	0.700701	2.84324	5.74844	2.13756	1.84092	0.878496	2.23909	2.62066	0.790466	0.995842	1.73444	0.727099	2.14519	2.30211	2.83307	0.925651	0.720979	0.70168	0.497516	0.888148	0.862293	0.396435	0.432158	0.305405	0.912783	0.87189	2.29709	1.87262	0.160851	1.38563	1.11225	1.99085	1.32822	1.49829	1.21751	0.590032	1.39271	0.375895	2.53033	1.49751
LINC02315	0.0404373	0.264096	0	0	0.425214	0	0.243473	0.540196	0	0	0.167177	0.0850948	0	0.61799	0	0.869887	2.55952	0	0	0	6.73946	2.02509	0	22.2694	5.85441	0	0	0.315853	0	0	2.7559	4.00566	0	2.0706	1.39658	0.152958	0.592837	0	0.0325312	0.0310711	0.0327067	0.0208877	0.581711	0.668248	0.0386774	0	0	0	0.0185318
RNU1-32P	0	0	0	0	0	0	0	0	0	0	0	0	0	0	0	0	0	0	0	0	0	0	0	0	0	0	0	0	0	0	0	0	0	0	0	0	0	0	0	0	0	0	0	0	0	0	0	0	0
RBMY1HP	0	0	0	0	0	0	0	0	0	0	0	0	0	0	0	0	0	0	0	0	0	0	0	0	0	0	0	0	0	0	0	0	0	0	0	0	0	0	0	0	0	0	0	0	0	0	0	0	0
GPR17	0.094833	0.48172	0.773973	0.134643	0.0861784	0.864848	1.33231	0.574311	0.262249	0.68389	0.17425	0.133042	0.704491	0.348906	0.729301	0.264451	0.166738	0.191772	0.343605	0.0218946	0	0.00703587	0.0243656	2.83737	0.129832	0.0985963	0.0888466	0.0705463	0.0915675	0.0148762	0.0398958	0.0165679	0.0195142	0.0941073	0.024261	0.0227755	0.0738815	0.0163235	0.0339075	0.0647713	0.0340904	0.00544284	1.00522	0.0544156	0.13102	0.0139692	0.0570104	0.0538929	0.135211
DEFB124	0.0772135	0.157588	0.107688	0.193038	0.0451073	0.111838	0.531319	0.123778	0.291169	0.105875	0.223454	0.28435	0.254933	0.0327786	0.25051	0	0.0939868	0.468425	0.0434117	0	0.059303	0.0257789	0.0892738	0.0670704	0.071354	0.0277884	0.0813818	0.0430794	0.0447329	0.0545054	0.0208821	0	0	0.0919472	0.0444452	0	0.0246087	0	0	0	0	0.0199421	0.0584609	0	0.11078	0.025591	0.104441	0	0
IGLV1-40	1.52132	8.58084	0.192886	30.4654	1.00993	8.94757	30.4536	2.73437	334.978	0.568918	7.71892	2.18277	60.2174	0.234846	0.448702	9.73119	98.7763	504.321	3.65459	11.926	4.24884	6.55671	416.308	0.360401	0.0852041	24.0903	9.91219	55.2093	74.7953	137.362	13.6148	7.93726	0.0853768	1.31753	0.477649	17.5625	5.73015	0.803443	7.64923	305.839	15.1573	0.142878	238.43	0.499955	55.3602	0	26.2833	11.9241	1.90145
TRMT112P3	0	0.0641797	0	0.0436762	0.0459263	0	0	0.0420085	0.118582	0.0359326	0.195009	0	0	0	0	0.0704657	0.0478466	0	0	0	0	0	0	2.59495	0.387464	0.113172	0	0	0	0	0	0.0618058	0.0485312	0.0936166	0.362017	0	0.200444	0.0608941	0.063245	0.120813	0.190759	0.121825	0	0.0811978	0	0.260556	0	0.229765	0.144114
SNORD46	0.811856	1.76741	0.251617	1.95451	0.158092	0	0.232771	1.87988	3.26558	0.371073	1.79008	1.99318	1.11687	9.87992	0	0.485129	0.329406	0.273623	0.3043	1.31206	0.831383	0.903501	0.312888	12.6937	2.00066	3.11658	0.570455	0	2.03814	1.14619	2.34201	10.2122	0.334119	1.93354	1.55772	1.75481	1.03499	1.04808	1.08854	0.623813	1.96995	1.39787	3.4832	4.47212	1.29421	1.25568	0.732091	1.97731	2.10835
TRBV18	0.263031	0.161049	0.0611405	0.474928	0.345735	0	0.282806	0.316242	2.03336	0	0.271859	0.207568	1.13983	4.5223	0	1.76823	1.40074	3.19142	0.147884	0.136636	0.202018	0.526901	0.532201	0	0.121535	0.0473312	0.346538	2.01784	2.28577	1.11405	0.106704	0.258487	0	0.156611	0	0.213201	0.167661	0.0509348	0.0793518	0.202108	0.31912	0	0.448086	0.0679178	0.188688	0	0.400255	0.720701	0.120544
AC012456.1	0	0	0	0.0292263	0	0	0	0	0	0	0	0	0	0	0	0	0	0	0	0	0.0134679	0	0	0	0	0	0	0	0	0	0.00948479	0	0	0	0	0.00947561	0	0	0	0	0	0	0	0	0	0	0	0	0
AC064847.1	0.0556212	0.0454078	0.0517157	0.0927041	0.0649866	0	0	0.0297215	0.167796	0	0.0919806	0.0292618	0.0459107	0.0472245	0	0	0.135408	0.44991	0	0.0385246	0.128158	0.0742799	0.0643089	2.3191	0.102801	0.0800701	0	0.0310325	0	0	0.0902555	0	0.0686726	0.0662347	0.512262	0.030056	0.141816	0	0.0447465	0.0427382	0.0449879	0.143654	0.168451	0	0.212802	0.0368692	0.188087	0	0.0254904
TBC1D4	3.1619	8.70326	2.18919	2.23104	4.86482	2.25315	4.86127	9.47113	5.60465	1.46839	6.8576	6.59821	2.97276	6.83347	1.75545	5.96378	10.2445	4.57326	1.53055	2.50622	4.69136	6.83914	0.923719	2.73186	6.71634	3.80631	1.86233	9.82286	4.98852	3.163	3.44337	2.75833	4.38399	2.95482	1.74217	5.96639	5.66108	3.41834	6.05831	10.7316	5.16957	3.87137	6.82989	2.80734	1.8356	4.1694	1.92974	8.01186	3.01822
RNU6-869P	0	0	0	0	0	0.253987	0	0	0	0	0	0.276757	0.21711	0	0	0.471528	0.160085	0	0	0	0	0	0	0	0	0	0	0	0	0	0	0	0	0	0	0	0	0	0	0	0	0	0	0	0	0	0	0	0
TNS2	5.15035	23.4788	13.6354	9.95007	9.33106	32.0021	34.869	13.8275	17.2081	23.2561	10.8002	9.06721	22.0051	11.4001	28.0262	19.7437	10.098	11.3152	17.2763	6.79489	2.44658	2.67971	3.68707	7.01425	3.66363	2.91113	5.13882	6.94997	2.84076	1.6644	2.26663	2.4825	3.03345	3.09762	6.2375	7.60887	4.06322	3.20011	2.14723	4.51055	2.24742	1.14607	10.9928	4.57601	7.71362	3.58225	3.41504	2.74424	4.17401
NECTIN1-AS1	0.100695	0.16441	0	0.0279715	0.205888	0	0	0.376649	0.0379718	0	0.0416299	0.291362	0	0.213735	0.0544489	0.0451283	0.0306424	0	0	0.17436	0	0	0	6.90993	0.0620359	0	0.106131	0	0	0	0.0816981	0	0.0310808	0	0	0.0544127	0.0962779	0	0.0607559	0.19343	0.244335	0.0780205	0.0381199	0.260007	0	0.0667472	0	0	0.0461473
AL591807.2	0.309278	0	0	0.515476	0	0.298644	0	0.991586	0.699766	0.141361	1.27863	0.488126	0	1.05036	0	0	0	0.312712	0	1.71371	0	0.206514	0	10.2087	0.381078	0.222613	0.651949	0.172554	1.25424	0	0.334573	2.91778	0.38185	0	0	0.167125	1.57712	0	0.24881	0.475286	1.00061	0.159756	0.936659	1.91662	0	0	0	0	2.69302
IGHV3-50	0	0	0	0	0	0	0.0763666	0	0.468718	0	0	0	0	0	0	0	0.486315	0.269307	0	0	0	0	0	0	0	0	0	0.148603	0.102871	0.250691	0	0	0	0	0	0.0479759	0	0	0	0.409316	0	0	0.268883	0	0	0	0	0	0
BTF3P7	0.519055	0.329578	0	0.865112	0.202151	0	0.049607	0.0616355	0.173986	0.158162	0.190747	0.121365	0.190416	0.930362	0	0.0516941	0.175503	0.408192	0	0.319565	0.044295	0.192549	0	0.200387	0.710616	0	0.0607862	0.0965313	0.0668243	0	0.124779	0.136023	0.320425	0.137356	0	0.124659	0	0	0.162389	0.0886292	0.0466473	0.268116	0.087332	0	0	0.993958	0.195024	0.800647	0.211445
FAM156A	0.0127774	0.0208623	0.0316806	0.00709871	0.037322	0.0411268	0.0512886	0.0637248	0.0224854	0.0369875	0.0528248	0.0403324	0.0351556	0.0253132	0.0276364	0.0152704	0.0362904	0.0215321	0.0335245	0.0147499	0.0228983	0.0142197	0.0196975	0.10359	0.049855	0.0459846	0.0583577	0.0475255	0.0370122	0.00601308	0.0483785	0.0267875	0.00788779	0.0735418	0.0147097	0.0322211	0.0325783	0.00329904	0.0325509	0.0294536	0.0241143	0.0528008	0.0483709	0.0439903	0.0162951	0.0310554	0.023044	0.0280079	0.121018
RN7SL104P	0	0	0	0	0	0	0	0	0	0	0	0	0	0	0	0	0	0	0	0	0	0	0.111059	0	0	0	0	0	0	0	0	0	0	0	0	0	0	0	0	0	0	0	0.072727	0	0	0	0	0	0
AP006289.1	0.304812	0.082947	0	0.28224	0.059356	0.294331	0.262183	0.217171	0.153258	0	0.168022	0.160359	0.0838657	0.0862658	0	0.455356	0.0618379	1.64371	0	0.562988	0.312144	0.203532	1.87958	3.17725	0.43817	0.219398	1.9276	0.113375	0.0588633	0.286891	0.109914	0.239637	0.627227	0.544464	1.16969	0.164711	0.0647645	0.629605	0.081739	0.0780705	0.16436	0.262416	0.69235	0	0.583094	0.538797	0.34358	0.222715	0.325946
VTI1BP1	0	0	0	0.0446746	0.023488	0	0.0345831	0.0429687	0.0303232	0.0735078	0.0664889	0	0.165934	0	0.0434813	0.0360382	0.0244701	0.32522	0.0452102	0	0.0308799	0.0268469	0	0	0.14862	0	0	0.022432	0.0465861	0.113527	0	0.0316093	0.0248203	0	0.092573	0.0217262	0	0	0.0646906	0.0308936	0	0.0207683	0.0913243	0	0	0.319814	0	0.0587543	0
RGPD4	0	0.00841008	0	0.00286166	0	0	0	0.00275239	0	0.00706288	0.00851797	0	0.0127548	0	0	0.0046169	0.0125396	0.00520805	0.0115839	0.00713524	0	0.00687878	0	0.0805361	0	0.00370749	0	0	0.0208887	0	0	0	0	0.00306687	0	0.00835012	0.00328327	0	0	0.0118735	0	0	0.0155996	0	0	0.010243	0.0104508	0.00376354	0.00708171
AC007368.1	0	0.0175392	0	0.0358078	0	0	0	0.0114802	0	0	0.0177642	0.0113027	0.106401	0	0	0	0.0261513	0.0434455	0	0	0	0	0	0	0	0	0	0	0	0	0	0	0	0	0	0	0	0	0	0	0	0	0.0487992	0	0	0	0	0.0156977	0
AL590763.1	0	0	0	0	0	0	0	0	0	0	0	0.145162	0	0	0	0	0	0	0.310266	0	0	0	0	0	0	0.198605	0	0.307891	0	0	0.149246	0.216926	0	0	0	0	0	0	0	0	0.223175	0	0	0	0	0	0	0	0
RPS2P32	0.15776	1.4167	0.733412	0.47329	1.51145	0.426538	0.977013	1.02846	1.09463	0.504748	0.99137	0.896357	0.989653	1.15192	0.443588	0.622184	1.40182	0.797556	0.603141	6.75278	3.19877	6.91036	0.364802	1.09629	0.174945	1.20365	5.25433	1.56672	2.33975	1.06909	1.92849	1.78599	3.79817	0.65752	1.16235	1.05708	0.945257	0.879824	3.8963	0.169707	0.408321	2.65658	1.81556	0.488825	2.1427	3.8692	6.16696	0.368861	1.63396
RPL13AP19	0	0.0786861	0	0	0	0	0	0.0257518	0.0726926	0.0220272	0.119543	0	0.0795575	0	0	0	0.117323	0	0	0	0	0.0321795	0	0.167446	0.0296901	0.0346879	0	0.0806632	0.0279197	0	0	0.0757756	0.119001	0	0.166441	0	0	0.111987	0.019385	0.07406	0	0.0497871	0	0	0	0.159725	0	0	0
RNA5SP372	0	0	0	0.135966	0	0	0	0	0	0	0	0	0	0	0	0	0	0	0	0.508525	0	0	0	6.80269	0	0	0	0	0.141784	0	0.132375	0	0	0	0	0	0.155998	0	0	0	0	0	0	0	0	0	0	0	0.112158
AL589862.1	0	0	0	0	0	0	0	0	0	0	0	0	0	0	0	0	0	0	0	0	0	0	0	0	0	0	0	0	0	0	0	0	0	0	0	0	0	0	0	0	0	0	0	0	0	0	0	0	0
NET1	30.9958	97.7003	9.99717	111.277	157.721	29.1815	28.6671	65.1056	33.0824	39.9627	39.3797	127.893	37.6367	63.9372	18.0434	36.5984	47.145	51.4744	33.8378	49.5297	82.2752	23.069	48.713	122.171	72.8239	65.9019	39.966	16.5938	107.817	34.2525	36.9803	41.672	12.4387	79.5403	7.65196	57.8318	81.4616	39.2297	77.7031	97.9804	44.1047	31.2833	50.2025	48.2159	66.2445	56.6467	50.9938	55.9291	59.2605
EBF1	1.53523	2.61078	4.87529	1.98678	0.928799	6.93271	11.5007	2.22007	5.24987	8.37671	0.949226	1.35411	6.93765	1.67478	5.93663	6.6558	1.82437	3.30261	6.57736	0.394413	0.647289	0.285938	0.410836	4.94642	0.322756	0.23281	1.01792	1.72833	0.762736	0.836108	0.160165	0.218471	0.292476	0.553335	0.739475	0.24617	0.328131	0.437554	0.44162	0.700081	0.368467	0.0682417	2.69725	0.842233	0.727672	0.160045	1.42342	0.555874	0.423815
AL355377.1	0.0340524	0.0555991	0.174138	0.0378369	0.00994652	0.164408	0.14645	0.0636863	0.012841	0.225682	0.0140781	0.0179147	0.154591	0.0433677	0.386676	0.0305223	0.0103624	0	0.191453	0	0	0.0113689	0	1.06485	0.0104894	0.0245103	0.0358907	0.0284981	0.00986396	0	0.0368375	0.0133856	0	0	0	0	0	0	0.00684867	0.0130826	0	0	0.0257822	0	0	0	0.011515	0.0870828	0.00780288
FP671120.2	0	0	0	0	0	0	0	0	0	0	0	0	0	0	0	0	0	0	0	0	0	0	0	0	0	0	0	0	0	0	0	0	0	0	0	0	0	0	0	0	0	0	0	0	0	0	0	0	0
SIRPD	0	0.0117166	0	0.0159471	0	0.0415756	0	0	0.0108242	0.00655985	0	0.00755048	0.0236928	0.0121854	0	0.0514569	0.00873487	0.0145114	0.0161383	0.0397623	0.0220458	0.0287498	0.0331875	0	0	0.154955	0.0151268	0.0640589	0	0.0202623	0	0	0	0.00854532	0	0.0310216	0	0	0	0.0330834	0	0	0.0108664	0.0296469	0	0	0.397965	0.0104865	0.0263093
NUFIP1P1	0	0.0466051	0	0	0.0444668	0	0.016368	0	0.0143518	0.0173954	0.0314687	0	0.0157071	0.0646264	0	0.0341132	0.0694892	0.0192406	0.0213977	0	0.0146152	0.0381193	0.0220016	0.132236	0.023447	0.0136969	0	0.0106169	0.0220489	0	0.0308785	0.0448813	0.0352417	0	0.0219071	0	0	0.0442192	0.0306176	0	0.0307828	0	0.0720385	0	0	0.0252276	0.0128697	0.013904	0.00872086
LINC01900	0	0	0	0	0	0	0	0	0	0	0	0	0	0	0	0	0	0.0297977	0	0	0	0	0	0	0.0363121	0	0	0	0	0	0	0	0	0	0	0.03185	0	0	0	0	0	0	0	0	0	0	0	0	0
PAK1IP1	10.1632	9.79047	5.24817	12.7347	11.7831	5.5712	6.6707	8.89811	12.0518	8.4973	10.653	10.2658	6.74984	16.5809	6.17193	11.8285	11.5241	5.48584	7.52499	7.78656	16.3681	18.3543	14.137	6.11179	13.2258	10.9729	10.7448	19.4099	21.4775	14.2823	14.352	20.3318	8.36856	10.734	4.82408	12.4371	13.0362	11.2513	17.497	12.6029	16.997	12.3733	11.5424	10.7716	9.362	11.7221	18.5268	14.2691	11.9308
C8orf74	0.284286	0.0214893	0	0.114068	0.0153775	0	0	0.0337577	0.0476459	0	0	0.0332357	0.00434545	0.00893963	0	0	0.00320409	0.026615	0	0.138562	0.00404339	0.0035153	0.0486948	0.00914597	0	0.022736	0.0332926	0.00293723	0.0152498	0.0371628	0.00284757	0.00827777	0.00649988	0.00313456	0.0181821	0.00568962	0.187921	0	0.0741171	0.00809035	0.0468392	0.00543877	0	0.337124	0.00503545	0.076773	0.00356049	0.0346195	0.35225
FAM153B	0.0104538	0.00853425	0	0.00871172	0.00458026	0.0201888	0.0179836	0.0139651	0.039421	0.00716717	0.032414	0.0109993	0.0194147	0.0355028	0.00565269	0	0.00477178	0.0317097	0.00293873	0	0.00401448	0.0349017	0.00604333	0.0136209	0.00161009	0	0.187309	0.00291623	0	0	0.00424081	0.00410929	0.0145202	0.0062243	0	0.0169468	0.00166587	0.00202434	0.00420498	0	0.0063415	0.00269994	0.0158299	0.0026993	0.00249972	0.00173236	0	0.00190955	0.00119771
AC139143.1	0	0.152287	0.0216803	0.025909	0.0272438	0.0225158	0	0.0124599	0.017586	0.181181	0.0192801	0.0245344	0.0192467	0.0395951	0.025217	0.0418007	0.0425744	0.0235765	0.0262197	0.048451	0	0.0155699	0	0	0.18675	0.0167835	0	0.0520379	0.0270176	0.03292	0.0630617	0.0549954	0	0.027767	0.0536877	0.0126001	0.0297262	0	0.00937933	0.0179167	0	0	0.035309	0.0240835	0.0446056	0.185476	0.0473099	0.0851864	0.0106861
AL138889.2	0	0	0	0	0	0	0	0	0	0	0	0	0	0	0	0	0	0	0	0	0	0	0	0	0	0	0	0	0	0	0	0	0	0	0	0	0	0	0	0	0	0	0	0	0	0	0	0	0
ARHGAP20	0.801866	1.21895	4.49908	0.208481	0.129225	2.89884	4.63778	1.1989	0.875862	2.49333	0.532378	0.432246	2.89203	0.486297	2.57593	2.33325	0.355804	0.163751	2.40741	0.257177	0.106184	0.0844028	0.109609	0.322531	0.197117	0.0824525	0.145716	0.678786	0.260882	0.195187	0.029912	0.0465821	0.0121924	0.244599	0.0181898	0.0512281	0.0503573	0.388577	0.0286001	0.701122	0.210865	0.0306059	1.17237	0.0652773	0.215356	0.028802	0.136246	0.126992	0.150252
CRACR2A	0.0745037	0.792541	0.0944622	0.14299	1.12635	0.38151	0.281581	2.08829	0.529549	0.0732661	1.73983	0.345635	0.676462	0.649817	0.144054	0.35009	0.76398	0.504488	0.109163	0.698988	0.48205	1.13667	0.809201	0.207877	0.637035	0.248631	0.390249	0.440867	0.141261	0.586486	1.70231	0.706429	0.774911	0.988021	0.82132	0.802751	1.58013	0.134655	0.402305	0.459711	0.476606	0.805843	0.470077	0.662244	0.0971745	0.435492	0.651987	0.524575	0.192448
PANDAR	0	0.0152565	0	0	0	0	0.0160745	0	0	0	0	0	0	0.0158669	0	0	0	0	0	0	0	0	0	0	0	0	0	0	0	0	0	0	0	0	0	0.0100985	0	0	0	0	0	0	0	0	0	0	0	0	0
HMGN2P30	0	0.0897513	0.204439	0	0	0	0	0	0	0	0.181806	0.0578378	0.181491	0	0	0.0985419	0.0669105	0	0	0.152293	0	0	0	3.81987	0.203192	0	0	0.0613376	0	0	0.0594652	0.172863	0	0	0	0.0594076	0.0700772	0	0	0.0844747	0	0	0.0832383	0	0	0.0728744	0	0	0
RN7SKP49	0.108247	0	0	0	0	0	0	0	0	0	0	0.056948	0	0	0	0	0	0	0	0	0	0.0722801	0	0	0	0	0	0	0	0	0	0	0	0	0	0	0	0	0	0	0	0	0	0	0	0	0	0	0
AC096638.2	0	0	0	0	0	0	0	0	0	0.0180926	0	0.0208249	0	0	0	0	0	0	0	0	0	0	0	0.756453	0	0	0	0	0	0	0	0	0	0.0235687	0	0	0	0	0	0	0	0	0	0	0	0	0	0	0
AC097468.3	1.48128	0.90696	1.77897	1.02869	1.91098	2.14552	2.49514	1.5171	1.9085	1.29767	2.50062	2.0781	2.29251	0.576429	1.93568	2.15755	3.04267	2.30899	2.08205	1.53896	1.3273	2.72001	1.56993	4.50343	1.74911	1.11062	2.34187	1.99724	1.43027	2.70125	1.26859	2.18353	2.78139	2.93989	3.33953	1.06725	5.35046	3.68115	1.51441	0.616517	1.49762	3.79386	2.0094	2.29491	2.06619	1.35009	1.71142	1.48818	2.12141
CDIP1	7.31964	11.1113	7.38815	10.0089	8.89495	7.50094	12.7847	9.75002	8.0618	8.46037	15.2832	11.9652	12.8455	7.53037	7.55931	12.4479	4.36655	7.37423	7.1258	16.4516	1.05345	2.04308	1.46386	0.905027	1.02377	1.36697	2.13373	3.31855	2.36478	5.45557	3.40272	1.95966	18.225	1.11506	3.62874	1.27211	17.3765	1.07264	1.88062	2.33584	1.09872	7.73216	4.45851	0.803683	3.26087	9.90053	3.2378	1.73454	0.803868
RPL15P21	0.0496373	0.0810452	0	0	0.34797	0.0479305	0.0853905	0.557002	0.0748721	0.0453752	0.533553	0.235024	0.0819428	0.21072	0	0.133475	0.12084	0.0501883	0.0558151	0	0.45748	0.0331443	0.401732	6.72621	0.244642	0	0.523169	0	0	0	0.0268485	0.0390238	0	0	0.514294	1.5557	0.0949194	0.115344	0.0399325	0	0.240888	0.0256399	0.150328	0.0512677	0.284862	0.0987081	0	0.0362681	0.0227481
LINC01614	0.0434326	0.0709146	1.69608	0.0482595	0	0.209696	0.336225	0.0928337	0.0655131	0.317626	0	0.0228495	0.2151	0.0737519	0.610617	0	0.0264338	0	0.488382	1.80495	0.533727	2.90013	1.40606	0.980905	0.0267578	1.53184	6.36304	4.53141	1.25811	0.85846	0.446356	0	0	0.801665	0.0500008	0.0469394	0	0.0336421	0.0174705	2.80331	0.0702589	0	14.206	0.269156	4.6943	0	0.029374	9.61557	0.139332
NPAP1P7	0	0	0	0	0	0	0	0	0	0	0	0	0	0	0	0	0	0	0	0	0	0	0	0.23764	0	0	0	0	0	0	0	0	0	0	0	0	0	0	0	0	0	0	0	0	0	0	0	0	0
AC106782.4	0.250543	0.409074	0	0.278387	0.146364	0.161285	0.143669	0.35701	0.692845	0.190859	0.621483	0.219681	0.137868	0.354534	0	0.149713	0.457453	1.09774	0	0.809818	0.256569	0.390355	0.0965588	2.03122	0.565962	0.240448	1.1443	0.232974	0.193533	0.117906	0.0451724	0.722229	0.670221	4.37581	1.05758	0.180515	0.42587	0.323443	0.235151	0.256683	0.270194	0.215695	1.0117	0.172515	0.479279	0.221434	0.112964	0.488166	0.497555
ARL14EPL	0	0.0422877	0	0	0.0504344	0	0	0.00922642	0.0390667	0	0	0.00908374	0	0.0146599	0	0	0.0105086	0	0	1.02849	0.039784	0.276704	0	0	0.0106374	0	0	0.0289002	0.0200063	0.0731309	0.0653752	0.122171	0.063954	0	0	0	0.011006	1.69853	0.0138906	0.0530688	0.0139656	0	0	0.0178336	0.016515	0.0114453	0.198518	0	0.0712168
SNORD96A	0	0	0	0	0	0	0	0	0	0	0	0	0	0	0	0	0	0	0	0	0	0	0	0	0	0	0	0	0	0	0	0	0	0	0	0	0	0	0	0	0	0	0	0	0	0	0	0	0
OR10R3P	0	0	0	0	0	0	0	0	0	0	0	0	0	0	0	0	0	0	0	0	0	0	0	0	0	0	0	0	0	0	0	0	0	0	0	0	0	0	0	0	0	0	0	0	0	0	0	0	0
AF127577.1	0	0	0	0	0	0	0	0	0	0	0	0	0	0	0	0	0	0	0	0	0	0	0	0	0	0	0	0	0	0	0	0	0	0	0	0	0	0	0	0	0	0	0	0	0	0	0	0	0
SNRPD2	74.3339	82.5319	41.4654	60.5121	148.987	38.179	65.7746	61.1757	100.745	42.1916	114.821	79.944	80.4265	63.6473	39.1251	90.4585	116.495	313.609	41.0547	65.2449	187.97	107.989	177.069	19.6733	145.419	148.96	130.572	90.7772	83.219	137.143	130.58	229.989	248.76	66.9982	150.578	96.783	149.052	241.279	95.5091	83.7451	122.851	254.855	116.312	92.7743	130.245	159.816	119.367	50.7322	96.8726
ZNF131	2.52493	3.86356	2.06186	3.5363	3.42308	2.27535	2.90521	3.15404	3.17795	2.40933	3.52236	4.2267	2.92431	3.01922	2.15875	3.70284	3.57225	2.03501	2.6831	4.08136	2.43167	2.51351	2.25444	15.8981	4.6422	3.09242	2.88416	4.1395	10.3774	3.07013	4.81397	3.505	1.49341	2.59153	5.84397	8.06671	3.43165	2.26551	3.47894	2.99649	3.58993	1.71053	2.64236	3.21545	3.40761	2.85008	4.74741	8.52406	4.55283
RNU2-43P	0	0	0	0	0	0	0	0	0	0	0	0	0	0	0	0	0	0	0	0	0	0	0	0	0	0	0	0	0	0	0	0	0	0	0	0	0	0	0	0	0	0	0	0	0	0	0	0	0
AC007285.1	0.0590647	0.0482189	0.0549174	0.0820362	0.0690099	0.0285169	0.0508042	0.20515	0.155912	0.0539931	0.146513	0.108757	0.0731295	0.0752223	0.127752	0	0.0718954	0	0.0664159	0.511371	0.045364	0.177477	0.0341451	1.02611	0.127359	0.297595	0.342393	0.148292	0.0684371	0.0833881	0.0958431	0.139306	0.0364621	0.0879191	0	0.207459	0.131772	0	0.213825	0.22692	0.119433	0.0457644	0.178879	0.0610048	0.367212	0.0195759	0.139812	0.0215782	0.203014
AC137695.1	0	0.0469864	0	0	0	0	0.148517	0	0.0434075	0.0263065	0	0	0	0.0977326	0	0	0.0350288	0	0	0	0	0	0	0	0.354581	0	0	0.0321113	0.0333438	0	0	0.0452484	0	0	0	0	0	0	0	0	0.0465519	0	0.13073	0	0	0	0	0	0
AC012213.3	0.0724436	0.0887117	0.0336784	0.100618	0.0846415	0.139905	0.124624	0.135487	0.163909	0.0331116	0.0598999	0.019056	0.0896942	0.0615074	0.235034	0.194801	0.0440903	0.219744	0.0814599	0.301057	0.194738	0.26605	0.0837588	1.6361	0.2901	0.104287	0.152709	0.20209	0.251817	0.102277	0.0391843	0.142384	0.0894424	1.66064	0.166798	0.0391463	0.253974	0.392794	0.174839	0.111328	0.146486	0.0748408	0.603344	0.299293	0.415745	0.0240101	0.26947	0.158795	0.0663998
TICAM2	0.0173516	0.00708272	0.0887329	0.01446	0.00506831	0.0670199	0.0596996	0.0370877	0.0261729	0.0118963	0.0286943	0.0182571	0.00716116	0.0073661	0.0750602	0.0622114	0.0211209	0	0.0292668	0.072109	0.0133267	0.0753103	0.0100309	0.060289	0.0160349	0.0499574	0	0.0726068	0.0854461	0.0367458	0.0891611	0.027283	0.00535579	0.0206626	0	0.0140644	0.0221206	0.0134402	0.0279183	0.0466642	0.0350861	0.00448145	0.0459812	0.0448039	0	0.00575087	0.0704107	0.0633909	0.023856
CEP83-DT	0.0453575	0.0648003	0.20032	0.031499	0.0331217	0.0985452	0.107289	0.0787703	0.0855207	0.0570115	0.0750076	0.065621	0.0842374	0.067393	0.0613153	0.152458	0.15873	0.183444	0.038252	0.494798	0.182891	0.257436	0.301542	0.492489	0.328338	0.285665	0.203176	0.208775	0.308759	0.112063	0.374137	0.312017	0.0350004	0.148534	0.156651	0.177696	0.130103	0.0614829	0.141397	0.14812	0.137574	0.0995742	0.30049	0.105407	0.227764	0.0526152	0.0996965	0	0.192277
AC010624.3	0	0.193893	0	0.0659751	0.0462492	0.038223	0.0680962	0.10576	0.119416	0.0361853	0.0981903	0	0.0653468	0.201651	0	0	0.0722746	0.200118	0	0	0.0304022	0	0	0.0687684	0.0487736	0.0284919	0	0.066255	0.0917307	0.0558853	0.0214108	0.0311202	0.0733088	0.164981	0	0.0213901	0.126159	0.0306612	0.0477673	0.0304156	0.0640334	0.040894	0	0.0408844	0.0378615	0.183672	0.0267712	0.0578453	0.326536
EIF1P2	0	0	0	0	0	0	0	0	0	0	0	0	0	0	0	0.0720763	0	0	0	0	0	0	0	0.139698	0.0990802	0.0578793	0	0	0	0	0.0434945	0	0	0.0478782	0	0.0434524	0	0	0	0	0	0	0.0608829	0	0	0	0.0543839	0	0
LSMEM2	0.0188382	0.215307	0.122608	0.146523	0.143066	0.036381	0.372683	0.0805304	0.0710383	0.0344414	0	0.376604	0.233241	0.0639776	0.162982	0.287051	0.126118	0.209521	0.0211828	0.0913348	0.0144685	0.150946	0.108903	0.654543	0.0812404	0.0406782	0.0198552	0.0210207	0.043655	0.026596	0.0101895	0.0296205	0.0232586	0.123381	0	0.26467	0.0360236	0.0145918	0.0530428	0.0289498	0	0.00973081	0.0142631	0.019457	0.0360368	0	0.0891837	0.0275288	0.0949664
AL590103.1	0	0	0	0	0	0	0	0	0	0	0.0758016	0	0	0	0	0	0	0	0	0	0	0	0	6.3706	0.0564789	0	0	0.051148	0	0	0	0	0	0	0	0	0	0	0	0	0	0.0473545	0	0	0	0	0	0	0
AL035696.2	0	0	0	0	0	0	0	0	0	0	0	0	0	0	0	0	0	0	0	0	0	0	0	0	0	0	0	0	0	0	0	0	0	0	0	0	0	0	0	0	0	0	0	0	0	0	0	0	0
EFNB2	11.3246	10.78	5.62548	28.1597	10.1981	4.29489	8.23763	7.29871	4.44414	4.50711	6.63547	19.4599	5.51998	31.5609	2.01275	16.0487	22.5086	4.82254	2.09988	10.2471	2.10781	48.7914	15.7924	12.2428	12.566	33.881	5.91811	23.7455	66.1745	19.6045	10.5446	3.29839	5.23445	12.2234	10.1828	23.2813	2.40484	2.39943	23.4056	4.32413	14.7677	6.05498	8.36406	8.40591	16.6007	15.3939	4.55271	12.9257	7.50007
AC008060.2	0	0	0	0	0	0	0	0	0	0	0	0	0	0	0	0	0	0	0	0	0	0	0	0	0	0	0	0	0	0	0	0	0	0	0	0	0	0	0	0	0	0	0	0	0	0	0	0	0
TCEAL6	0.0204686	0	0.0570941	0.0113717	0.0837027	0.0988239	0.017606	0.021875	0	0.0467777	0.643129	0.118452	0.0337902	0.0173786	0.0442719	0.0550401	0.0996602	0	0.391274	0.0141771	0	0	0	0	0	0	0	0.0114199	0.0118583	0	0	0	0.0379073	0.0365616	0	0.0331819	0.0260942	0	0	0.0314553	0	0	0	0	0.0195778	0.0271358	0.0138432	0	0.018761
AL138721.1	0.314462	0.256719	1.02334	0	0.459263	0.607298	0.946689	0.672137	0	0.0718652	0	0.496307	0	0.26699	0.340077	0.281863	0.0956932	0	0	0.217804	0	0	0.181789	25.9495	0.387464	0.113172	0.828594	0.175446	0	0	0	0.123612	0.38825	0.187233	0	0	0.200444	0.121788	0.37947	0.241626	0.254345	0.243651	1.54758	1.13677	0.300777	1.04223	0.106337	0	0.792624
RPL36P4	0	0	0	0	0	0	0	0	0	0	0	0	0	0	0	0	0	0	0	0	0	0	0	0	0	0	0	0	0	0	0	0	0	0	0	0	0	0	0	0	0	0	0	0	0	0	0	0	0
PYCR3	3.40959	3.27221	1.31486	2.37626	3.62384	1.03043	2.02979	2.86502	5.52903	0.927912	5.11476	3.08545	1.74732	2.23929	0.89134	3.62381	3.89682	17.3864	1.04385	5.8228	17.8312	13.2952	5.33645	2.54721	6.22153	7.64349	8.20232	5.31966	7.10711	5.80583	13.6557	15.0943	8.59068	7.44887	11.9455	8.7012	6.12186	8.87056	7.81362	3.37982	7.68386	10.5583	8.59191	5.03596	9.73384	6.74578	10.1567	8.95079	9.06529
AP004147.1	0	0	0	0	0	0	0	0	0	0	0.00368564	0	0	0.00756909	0	0	0	0.00901387	0	0.00617468	0	0.00297637	0	0.0232314	0.00549225	0	0.00939616	0	0	0	0	0.00350435	0	0	0	0.014452	0	0	0	0	0.0036053	0.00230247	0.00337488	0	0	0.00295468	0	0	0.00408557
MIR4421	0	0	0	0	0	0	0	0	0	0.186433	0	0	0	0	0	0	0	0	0	0.282514	0	0	0	0	0	0	0	0.227571	0	0	0	0	0	0	0	0	0	0	0	0	0	0	0	0	0	0	0	0	0.18693
RNU6-1042P	0	0	0	0	0	0	0	0	0	0	0	0	0	0	0	0.471528	0	0	0	0	0	0	0	0.456957	0.162047	0	0	0	0	0	1.42272	0	0	1.87933	0	0	0	0	0.105802	0	0	0	0	0	0	0	0	0	0.120544
PRMT7	2.43414	3.38159	2.5233	1.63172	4.11649	2.04586	2.81806	3.4012	3.36415	1.51652	4.7118	3.55838	3.87098	2.36228	1.918	3.20335	3.12409	5.95432	1.63288	3.80471	5.05088	2.73607	6.44407	4.27528	4.64366	7.88205	4.49754	2.34756	3.26172	2.79796	2.98732	6.4943	7.64736	4.16365	4.07319	3.35266	9.02679	3.5012	3.08217	3.23994	3.49954	6.33282	5.68661	3.80802	4.30348	5.77151	2.88997	1.75679	3.00702
AP001360.1	0.0500789	0	0	0.0278222	0	0	0	0	0	0	0	0	0	0	0	0	0	0	0	0	0.0384625	0	0	0	0	0	0	0	0	0	0	0	0	0.0298174	0	0.0270611	0	0	0	0	0	0	0	0	0	0	0	0	0
CNTD1	0.333266	0.183647	0.178173	0.134235	0.131416	0.201129	0.193494	0.262672	0.49641	0.110436	0.330673	0.306825	0.233821	0.353695	0.144165	0.164295	0.25861	0.34539	0.159266	0.300077	0.255961	0.200279	0.674311	1.44743	0.410634	0.33583	0.851799	0.2975	0.135152	0.294068	0.387562	1.04148	0.241737	0.575446	0.757739	0.396192	0.945317	0.451748	0.201081	0.352103	0.478459	0.438975	0.58666	0.765874	0.908473	0.40316	0.321184	0.243505	0.775111
AL512785.1	0.0544378	0	0	0	0	0	0	0.0290891	0	0	0	0.0286392	0	0	0	0	0	0	0	0	0	0	0	0.472866	0	0	0	0.0303722	0	0.230567	0.0588901	0	0	0	0.0626703	0.0294165	0	0	0.0437944	0	0	0	0	0	0	0	8.79925	0.0397756	0
TP53INP1	5.4097	5.02759	5.80439	3.45449	3.66141	5.63545	4.8024	11.584	8.80687	3.11171	10.5573	6.35719	9.3357	1.57452	3.16917	7.70668	14.908	11.9372	3.90293	9.23501	8.53822	1.35417	6.99422	63.952	10.2794	2.26276	10.0029	6.62844	5.36035	3.54922	1.2525	7.29363	8.45751	10.6136	39.8671	5.50352	20.6421	7.13227	11.1832	15.4076	7.13878	3.93669	14.8104	10.299	4.53401	7.85872	3.4172	3.30053	10.6212
GPR33	0	0	0	0	0	0	0	0	0	0	0	0.014008	0	0	0	0.0238663	0	0	0	0	0	0	0	0	0	0	0	0.0297113	0	0.0375917	0	0	0	0	0.0306533	0	0	0	0.0214207	0	0	0	0.0403198	0.0275012	0	0	0	0	0.0122026
YBX2	0.207212	0.0199015	2.91261	0.0948052	0.0178017	0.470794	1.12182	0.146548	0.165471	0.693613	0.0806275	0.112219	0.251524	0.0103489	0.902958	0.136567	0.0222552	0.480647	0.589358	3.17012	0.070212	0.174987	0.27481	1.09054	0.146432	1.96085	0.282634	0.166613	0.0105923	0.00860425	0.0725223	0.0527049	0.0714832	0.410044	0.224517	0.579617	0.116542	0.0424861	0.0220632	0.0327801	0.118305	0.00629616	0.239945	0.119599	0.763632	0.0646369	0.0494613	0.013359	0.0111721
ACTG2	291.768	209.982	3784.2	51.3148	119.858	2120.42	1069.69	684.883	490.872	1740.77	153.537	164.938	1338.6	88.8546	3479.23	323.923	42.9553	85.6616	2269.4	16.2863	36.7658	8.15621	36.9291	3.50253	128.425	30.6125	53.0926	227.967	27.8184	20.2061	21.2548	2.76944	5.52545	80.533	2.95014	1.76786	0.856741	2.54554	1.9992	76.776	2.47888	2.94876	228.114	7.6276	133.75	1.66928	67.8514	21.7781	5.79757
ZGLP1	0.2547	0.226833	0.0645861	0.0964794	0.155556	0.111792	0.109539	0.550587	0.628667	0.052916	0.449914	0.310626	0.449135	0.344034	0.162764	0.114148	0.394582	1.4164	0.0390545	0.43301	0.515724	1.22915	0.870062	1.20677	1.41223	0.183328	1.87915	0.277748	0.684131	0.326898	0.500965	1.05581	2.26558	0.558349	0.892981	0.431664	0.634644	1.83835	0.232844	0.409204	0.168552	0.675761	0.639884	0.514175	2.39186	0.767414	1.15099	0.287608	1.25215
AC098831.1	0	0	0	0	0	0	0	0	0	0	0	0	0	0	0	0	0	0	0	0	0	0	0	0	0	0	0	0	0	0	0	0	0	0	0	0	0	0	0	0	0	0	0	0	0	0	0	0	0
NOL3	23.7891	4.63059	4.70537	4.96989	4.14337	7.96586	8.27707	5.87086	6.83894	6.96076	4.91555	6.64609	10.179	3.92137	8.06701	4.10609	7.82602	7.09518	6.67425	9.1734	4.87659	13.1085	15.4001	6.53668	3.19891	12.4106	14.4353	5.89366	2.99727	14.5153	8.90897	14.6943	9.2039	13.8114	11.1106	6.21652	26.2681	5.60303	10.5982	12.6486	12.9645	12.3708	4.75749	11.5129	13.6667	8.89769	4.3578	4.32998	24.585
ARHGEF37	5.54534	2.71884	11.7226	2.05877	1.16425	17.8097	10.7809	4.562	1.42731	12.168	4.6988	1.94954	15.8348	0.991911	13.5949	3.01356	2.04944	0.753645	9.45135	7.00066	0.483151	1.48959	2.4937	1.04695	0.814192	1.70083	0.32873	3.18532	4.86336	5.89598	2.59056	0.332479	0.443818	2.55578	2.0509	2.89084	0.980555	0.57735	1.65432	1.00735	0.252267	0.150184	2.21335	0.715254	2.29554	0.525615	2.77435	2.56471	2.20703
ZNF180	0.935594	0.989572	1.25288	1.00034	0.976252	1.49434	1.4121	2.27331	1.43786	0.5379	2.48134	1.40542	1.69508	0.954226	1.31089	2.1308	2.18456	1.62423	0.688126	2.01741	1.64504	1.53234	1.95255	3.87434	3.68676	1.70685	2.41254	1.50688	2.22947	0.93874	1.20944	2.43794	1.73996	1.85337	2.14062	3.60574	2.15292	1.77755	1.49351	1.92609	1.80379	1.1854	2.40133	1.91442	1.68845	2.10624	1.42071	2.33027	3.36274
AC011124.2	0	0	0	0	0	0	0	0	0	0	0	0	0	0	0	0	0	0	0	0	0	0	0	0.0128839	0	0	0	0	0	0	0	0	0	0	0.00853769	0	0	0	0	0	0	0	0	0	0	0.0049159	0.00501564	0	0
AC016831.2	0	0	0	0	0	0	0	0.0427246	0	0	0	0	0	0	0	0	0	0	0	0	0	0	0	0	0	0	0	0	0	0	0	0	0	0	0	0	0	0	0.0321615	0	0	0	0	0	0	0	0	0	0
NECAP1P2	0	0	0	0	0	0	0	0.0206865	0	0	0.0320098	0	0	0	0	0	0	0	0.0435312	0	0	0.0516996	0	0.672549	0	0	0	0	0	0	0	0	0.0238985	0	0	0	0.0493529	0	0	0	0.0313121	0	0	0	0	0	0	0	0.0177416
AC104779.1	0	0.208402	0	0.106368	0.0372825	0	0.0548939	0.0341022	0.0481321	0.291698	0	0	0.0526775	0.0541851	0.138036	0.0572034	0	0	0.287049	0.353623	0	0.0852282	0	0.554358	0	0	0	0.0712128	0.0369731	0	0.103558	0.0501734	0	0	0	0.241402	0	0	0.102683	0	0	0	0.0966395	0	0	0	0	0	0.0292475
AC003991.1	0	0.00949828	0.0162266	0.0258555	0.023789	0.00561732	0	0.0279768	0.0087748	0.0319071	0	0.0122418	0.00480174	0.0098783	0	0	0.0247837	0.0235277	0	0.0402924	0	0.0155377	0.0269039	0.798399	0.0179196	0.00837443	0.00613139	0.0162282	0.0134809	0	0.00314657	0.0228674	0	0.0034637	0.0200913	0.0440093	0.0296648	0.00450601	0.0350998	0.00446993	0.00470522	0	0.0220225	0.00600843	0.0333851	0	0.00786869	0.131766	0.0133301
RASA2-IT1	0.137962	0.037543	0	0.0510983	0.0537307	0	0	0.0245736	0	0	0	0.0241936	0.0759176	0	0	0	0	0	0	0.0637041	0.0353202	0.0307072	0	3.11582	0	0.0662018	0.0484701	0	0	0	0	0	0.0851675	0	0	0.0497005	0	0	0	0	0	0	0.0348186	0.047498	0	0	0	0.0672026	0
AP003066.2	0	0	0	0	0	0	0	0	0	0	0	0	0	0	0	0	0	0	0	0	0	0	0	0	0	0	0	0	0	0	0	0	0	0	0	0	0	0	0	0	0	0	0	0	0	0	0	0	0
AL354714.1	0.0263524	0	0	0	0	0.0127231	0.0113334	0.0352038	0	0	0.0217894	0	0	0.0223742	0.0142495	0	0.00801924	0.0399674	0	0	0.131558	0.00879814	0	0.36625	0.00811752	0.00948396	0	0.00735132	0	0	0.0142538	0.0207177	0	0.0235356	0	0.01424	0	0.0510302	0.143101	0.0101243	0	0.0136122	0.00997612	0.013609	0	0.00873401	0	0	0.0181154
AC098479.1	0	0	0.509769	0.101533	0	1.41177	0.943177	0.195312	0.826997	0.250595	0	0.288438	0.603397	0.620665	0.197642	0.65524	0.556139	1.29349	0	0.379743	0	0.244063	0.211301	1.58748	0.675547	0	0.385243	0.203928	0.105877	0	0.395405	1.00575	2.03075	1.19696	1.26236	0.296267	0.931936	0.849354	0.147024	0.280851	0.739087	0.283204	0.553481	0.943792	0.524406	0.121142	0.617999	0.133532	0.0837543
MIR8077	0	0	0	0	0	0	0	0	0	0	0	0	0	0	0	0	0	0	0	0	0	0	0	0	0	0	0	0	0	0	0	0	0	0	0	0	0	0	0	0	0	0	0	0	0	0	0	0	0
NTS	0.579176	0.132982	0.673135	0.291606	0.0317201	0.524307	1.49453	0.154743	0.204755	2.85404	0.0299307	3.29456	0.0896365	0.015367	0.0978679	0.746257	1.89466	0.347704	0.122111	0	0.0695047	0.0241708	0.313894	0.723196	0.022301	0.026055	0.0190763	0.636176	0.0104856	0.0511054	0.186006	0.0853755	0	0.0107764	0.354218	7.01247	0.91141	0.196271	0.182007	0.0417213	4.43566	3.36567	0.520734	0.0186938	0.0519347	0	0.0244815	0	0
CA14	0.146853	0.155853	1.11964	0.073428	0.154422	0.503401	0.391575	0.16479	0.199359	0.849089	0.813548	0.115887	0.0484859	0.168323	0.0794076	0.171118	0.15641	0.296966	0.66052	0.0915425	0.0733126	0.406941	0.237706	1.09703	0.117614	0.063421	0.270866	0.270378	0.110601	0.165863	0.0635454	0.225132	0.140516	0.992415	0.338122	0.238064	0.299542	0.233186	0.0856522	0.163616	0.237557	0.159298	0.144543	0.121341	0.196646	0.155749	0.0347614	0.101935	0.262472
DNAJC27	0.67058	1.78532	1.35866	0.820172	0.803955	1.6188	2.08335	1.7435	1.10962	4.83539	1.51444	0.829311	1.83401	1.878	1.20687	1.22904	1.1391	0.733683	2.12707	1.03984	0.499657	0.397643	0.954686	2.42559	1.2548	0.5367	0.574918	0.572368	0.820475	0.445105	0.487225	1.1016	0.651841	0.873028	0.495456	0.938353	1.16111	0.488409	1.06284	1.0459	0.78524	0.542842	1.39812	1.30251	0.631823	0.945397	0.470444	0.515562	1.93793
ZCCHC17	14.0062	12.5945	15.9515	10.7931	18.7268	15.6325	16.9873	15.8454	18.2539	12.5625	20.3516	16.1014	16.7973	11.9789	16.5732	16.2706	13.4821	22.2351	12.504	19.5746	18.319	19.1157	21.2418	8.04301	25.6701	23.3159	13.0792	20.2963	16.059	22.7527	12.2751	12.8774	22.855	12.23	18.199	23.7111	16.8658	14.7187	12.2225	18.8112	16.5663	16.3919	14.132	12.7564	23.1359	22.5987	14.2882	10.662	18.1756
AC087392.5	0.287774	0.187945	0.642163	0.383708	0.268983	0.500182	0.495055	0.369057	0.34726	0.236758	0.333124	0.181675	0.332547	0.0977326	0.18673	0.361119	0.140115	0.640132	0.129436	0.398639	0.265226	0.34588	0.532357	0.999884	1.13466	0.497122	0.121324	0.674337	0.733564	0.0812565	0.217917	0.180994	0.81719	0.0342687	0	0.0933028	0.403553	0.445809	0.277812	0.22112	0.372415	0.327027	0.26146	0.237782	0.550501	0.534114	0.0778501	0.210266	0.105506
MAP11	7.33222	4.57409	1.67219	7.94054	4.85419	2.22923	3.21289	6.35291	6.60589	1.32788	6.14843	8.37442	4.7318	6.22534	1.19691	4.65009	5.30449	8.87362	2.05147	6.34211	7.96901	5.88899	6.18816	7.31538	7.62811	8.33337	30.0555	7.62689	7.13819	6.22567	6.42597	12.0999	8.53496	7.2641	19.2014	11.4238	14.3573	11.7339	7.01858	8.20507	11.4484	8.2582	6.84114	13.4851	6.50865	10.8725	6.18105	6.32398	14.2018
AC134050.1	0	0	0	0	0.0176223	0	0	0.0805952	0	0	0	0.0158698	0	0	0.0326226	0.0270383	0	0	0	0	0	0	0	1.72938	0.0185842	0.0434249	0	0	0	0	0.0326326	0.0237154	0	0.0179607	0	0	0.0384561	0	0.0121338	0	0	0.0155818	0.0228392	0	0	0.0199955	0	0.0440814	0.0276488
AC092687.1	0	0	0	0	0	0.0698627	0	0	0	0	0	0	0	0	0	0	0	0	0	0	0	0	0	0	0	0	0	0	0	0	0	0	0	0	0	0	0	0	0	0	0	0	0	0	0	0	0	0	0
FAM30B	0	0	0	0	0	0	0	0	0	0	0	0	0	0	0	0	0	0	0	0	0	0	0	0.12316	0	0	0	0	0	0	0	0	0	0	0	0	0	0	0	0	0	0	0	0	0	0	0	0	0
OPN4	0.0114594	0.261945	0	0.0381989	0.140584	0	0.039427	0.0122468	0.570412	0.0104755	0.00947521	0.0120574	0.0662115	0.00972949	0.0123929	0.0924432	0.0976414	0.185386	0.0515426	0.0555596	0.0176026	0.145384	0.0132493	0.139357	0.0211796	0	0.0241561	0.012787	0.0066389	0	0	0.144146	0.0141484	0.0545843	0.0527696	0.00619233	0	0.00887626	0.00460947	0	0	0.0118386	0.0520578	0	0.0109607	0	0	0.0251189	0.40438
LINC01953	0	0	0	0	0	0	0	0	0	0	0	0	0	0	0	0	0	0	0	0	0	0	0	0.409158	0	0	0	0	0	0	0	0	0	0	0	0	0	0	0	0	0	0	0	0	0	0	0	0	0
ABHD17AP9	0	0	0	0	0	0	0	0	0	0	0	0	0	0	0	0	0	0.207714	0	0	0	0	0	0	0	0	0	0	0	0	0	0	0	0	0	0	0	0	0	0	0	0	0	0	0	0	0	0	0
TSPAN2	4.48163	6.10456	31.0334	1.87083	3.0376	39.4897	21.7235	12.1283	9.25614	27.1612	5.33666	2.73117	25.1315	3.60186	36.087	16.0016	3.08424	3.21286	28.8351	4.59611	0.798712	0.462932	2.63376	0.559202	2.11018	14.2636	3.22734	6.61252	4.11693	0.967143	0.254462	0.376345	0.188517	2.7716	0.665114	6.02982	0.210437	0.869446	2.36709	2.73965	0.42724	0.285641	8.23615	0.349508	11.802	0.995707	0.887526	1.50762	4.01696
KRT18	65.4456	141.157	0.772521	141.546	281.929	0.506711	19.83	106.834	89.8653	2.00273	248.975	129.591	53.0453	245.944	0.709375	138.833	160.257	336.14	0.5999	79.0158	311.933	470.428	1218.07	110.962	222.083	399.149	833.173	1144.61	141.877	83.3337	156.124	404.472	305.096	280.986	1269.5	344.863	256.431	464.007	340.744	200.617	356.165	297.095	256.721	301.69	258.789	273.658	460.226	23.4396	210.134
AC027613.1	0	0	0	0	0	0	0	0	0	0	0	0	0	0	0	0	0	0.014541	0	0	0	0	0	0.0249843	0	0	0	0	0	0	0	0	0	0	0.0331125	0	0	0	0	0	0	0	0	0	0	0	0	0	0
CYP2AB1P	0.015371	0.0752911	0	0.0426982	0.278367	0	0	0.188912	0.162298	0	0	0.177904	0.114187	1.64437	0	0.0137776	0.346137	0.233125	0	0.276805	0.0236111	0	0	0.0267036	0.0284091	0.143829	0	0	0.0267151	0.021701	0.0166282	0.85799	0	0.00915204	0	0.0830604	0.0195956	0.0119061	0	0	0.0870274	0.373172	0.44224	0.0952555	0.0147021	0	0	0.0786171	0.00704432
AL137818.1	0	0	0	0	0	0	0	0	0	0	0	0	0	0	0	0	0	0	0	0	0	0	0	4.63961	0	0	0	0	0	0	0	0	0	0.122317	0	0	0	0	0	0	0	0	0	0	0	0	0	0	0
AC097359.2	0.235616	0.567435	0.339561	0.163626	0.330346	0.546034	0.597858	0.421774	0.524215	0.333847	0.594197	0.39046	0.408411	0.310073	0.86635	0.348465	0.20793	0.214409	0.596116	0.644614	1.14006	0.841704	0.9126	2.64017	0.500792	0.457898	0.856757	1.32771	0.464106	0.282748	0.350469	0.296378	0.327266	0.967986	0.664557	0.814847	0.345429	0.173379	0.834018	0.706065	0.514545	0.38946	0.677892	0.21902	0.788767	0.226463	0.557725	0.611153	0.31854
AC008808.1	0	0	0	0	0	0	0	0	0	0	0	0	0	0	0	0	0	0	0	0	0	0	0	0	0	0	0.0686659	0	0	0	0	0	0	0	0	0	0	0	0	0	0	0	0	0	0	0	0	0	0
TOMM40P3	0	0	0	0	0	0	0.0227521	0	0	0	0	0	0	0	0	0	0.0321975	0	0	0	0.0203157	0	0	0	0	0	0	0	0	0	0	0.0207956	0.0163291	0	0	0.0142936	0	0	0	0	0	0	0.0200273	0	0	0	0.0178894	0	0
AC016909.1	0.169544	0	0	0	0	0	0	0	0	0	0	0	0	0	0	0	0	0	0	0	0	0	0	1.17818	0	0	0	0	0	0	0	0	0	0	0	0	0	0	0	0	0	0	0	0	0	0	0	0	0
IFITM10	1.31191	3.46758	0.213327	3.31417	21.3356	0.380608	0.779277	10.2733	5.46629	0.314605	28.6462	39.9874	3.23405	28.6707	0.36901	1.57667	4.6439	4.41961	0.310915	1.60951	19.2076	5.79026	4.37362	0.79719	45.7505	29.671	26.6564	2.84902	2.19492	2.38373	0.7637	11.4841	140.442	39.5045	34.8794	9.07288	7.9499	4.78927	1.38908	8.39887	10.8442	6.81613	2.52109	61.8077	0.956588	53.0506	1.41644	1.35832	3.96866
C9orf50	0.017373	0.0283658	0.129225	0.0193038	0.0405966	0.0838783	0.0747167	0.148534	0.104821	0.0714659	0.100554	0.100538	0.10038	0.0737519	0.0563647	0.0778603	0.0740146	0.298621	0.0781411	0.132363	0	0.0116005	0.0401732	0.301817	1.12383	0.0875334	0.164798	0.0290786	0.0503245	0	0.0563818	0.0819499	0.26812	0.175849	0.100002	0.112654	0.0553697	0.0941979	0.0419291	0.106793	0.0843106	0.0897397	0.157844	0	0.199404	0.506702	0.152745	0.139632	0.398091
AC027419.1	0	0	0.159562	0	0	0	0	0	0	0	0	0	0	0	0	0	0.0522228	0	0	0	0	0	0	16.2484	0	0	0	0	0	0	0	0	0	0	0	0	0	0	0	0	0	0	0	0	0	0	0	0	0
DCUN1D2	1.65136	1.66533	1.99904	1.25204	0.942006	2.30119	2.48989	2.24582	3.05256	1.9358	2.04546	1.89425	2.71008	2.23781	2.69632	1.515	1.85243	3.01854	2.51226	2.16644	3.42692	2.0756	4.61225	5.29895	4.3567	2.08823	5.34438	4.32485	4.2845	1.86512	3.07194	4.2359	2.32668	3.1849	3.98856	5.46605	4.49114	3.67682	1.60201	2.97065	3.72414	2.75971	2.74575	4.78906	5.47557	2.64427	1.83511	2.24756	3.74539
AL357558.2	0	0	0	0	0	0	0	0	0	0	0	0	0	0	0	0	0	0	0	0	0	0	0	0	0	0	0	0	0	0	0	0	0	0	0	0	0	0	0	0	0	0	0	0	0	0	0	0	0
RN7SL735P	0	0	0	0	0	0	0	0	0	0	0	0	0	0	0	0	0	0	0	0	0	0	0	5.35828	0	0	0.101588	0	0	0	0	0	0	0	0	0	0.184313	0	0	0	0	0.0497871	0	0	0	0	0	0	0.0441718
UBA1	62.0994	38.9566	37.1891	61.7403	46.0273	36.7899	46.1674	40.5753	45.2125	35.3522	50.114	50.6507	41.9288	49.4469	37.8417	46.1739	59.9052	47.5149	34.8379	76.2719	46.3885	48.2447	73.4369	30.9682	71.8585	78.7084	134.553	38.5377	76.3684	64.2097	89.9621	62.2718	48.3141	54.7888	79.7405	69.0223	68.4147	50.9764	69.26	58.6244	61.9827	44.2684	36.7321	58.7563	49.9456	58.1325	54.3856	67.2698	71.5941
LUM	14.147	244.116	365.902	90.3754	101.033	129.504	233.382	259.374	380.464	106.892	36.0903	123.926	159.943	176.58	138.828	565.882	141.81	156.777	104.221	109.489	133.777	58.7276	78.3975	40.3606	60.9806	90.6076	408.921	148.62	201.949	67.0651	12.3991	22.4354	8.82571	248.948	13.8306	22.9389	5.8686	4.51511	51.1132	249.837	12.3355	3.02549	416.914	40.0372	489.267	5.78653	11.9344	163.685	27.6659
AC005180.2	10.4665	5.60099	78.6907	2.2536	2.16491	89.6053	47.8995	12.3363	12.9926	40.3312	1.73912	8.90497	80.3157	2.29602	116.873	13.1071	0.670534	1.51905	90.0424	0.0693718	0.500013	0.100318	1.04222	1.91401	1.60432	0.576733	0.527823	11.3437	0.580254	0.636317	0.243786	0.118113	0.216404	1.46105	0.0576522	0.216489	0.0319213	0.0775804	0.100719	2.84749	0.16202	0.051736	5.99079	0.310343	2.68237	0.0663909	1.21928	0.0365907	0.413108
AC211486.2	0	0	0	0	0	0	0	0	0	0	0	0	0	0	0	0	0	0	0	0	0	0	0	0	0	0	0	0	0	0	0	0	0	0	0	0	0	0	0	0	0	0	0	0	0	0	0	0	0
NPFFR1	0.100955	0.0927192	0.00586664	0.182284	0.082936	0.00304636	0.0298498	0.0623748	0.107071	0.0216296	0.0286943	0.519497	0.0286446	0.171429	0.00682366	0.0395891	0.0249611	0.162683	0.0106425	0.111441	0.0218074	0.0442382	0.018238	0	0.00583086	0.892421	0.00332515	0.153134	0.0274159	0.0712646	0.00853216	0.00744081	0.0194756	0.00751368	0.00363194	0.163659	0.0180986	0.0122184	0.00634506	0.0654511	0.0229655	0.00325924	0.0501613	0	0	0.0439158	0.074678	0.0230512	0.0101207
IPO4	0.893738	0.738803	0.423331	1.22416	0.939145	0.553627	0.672047	0.636765	1.03439	0.819567	1.12939	0.762947	0.566039	1.50332	0.492389	0.97239	0.639732	2.30178	0.467723	0.537267	1.46783	3.0064	3.68491	0.449199	1.34016	3.15174	1.19081	0.856154	1.61846	2.26963	1.69348	1.87812	1.65865	0.957182	1.2295	1.75867	1.88463	2.62541	2.11178	0.716963	1.87312	3.47259	1.36187	3.12343	1.48926	1.62079	1.94639	1.29372	1.6229
AL356019.1	0	0	0	0	0	0	0	0.0201057	0	0	0	0	0	0	0	0	0	0	0	0	0	0	0	0	0.0231805	0	0	0	0	0	0	0	0	0	0	0	0	0	0.0151348	0	0	0	0	0	0	0	0	0	0
AC024224.1	0	0	0	0	0	0	0	0	0	0	0	0	0	0	0	0	0	0	0	0	0	0	0	0.0802863	0	0	0	0	0	0	0	0	0	0	0	0	0	0	0	0	0	0	0	0	0	0	0	0	0
AC073288.1	0	0	0	0	0	0	0	0	0	0	0	0	0.0495326	0	0	0	0	0	0	0	0	0	0	0.104252	0.0369702	0	0	0	0	0	0	0	0	0	0	0	0	0	0	0.0922197	0	0	0	0	0	0	0.040585	0	0
KLHDC4	1.52091	1.96729	1.283	2.20335	2.8376	1.6607	1.95364	2.426	2.94171	1.51116	2.84825	2.925	1.99739	2.52062	1.72922	1.82593	1.99229	9.44826	1.48368	2.99631	2.79845	1.9151	3.91578	4.87325	2.55967	2.17313	4.08449	2.47822	2.13278	2.68404	4.37611	5.70137	4.42088	3.60125	4.18305	2.79076	4.08809	3.22018	2.82692	2.12444	4.30756	4.73842	4.64234	3.54745	3.51396	3.90075	3.81981	1.73682	3.02115
MIR146B	0	0	0	0	0	0	0.220075	0.136719	0	0.233889	0	0	0	0	0	0	0	0	0	0.177213	0.196509	0	0	0	0	0.184161	0	0	0	0	0	0	0	0.30468	0	0	0	0	0.102917	0	0	0	0	0	0.244723	0	0.17304	0.186945	0
GBA2	7.59422	15.0353	9.76879	8.08662	12.5186	10.3546	13.1903	15.5526	10.7126	10.5953	16.5994	16.7055	15.2405	19.2687	11.3497	8.62425	10.7561	10.7417	13.0068	12.4437	6.66075	14.7158	6.67337	19.6473	12.1875	4.28943	7.86832	6.34243	10.6528	6.20463	7.47684	18.7589	8.84444	8.26181	11.1712	18.6091	8.0305	18.9633	6.48657	5.5741	11.5075	16.0876	13.3808	21.2675	10.621	13.4976	10.0066	10.1214	9.33995
HOXB1	0.261861	0.00929463	0	0.10753	0.0465579	0	0	0.0790889	0	0	0.16945	0.227608	0.112771	0.0289995	0	0.0408199	0.783004	0.0115116	0	0.205028	0.314795	0	0.59236	0.118676	0.00701417	0	0.311997	0	0	0.273255	0	0.170066	0.316278	0.142356	0.026214	0.00615225	0.355602	0.238108	0.0183185	0.0437409	0.0276261	0.129382	0.0862015	0.129351	0.0217795	0.64903	0	0.00831877	0.172184
AL022238.2	0.126066	0.0514587	0	0.0175096	0	0.0304329	0	0.0336821	0.0237696	0.0144052	0.0521189	0.0663225	0	0.0267588	0	0.0564988	0	0	0	0	0	0.0631338	0.0364393	7.06313	0.0194166	0.0680551	0.033218	0	0	0.0444955	0	0.0247777	0.019456	0.0375305	0	0.0681225	0	0.0244122	0.038032	0	0.0254915	0.0162798	0.0715868	0.0325518	0	0	0	0.023028	0.0433309
NUP37	5.02923	4.94136	3.73938	3.9135	4.53886	3.01962	3.45237	4.73739	3.96321	2.1624	5.07806	5.8132	4.10464	2.87404	2.72817	5.54092	7.29899	10.7569	2.36538	12.5937	6.25823	16.8608	7.08208	6.98691	9.4739	9.23549	4.44276	5.25663	7.66229	12.0728	12.4985	14.4468	5.46799	6.46397	2.89489	6.58506	7.28996	7.11687	6.09485	5.57978	9.99342	8.58448	7.86578	5.71054	5.26518	7.5382	14.7554	6.27166	8.26265
MIR4757	0	0	0	0	0	0	0	0	0	0	0	0	0	0	0	0	0	0	0	0	0	0	0	0	0	0	0	0.203928	0	0	0	0	0	0	0	0	0	0	0.294048	0	0	0	0	0	0	0	0	0	0
MRGPRX7P	0	0.0241348	0.137438	0	0	0.256921	0.228859	0	0	0.216199	0.0244444	0.0933182	0.0488042	0	0.479573	0.185491	0.0179927	0.0896748	0.0997284	0	0	0	0	0	0	0	0	0.0824707	0	0	0	0.0464842	0	0	0	0	0	0	0	0.0454318	0	0	0	0	0	0	0	0	0
RPS7P5	0	0	0	0	0.0282988	0	0	0	0	0	0.0400535	0	0.0399842	0	0	0.0434195	0	0	0	0	0	0	0	0	0.0298434	0	0	0	0	0	0	0	0	0.0288423	0	0	0	0	0.0194851	0.0372212	0	0	0	0	0.046333	0.0321099	0	0	0.0665998
RPL5P27	0	0.0260798	0	0	0	0	0.0274781	0	0	0.0438043	0.0792433	0	0	0	0.0345482	0	0.0194428	0.0969017	0	0.0221265	0	0	0	0	0.0393622	0	0	0.0356468	0	0	0	0.0502304	0.019721	0	0	0	0.020363	0	0	0	0	0.0495045	0	0	0.0305556	0.084703	0.0216054	0.0233416	0.0146404
TNFRSF11A	1.7776	0.495653	0.206598	0.427719	1.06039	0.314285	0.279957	1.22078	0.715173	0.134461	0.589994	0.890727	0.563139	0.550027	0.182764	0.490901	1.13521	0.294282	0.144283	0.411849	0.898962	0.265394	0.412498	0.565441	0.217871	0.130651	0.402421	0.268895	0.177683	0.243011	0.225139	0.223897	0.239564	0.361496	0.612487	1.88223	0.458818	0.310287	2.30748	0.168329	0.812543	0.168123	0.281972	0.103436	1.20334	0.348513	0.143927	0.15778	0.14199
OR9K2	0	0	0	0	0	0	0	0	0	0	0	0	0	0.0212973	0	0	0	0	0	0	0	0	0	0.479356	0	0	0	0	0	0	0	0.0788823	0	0.0149353	0	0	0.0799455	0	0	0	0.0202887	0.0129571	0	0	0	0.0665092	0	0	0.0919655
AL512286.1	0	0	0	0	0	0	0	0	0	0	0	0	0	0	0	0	0	0	0	0	0	0	0	0	0	0	0	0	0	0	0	0	0	0	0	0	0	0	0	0	0	0	0	0	0	0.0466396	0	0	0
PUM1	10.0191	10.1712	12.5288	10.2328	7.5019	14.4236	15.7695	16.7426	10.1467	11.5038	16.1573	12.1095	13.596	11.4624	12.9958	15.5338	13.6391	6.37817	12.6283	16.7642	7.04208	13.2864	8.87106	28.2835	16.687	16.2466	9.52051	14.1727	11.5522	9.94411	10.1533	11.0281	12.2992	13.8139	9.00912	21.1713	20.0017	12.5875	15.3304	19.6625	14.8149	6.69034	15.9021	13.2239	11.7216	14.4772	6.03143	12.9763	18.5904
CEACAMP8	0	0	0	0	0	0	0	0	0	0	0	0	0	0	0	0	0	0	0	0	0	0	0	0	0	0	0	0	0	0	0.0262467	0	0	0	0	0	0	0	0	0	0	0	0	0	0	0	0.0328179	0	0.177906
LINC01359	0.00650586	0.106224	0.0362942	0.00361445	0.0076013	0.163336	0.128707	0.14601	0.0539734	0.0446043	0.0591729	0.0444948	0.134251	0.0331423	0.112573	0.0466514	0.027717	0	0.051209	0.0225306	0	0.00434416	0.0225661	2.45263	0.0240486	0.00936557	0.00685707	0.0617063	0.0113073	0.00918503	0	0.0306886	0.0160649	0	0.0149794	0.0140623	0.103674	0.0352752	0.0078508	0.0149969	0.0368347	0.0201634	0.0541838	0.0739151	0.0497818	0.0431249	0.00879998	0.11884	0.0298154
LCN6	0.200911	0.669744	0.249072	1.04179	0.107589	0.517341	1.51211	0.17893	1.72992	1.5152	0.913678	0.968896	0.870637	0.682326	0.271597	0.720335	0.611389	2.09913	0.527139	0	0.0514359	0	0.0580731	0	0.0103147	0.084357	0.0352929	0.0373645	0	0.0472748	0.00905597	0.0526508	0.0516781	0.0099687	0.0963728	0	0	0	0.0269384	0.0128647	0.0135419	0.025945	0.253528	0	0.032028	0.0110981	0.181172	0.0366996	0
HSPD1P11	0.016536	0.107997	0.0614997	0.0275607	0	0.0958046	0.0995637	0.150214	0.0124714	0.113371	0.0546912	0.0347979	0.0955438	0.393112	0	0.0741091	0.0201282	0.0668785	0.204535	0.240519	0.038101	0.0220832	0.0382377	6.00406	0.0509372	0.0476093	0.0174287	0.0738069	0.0287399	0	0	0	0	0.0492285	0	0.107227	0.137025	0	0.119727	0.0127059	0	0	0.16276	0.751485	0.0158164	0	0	0.0724935	1.40955
RNA5SP413	0	0	0	0	0	0	0	0	0	0	0	0	0	0	0	0	0	0	0	0	0	0	0	0	0	0	0	0	0	0	0	0	0	0	0	0	0	0	0	0	0	0	0	0	0	0	0	0	0
RNU6-524P	0	0	0	0	0	0	0	0	0	0	0	0	0	0	0	0	0	0	0	0	0	0	0	1.37087	0	0	0	0	0	0	0	0	0	0	0	0	0	0	0	0	0	0	0	0	0	0	0	0	0
RAB23	3.35378	4.84154	23.6448	1.64741	0.584101	25.8746	19.3872	7.82788	4.05479	40.0488	1.92745	1.81249	19.1704	3.12884	45.4206	9.48947	1.99596	0.225297	45.1708	2.86901	0.548517	2.70485	0.799305	2.75936	2.43929	1.8218	1.2405	3.85707	3.61123	1.06475	1.90675	0.96124	0.112865	2.71806	0.203901	2.90212	0.553562	0.309786	2.0201	3.77108	1.354	0.121001	7.32362	0.950077	1.86349	0.492338	1.72723	3.55674	1.28301
FAM170A	0.0408481	0.0166737	0.0189899	0	0	0	0.0175676	0	0	0.00933517	0.084438	0.0214898	0.0674334	0	0.088351	0.0183068	0.0497216	0	0	0	0	0.0272755	0	0.0709642	0.0251655	0	0.0215266	0.0113951	0.0236649	0	0	0.0802848	0.403464	0.0121607	0.0940509	0	0.156224	0	0	0.0156934	0	0.0210999	0.0618549	0	0.0195352	0.0135383	0	0	0
SMN1	1.47219	1.68409	0.785805	2.3073	2.24566	0.877513	1.0787	1.22371	1.44615	1.10903	1.7057	1.41515	1.24518	1.58944	0.658468	1.56394	0.846222	1.5161	1.23646	1.85053	1.65417	1.01944	1.27135	0.836745	3.04007	1.11198	3.28532	1.11545	1.84268	2.01431	2.74281	2.49343	2.22717	1.23367	2.64686	1.11472	2.68199	2.6115	1.76923	1.90629	3.58695	1.94338	1.57564	1.77398	1.59935	1.93968	2.61822	1.83927	1.47431
RIOK3P1	0	0	0	0	0	0	0	0	0	0	0	0	0	0	0	0	0	0	0	0	0	0	0	0	0	0	0	0	0	0	0	0	0	0	0	0	0	0	0	0	0	0	0	0	0	0	0	0	0
AC005154.4	0.152958	0.187307	0.0711091	0.169958	0	0	0.197349	0.694739	0.05768	0.104868	0.252947	0.201175	0.0631272	0.0649337	0.0827091	0	0.0930929	0	0.0859977	0.3708	0.058739	0	0	9.30056	0.0471169	0.110096	0	0.170679	0	0	0.0413671	0.0601263	0	0.182145	0	0.537252	0.292496	0	0.307632	0.176295	0.185575	0.0790099	0.11581	0.394957	0.0731508	0	0	0.111761	0.210296
RN7SKP249	0.0792798	0	0	0.132136	0.138943	0	0	0	0	0	0	0	0	0	0	0	0	0.16032	0	0.0549112	0.06089	0.0529375	0	0.826383	0	0	0	0	0.0459299	0	0.0857639	0	0	0.0472039	0	0	0.0505346	0	0	0	0	0	0	0	0	0	0	0	0
SELENOK	18.1086	33.7163	12.2199	30.3261	37.341	16.3938	20.44	22.4787	31.6188	16.0843	17.3485	32.1639	17.8228	37.5266	15.5488	23.1527	26.6233	29.7712	18.7983	10.7597	48.224	11.2931	40.9121	6.25577	24.0664	17.301	35.7471	17.0732	18.0825	17.0867	12.5582	26.2656	19.9582	24.3891	34.6903	19.5004	24.95	21.2865	23.1332	18.8886	12.1968	28.6728	12.8543	20.1266	29.5431	25.4116	26.1645	12.2149	21.3281
AC090617.5	1.58828	7.93539	1.77211	3.52959	4.08257	1.41097	2.56836	4.7867	3.16238	2.41016	3.04678	3.50944	2.88418	25.1362	1.51154	2.67642	1.85597	2.6337	1.92883	1.89214	2.92767	2.12109	8.3738	2.6489	5.40132	0.685928	1.5401	1.34694	1.50905	0.627858	0.824727	1.09883	4.98086	0.718714	1.3165	2.81509	1.33637	2.11604	1.5333	1.65975	2.5179	3.67548	1.44305	2.95281	5.40821	5.17984	3.09362	0.974817	1.39754
RHO	0.0108582	0	0	0	0	0	0	0.0116042	0.00818914	0	0	0	0.0089625	0	0	0	0.00660845	0.0329361	0	0	0	0	0	0.0565907	0.00668944	0.015631	0	0	0.0188717	0	0	0.00853645	0	0.00646504	0	0.00586742	0	0	0	0	0	0	0	0	0.0103856	0.00719747	0.014687	0	0
IGHGP	7.9798	1.83343	0.755277	13.3	0.893262	0.830524	30.5377	0.268099	78.4903	0.535084	8.77111	0.967826	11.9506	0.344843	0.0775134	12.442	29.547	228.983	2.63279	5.11331	36.7545	10.3855	221.346	0	0.500447	9.88811	19.4148	50.2264	62.0785	63.2446	4.56176	18.1445	0.26548	0.384083	0.192533	3.65362	4.17275	0.55518	10.6193	84.9233	3.18849	0.197458	40.7548	0.197411	76.7366	0	38.9574	17.0727	0.985428
LINC01831	0	0	0	0	0	0	0	0	0	0	0	0	0	0	0	0	0	0	0	0	0	0	0	0	0	0	0	0	0	0	0	0	0	0	0.0657212	0	0	0	0	0	0	0	0	0	0	0	0	0	0
LARP7P2	0	0	0	0	0	0	0.193666	0.120312	0	0	0	0	0	0	0	0	0	0	0	0	0	0	0	0	0	0	0	0	0	0	0	0	0	0	0	0	0.143518	0	0.0905668	0	0	0	0	0	0	0	0	0	0.206371
AC106827.1	0	0	0	0	0	0	0	0	0	0	0	0	0	0	0	0	0	0	0	0	0	0	0	45.0595	0	0	0.29082	0	0	0	0	0	0	0	0	0	0	0	0	0	0	0	0	0	0	0	0	0	0
AC003688.2	0	0	0	0	0	0	0	0.0307547	0	0	0.0475892	0.0605582	0	0	0	0	0	0	0	0	0	0	0	0	0	0	0	0	0	0	0	0	0	0	0	0	0	0	0	0	0	0	0.0435767	0	0	0	0	0	0
MAP3K4	4.50489	7.06823	3.38147	4.81638	3.69619	4.29579	4.32542	6.52186	4.07763	3.42717	5.57182	6.01354	4.997	4.05673	3.88049	4.55771	3.24956	3.7037	4.35033	6.07713	1.60065	5.96613	3.87179	11.1543	6.30447	5.90604	3.05234	3.2315	4.83171	3.9988	6.12202	3.08571	2.56155	4.36645	1.54206	3.21676	5.58084	3.814	3.97479	3.34359	4.9359	3.03242	3.6006	6.81312	3.5394	4.74704	3.66415	8.43938	3.41573
LINC01980	4.81614	1.4007	0	0	2.33875	0	0	0	0	0.0137581	0.0248889	0	0	0.127784	0	1.91561	3.53574	10.7436	0.0338472	0	19.5122	2.19082	0.348025	6.90273	16.282	0	8.18527	2.11605	0	0	7.55456	8.63761	0	12.4919	48.3756	0.699422	1.20878	0	1.80407	0	5.0397	17.1189	6.632	0	0	0	0	0	0.0275896
EBI3	0.613739	0.465253	0.468744	2.45988	0.819519	0.465642	1.88537	0.714473	13.5557	1.09203	0.8337	1.16468	2.84053	1.0794	0.213343	2.04329	1.40074	13.7851	0.788714	1.41191	0.740733	1.46362	3.80144	0.0761594	0.297086	0.978177	2.6799	8.27924	3.02229	3.09458	0.189696	0.603136	0.216501	0.678648	0.227107	1.1963	1.06186	0.713087	0.405576	1.93686	0.921901	0.362313	5.16129	4.86744	0.503168	0.27606	3.39476	1.16914	2.59169
LAMP5	0.0689136	0.112519	0.256299	0.206746	0.338172	0	0.39122	0.427162	0.997904	0.226787	0.27351	0.166772	0.364048	0.175531	0.313014	0.716528	0.226486	1.05912	0.139483	0.448674	4.35071	0.193266	0.828647	0	0.806664	0.0694438	1.53984	0.530591	2.41143	1.26481	0.19383	0.0650141	0.272269	0.237984	0	1.91408	0.0527124	0.0427034	0.066528	3.54777	0.0780348	0.192224	6.62645	0.270474	0.487768	0.0913606	1.60329	0.19134	0.555846
MIR6794	0	0	0	0	0	0	0	0	0	0	0	0	0	0	0	0	0	0	0	0	0	0	0	0	0	0	0	0	0	0	0	0	0	0	0	0	0	0	0	0	0	0	0	0	0	0	0	0	0
MCPH1-AS1	0.101637	0.12069	0.146047	0.0513332	0.156535	0.178441	0.262269	0.286364	0.0836228	0.114026	0.221557	0.20416	0.236426	0.0470695	0.0499621	0.107665	0.151834	0.0186847	0.124677	0.179191	0.205799	0.0308484	0.0854637	1.73361	0.125233	0.21947	0.0876471	0.144343	0.149883	0.0521792	0.054975	0.145282	0.0741511	0.0935244	0.0319112	0.0599147	0.212026	0.0286278	0.0854825	0.149093	0.104627	0.0429548	0.230859	0.190865	0.0972142	0.159242	0.131228	0.0202534	0.135503
SLC48A1	15.8423	5.84563	7.50852	6.76155	7.2168	11.9232	10.5471	7.91224	6.45716	5.8503	10.5361	7.90422	9.02607	4.73931	9.58074	6.695	8.44446	3.58529	7.69796	9.06341	3.39987	3.00548	2.83678	2.53364	4.75669	7.01055	4.56921	4.88208	5.60623	5.79747	2.614	7.07724	10.5001	5.31564	4.67474	8.29181	7.64473	7.37597	3.78665	6.61817	7.85009	11.0784	8.46557	9.95345	3.30955	10.2018	14.0098	3.44753	6.30361
LRP11	22.923	28.2526	8.67338	23.2021	26.527	7.60114	11.5975	28.4789	14.407	5.89351	36.9402	29.6883	11.7731	25.558	6.18035	19.3766	29.7725	5.59318	5.37894	44.0202	27.9369	34.6997	53.651	91.11	23.7088	18.4531	21.4508	17.8961	25.1863	25.1037	32.0219	27.1012	17.5609	113.624	17.703	20.847	37.3914	36.763	30.0854	51.8071	35.9677	5.42702	30.1737	29.5045	19.5349	28.2528	22.711	88.0192	28.7072
MIR548I2	0	0	0	0	0	0	0	0	0	0	0.156182	0	0	0	0	0	0	0	0	0	0	0	0	0	0	0	0	0	0	0	0	0	0	0	0	0.102069	0	0	0	0	0	0	0	0	0	0	0	0	0
AC092427.1	0	0	0	0	0.0230598	0	0.0339526	0	0	0.0180419	0.0979149	0	0.0325818	0	0	0	0.024024	0	0.0887718	0	0	0	0	51.8431	0.0243184	0.028412	0.041604	0	0.0228683	0	0.0213508	0.0620659	0	0.0235026	0.0454426	0	0	0	0	0.0303303	0	0.0203897	0.0298864	0	0	0	0	0.0288415	0
MTND2P13	0	0.0221139	0	0.0300984	0.0316489	0	0	0	0	0.024762	0	0.0142507	0	0	0	0	0.0164861	0	0	0	0.0208046	0	0	0	0	0	0	0	0	0	0	0.0425919	0	0	0.0935531	0.248837	0	0.0209818	0.0217918	0	0	0	0.0615274	0	0	0.0359111	0	0	0
MIR4518	0	0	0	0	0	0	0	0	0	0	0	0	0	0	0	0	0	0	0	0	0	0	0	2.94544	0	0	0	0	0.196447	0	0	0.266584	0	0	0	0	0	0	0	0	0	0	0	0	0	0	0	0	0
AP000711.1	0	0	0	0	0	0.0296364	0	0	0	0.0140282	0	0	0	0	0	0	0	0	0.0345116	0	0.0235725	0	0	0	0	0	0	0	0	0	0	0	0	0.0182741	0	0	0	0	0	0	0	0	0	0	0.0293561	0	0	0	0.0421968
AC129416.1	0	0	0	0	0	0	0	0	0	0	0	0	0.213127	0	0	0	0	0	0	0	0	0	0	0	0	0	0	0	0	0	0	0	0	0	0	0	0	0	0	0	0	0	0	0	0	0	0	0	0
KRTAP4-8	0	0	0	0.0269356	0.0424848	0	0	0	0	0	0	0	0	0	0	0	0	0	0	0	0	0	0	0	0	0	0	0	0	0.205346	0	0	0	0	0	0.0261987	0	0	0	0	0	0	0	0	0	0.0160688	1.75424	0	0.177752
SLCO2A1	2.96733	9.4854	2.85804	9.12771	3.51675	6.06496	9.37077	4.61448	20.27	6.64499	5.49291	7.23649	3.50463	8.56226	1.37695	26.3059	6.96123	5.90897	3.67809	2.91867	2.85185	7.97885	1.37355	3.94264	1.47364	1.25389	2.70078	22.6337	17.9501	2.38422	0.723262	1.82607	2.90063	3.07361	4.72853	2.3289	2.50267	1.28333	3.3129	4.27762	4.46401	0.792522	9.66831	1.33707	3.01144	2.92038	1.50963	16.0799	12.7663
AC092117.1	0.155876	0.275716	0.112724	0.0625444	0.0860022	0.250861	0.893841	0.203606	0.222059	0.138534	0.758996	0.300686	0.185846	0.0661725	0.168574	0.139717	0.474344	0.341481	0.223965	0.887702	0.345855	0.271773	0.530657	2.10622	0.570854	0.386455	0.173418	0.106293	0.135458	0.0978079	0.0749444	0.36764	0.491823	0.283586	0.16948	0.0514744	0.369835	0.160985	0.278667	0.252852	0.189115	0.102883	0.190142	0.259383	0.405863	0.378857	0.134705	0.278405	0.492114
RNY1P11	0	0	0	0	0	0	0	0.266178	0	0	0	0.131031	0.205582	0	0	0.223245	0	0	0	0.172509	0	0	0	1.29808	0	0	0	0.277919	0	0	0	0	0	0	0	0.269174	0	0	0	0	0.20145	0	0	0	0	0	0	0	0
AC067805.1	0.0598816	0	0	0	0	0	0	0	0	0	0	0	0	0	0	0	0	0.242185	0	0	0	0	0	0	0.0368916	0	0	0	0	0	0	0	0	0	0	0	0	0.0927663	0	0	0	0	0	0	0	0	0	0	0
RNU6-1130P	0	0	0	0	0	0	0	0	0	0	0	0	0	0	0	0	0	0	0	0	0	0	0	0	0	0	0	0	0	0	0	0	0	0	0	0	0	0	0	0	0	0	0	0	0	0	0	0	0
LINC02379	0	0	0	0	0	0	0	0	0	0	0	0	0	0	0	0	0	0.284568	0	0	0	0	0	0	0	0	0	0	0	0	0	0	0	0	0	0	0	0	0	0	0	0	0	0	0	0	0	0	0
TAAR4P	0	0	0	0	0	0	0	0	0	0	0	0	0	0	0	0	0	0	0	0	0	0	0	0	0	0	0	0	0	0	0	0	0	0	0	0	0	0	0	0	0	0	0	0	0	0	0	0	0
RN7SL309P	0	0	0	0	0	0	0	0	0	0	0	0	0	0	0	0	0	0	0	0	0	0	0	0	0	0	0	0	0	0.138932	0	0	0	0	0	0	0	0	0	0	0	0	0	0	0	0	0	0	0
AC073610.2	0.0599453	0.0244689	0.0836043	0.0499556	0.0525291	0.202594	0.103123	0.0800802	0.158236	0.0547982	0.0247829	0.0946101	0.197919	0.0254479	0.0972426	0.107462	0.0729674	0	0.101109	0.0830393	0.0230202	0.140096	0.103963	0.104141	0.0184654	0.17259	0.0315907	0.117058	0.104186	0	0.0810601	0.0706916	0.0185029	0.196306	0.103516	0.0647853	0	0.0232163	0.0361689	0.0460607	0.242427	0.0928935	0.113466	0.2167	0.114673	0.0397355	0.182438	0.0218999	0.219777
AL359094.2	0	0	0	0	0	0	0	0	0	0	0	0	0	0	0	0	0	0	0	0	0	0	0	0	0	0	0	0	0	0	0	0	0	0	0	0	0	0	0	0	0	0	0	0	0	0	0	0	0
RPL7L1P1	0	0	0	0	0	0	0	0	0	0.0163871	0	0	0	0	0	0	0	0.108752	0	0	0	0	0	0	0	0	0	0	0	0	0	0	0	0	0	0.0193737	0	0	0	0	0	0	0	0	0.0342924	0	0	0	0
INF2	5.72794	10.8561	10.2019	7.9779	11.4284	13.342	11.7852	11.6042	12.2977	9.0283	12.4204	12.6545	12.8861	19.9164	8.05193	10.8878	6.97584	27.8389	7.48818	15.9699	10.7784	20.2684	13.3996	9.05432	9.61797	16.4957	11.9305	20.8858	19.6132	16.5881	19.0914	12.74	25.3782	13.5235	14.3801	23.8576	31.4873	9.13085	19.2925	15.467	15.7437	14.3248	15.5034	39.2833	10.9687	27.1481	10.3437	13.9579	29.0834
AC109630.1	0	0.0172236	0	0.0234424	0.0246501	0.0203722	0	0	0	0.0482154	0	0	0	0.071651	0	0.0189106	0.0128404	0	0	0	0.0162039	0.0281751	0	0.14661	0	0	0	0	0	0	0	0	0	0	0	0	0	0	0	0	0	0	0.0319475	0	0.0403591	0	0.0428059	0.0308306	0
AL162741.1	0.0541932	0.103231	0.100776	0.060216	0.116083	0.0523297	0.046614	0.125486	0.190736	0.0743099	0.194175	0.104539	0.0894639	0.184048	0.136751	0.0323835	0.0659657	0.821923	0.060938	0.0500474	0.0554967	0.132684	0.417719	2.03988	0.289355	0.221041	0.228475	0.0705501	0.0941888	0.127517	0.0586255	0.340844	0.0892127	0.311915	0.16637	0.107376	0.0921169	0.419771	0.0508639	0.0138803	0.0438329	0.130635	0.218834	0.186578	0.190061	0.203562	0.122172	0.118791	0.298032
AL031283.2	0.154852	0.126417	0	0.0645231	0.0904627	0	0.0665975	0.310297	0	0.0353889	0.128039	0.386965	0	0.0986064	0	0	0.0942453	0.0391428	0	0.0268136	0	0	0	0.336275	0.0715503	0.0278648	0.0408029	0.0431979	0.0897118	0.163966	0.0209396	0.182612	0.286781	0.0461001	0	0.292871	0.197412	0.749659	0	0	0.0939362	0.119982	0.146554	0.239908	0.666508	0.487567	0.0261821	0.0282861	0.372574
CLDN6	0	0.0924867	0	0.0359657	0.0283639	0	0	0.00864811	0	0.0295891	0.0267638	0.0425718	0.0133587	0.151151	0	0.0725323	0.0196999	0.130911	0.0909924	0	0.0248602	0.0972601	0.0561362	0.196815	0.0398828	3.01711	0.938184	0.614011	0.0375046	0.045698	0.0437697	0	0	0.105998	0.0931586	0.585946	0.0103161	0	0.0585898	0.0373068	0	0.0167198	0.0245072	0	0.108359	0.0107279	0.0328367	0.0827763	0.051919
COL9A3	0.506843	0.765719	0.357503	0.812391	1.03122	0.421909	0.516134	0.856084	1.28298	0.889367	0.948956	0.637497	0.553	0.69743	0.258314	0.605734	3.10954	1.4196	0.746797	0.411578	4.85028	0.299534	1.44145	0.0506048	1.39258	0.26837	1.51665	2.65228	0.148505	0.485269	0.737363	2.74348	1.32347	0.964304	1.51574	16.3165	3.64291	4.33204	0.792061	0.125339	0.772775	3.80072	0.69692	0.348994	1.73854	2.81517	1.80454	0.834308	1.25484
AP000648.1	0	0	0	0	0	0	0	0	0	0	0	0	0	0	0	0	0	0	0	0	0	0	0	0.688653	0	0	0	0	0	0	0	0	0	0	0	0	0	0	0	0	0	0	0	0	0	0	0	0	0
AC055720.2	1.96356	1.20225	0.304281	2.18178	3.0589	1.42203	2.95565	1.74873	2.83839	0.523529	0.405891	2.41036	2.161	0.138928	0.884794	1.46667	1.09547	3.14348	0.551985	1.58668	0.628371	2.29447	1.5135	2.27416	2.4194	2.82666	0.862316	3.37785	3.03351	0.231014	0.354025	1.02914	1.51519	1.36397	0.565126	2.1221	2.29462	1.77443	1.64547	1.2573	0.66174	0.7607	1.36278	1.35204	0.626035	2.06082	2.2133	0.239116	2.84959
MIR6750	0	0.306351	0	0.208481	0.219221	0	0	0.200521	0	0	0	0.39484	0	0	0	0	0	0	0	0	0.288213	0.250571	0	1.30385	0	0	0.395516	0.209366	0	0	0	0	0	0	0	0.405556	0.478394	0	0.301889	0	0	0	0	0	0	0	0.761374	0.274187	0.171975
AC063976.2	0.0474876	0.0129226	0.0441532	0.0043971	0	0.0534972	0.0272308	0.0676673	0.041784	0.0868203	0.0130884	0.00832761	0.0195985	0.0268792	0.025678	0.0354706	0	0	0.0533979	0.0712641	0	0.00528482	0	1.41623	0.00487599	0.0113936	0.00834187	0.0220788	0.0733639	0	0.00856192	0	0	0.0188497	0	0.0128304	0.0201797	0	0.0541211	0.0182442	0.0384092	0	0.0239696	0.0572221	0	0.0052463	0	0.0115658	0.0652888
AP000688.2	0	0.0590145	0.0112021	0.0334677	0.119652	0.0116338	0.0207262	0.115883	0.0363463	0	0.0597717	0.0443688	0.00994469	0.14321	0.0130295	0.0539956	0.131988	0.0365455	0.0135476	0	0.43491	0	0.0278599	1.48609	0.0296901	0	0.330161	0.0134439	0.0139599	0.0170096	0	0	0	0.0573883	0	0	0	0	0.00969251	0.0092575	0	0.566328	0	0	0	0	0.309634	0.00880308	0
SLC22A10	0.0087951	0	0	0	0	0	0	0.00939941	0	0.00401996	0.0218167	0.00462703	0	0.00746738	0	0	0	0.0533565	0	0	0	0	0	0.458385	0.0108369	0	0	0	0	0	0	0	0	0.0104734	0.151878	0.00950522	0	0	0	0	0	0	0.00665906	0.009084	0.00841234	0.00582995	0	0	0.0161227
ERHP1	0	0.0741172	0	0.050439	0.106075	0	0	0.0970262	0	0.0829927	0	0	0	0	0	0.0813765	0	0	0	0	0	0.121244	0	0	0.167797	0	0	0.253265	0.105194	0	0	0.356879	0.112091	0.0540561	0.104518	0.0490592	0.11574	0	0.0365189	0.0697597	0	0	0.0687387	0	0.0868371	0.18054	0.184203	0.0663355	0.041607
AC004009.2	0	0.0631218	0	0.0429563	0.158092	0	0	0.0826322	0.116628	0	0	0.528803	0.0638209	0.196942	0	0	0.117645	0.351801	0	0.455205	0.682921	0	0	4.36557	0.166721	1.33568	1.26315	0	0	0	0	0.0303935	0	0.0690551	0.35605	0.104453	0.0246425	0	0	0.38617	0.125076	0	0.234165	0	0	0	0	0	2.42726
CCT5P2	0.0173303	0.028296	0	0	0	0	0	0	0.0130703	0.0079211	0	0	0.0143047	0	0.018742	0.0155337	0.0421899	0.0175227	0	0	0	0	0	0	0.0533837	0.024948	0	0	0	0	0.0281215	0.040874	0.0427935	0.0103186	0.0199511	0.00936475	0.0110467	0	0.0139419	0.0133162	0	0.0179037	0	0	0.016576	0.0459503	0.035162	0.0126626	0.0158844
AL121790.2	0.529029	7.81713	0	0.440867	3.24505	0.0510838	0.591554	5.0884	2.55353	0	4.02433	7.51457	1.52834	1.30258	0	3.12963	2.89778	0.802353	0	11.3956	0.446946	0	5.87194	11.9479	1.59702	0	0	0	0	0.373444	0	1.91319	0.489873	0.314988	1.94891	2.54425	10.9257	0.286843	2.04286	2.60157	7.1458	2.92396	0.560763	0.218562	0.354204	1.36763	0.0357789	0.0386541	1.84259
LINC01170	0.417572	0	0.0258834	0.0927958	0.0325254	0	0.0478896	0.0148754	0.0209953	0.0127239	0.0230179	0.0146454	0	0	0	0	0.0677709	0.0844415	0	0.13497	0	0	1.15871	0	0	0	0.0293409	0.0621263	0	0	0	0	0	0	0	0.466329	0	0	0	0	0	0.0143796	0.0210772	0	0	0.0369057	0	0	0.0127578
KRT18P47	0	0	0	0	0.0168287	0	0	0	0	0	0	0	0	0	0	0	0	0.0291267	0	0	0	0.0192352	0	0	0	0.0207346	0	0	0	0	0	0.0226474	0.0177832	0	0	0	0.0183621	0.0446266	0	0	0	0.0148801	0.0218106	0	0	0.019095	0.0194825	0	0.0132018
GSTT2	0	0.0412131	0	0.070117	0.0294917	0	0	0.0809277	0	0.0230742	0.22958	0.0929555	0	0.235742	0.163786	0	0.0921745	0	0.0567662	0	0.038773	0.0168545	0.145921	0.131554	0.139956	0.0363367	0.0532084	0.0422487	0.0146234	0	0	0.0595331	0.296062	0	0	0.0409193	0.0804474	0.566998	0.0304597	0.0775803	0.020416	0.0130384	0.0573336	0	0.024143	0.0334634	0.0512135	0	0.428011
AIMP1P2	0	0	0	0	0	0	0	0	0	0	0	0	0	0	0	0	0	0	0	0	0	0	0	0	0	0	0	0	0	0	0	0	0	0	0	0	0	0	0	0	0	0	0.0682981	0	0	0	0	0	0.248042
AL121910.1	0	0	0	0	0	0	0	0	0	0	0	0	0	0	0	0	0	0	0	0	0	0	0	0	0	0	0	0	0	0	0	0	0	0	0	0	0	0	0	0	0	0	0	0	0	0	0	0	0
RTKN	3.49203	2.759	1.20776	4.48308	3.61354	1.18915	2.24428	2.28666	2.20532	1.05892	3.64526	3.30446	2.52499	2.33943	1.31964	3.38708	4.63735	9.63721	0.923174	3.55595	6.54309	16.8891	9.79135	2.5595	10.3203	17.894	14.1354	5.07937	27.4662	7.542	9.2616	1.82582	3.93306	9.90376	8.18268	13.5614	7.34079	8.08846	22.0921	1.1018	2.41966	6.30021	13.0919	1.68431	10.87	3.80199	8.73945	8.72686	7.64354
LINC01285	0	0.0181847	0.0310663	0.00618761	0.0260255	0.0967904	0.0191596	0.0119027	0.0335991	0.0407246	0.027627	0.0175779	0.128702	0.00945612	0.0361341	0.0299486	0.00677843	0.0112611	0.0876653	0.0462844	0	0.171047	0.0128771	0.425673	0.0205845	0.00801652	0.0586935	0.0124277	0	0	0.036145	0	0	0.0265253	0	0.0601834	0.0212977	0	0	0.0256733	0.0180165	0.005753	0.0337301	0	0	0	0.0301296	0.00813771	0.0408331
IZUMO2	0	0.015206	0	0.0103482	0.718164	0	0.0160213	0.00995305	0	0	0.0154011	0.0881922	0	0.0474433	0	0.0166954	0.657503	0	0	0	0	0	0	0	0	0.0134068	1.07975	0.0207842	0	0	0	0	0	0.0110903	0	0.0100651	0	0.0144276	0.0149846	0	0.0301309	0	0.0564103	0	0	0	0.151166	0.0544381	0
AL662890.1	0.158783	0.162033	0.221451	0.0661612	0.0695696	0	0.0682883	0.106058	0.149691	0.0362874	0.0656449	0.0626509	0.0327656	0	0	0.0355807	0.241595	0.080273	0	0.137472	0.121952	0.0265061	0.963817	1.37925	0.0489112	0	0.209194	0	0	0.0560429	0.0429424	0.15604	0.171536	0.425434	0.822581	0.128703	0.151818	0.0307476	0.0159674	0.122006	0.096321	0.184542	0	2.00899	0	0.0789387	0.0536935	0.0870127	1.8374
OPHN1	0.889777	1.08959	1.43505	0.635026	0.439829	1.75471	1.85447	1.63301	0.601376	1.50475	1.12903	0.988419	1.28244	0.833906	1.41008	1.28833	1.11847	0.3218	1.33916	1.7327	0.291752	0.795221	0.830917	4.21523	1.03309	1.03703	0.750249	0.444877	0.638406	0.579783	0.24619	0.290571	0.304217	0.631662	0.173349	1.66434	1.0907	0.660046	0.627713	0.612688	0.437341	0.157328	1.40177	0.519591	0.563005	0.50133	0.319399	0.330064	0.8971
LINC01191	0.0333464	0	0.0310049	0.0370524	0	0.0643995	0.0860481	0.0178188	0.226346	0.0152415	0.220579	0.0350865	0.110099	0.0283123	0	0	0.0405903	0.0674332	0	0	0.0256113	0.133598	0.0385549	0.34759	0.0205439	0.0480041	0	0.0186048	0.0193189	0.0941575	0	0.0262162	0.226441	0	0.115168	0.0180194	0.0850226	0.0774884	0.04024	0.0512453	0	0.206699	0.126238	0	0.0637903	0.0663122	0.135315	0.0487298	0.0305644
AC004080.5	0	0	0	0.0424894	0.0446783	0.147699	0	0.081734	0	0	0.0632367	0.16094	0	0.0649337	0	0.137102	0	0	0	0.158914	0.058739	0.102135	0	0	0.141351	0	0	0	0.132922	0	0	0.120253	0	0	0	0	0	0.0592394	0	0	0	0	0	0	0	0.10139	0	0	0
AC006037.2	0	0	0	0	0	0	0	0	0	0	0	0	0	0	0	0	0	0	0	0	0.00968456	0	0	0.0438121	0	0	0	0	0	0	0	0.0099133	0	0	0	0	0	0	0	0	0	0	0	0	0.0120607	0	0	0	0
GALNT1	18.8489	39.3368	11.767	22.5726	34.3683	9.61201	17.6296	31.5333	33.9429	11.7898	32.9863	24.9567	16.0612	49.0266	8.40786	41.7919	33.6767	22.1725	11.2549	51.099	61.8327	19.2914	41.0023	70.9283	42.6914	48.9331	32.9333	19.7061	30.1292	25.6344	18.0028	39.1681	23.6514	86.7683	34.0819	20.7268	88.0435	34.7202	84.701	112.916	100.448	30.3519	22.2526	49.4385	23.8368	78.6377	8.02815	24.4353	53.1502
AC007496.3	0.00817436	0.00667335	0.0228012	0.00454142	0.00955074	0.00789329	0.0210934	0.00436801	0.0123301	0.0112087	0	0.00860092	0.0202418	0	0.00884024	0.0219809	0.0149251	0.0165302	0	0.0339706	0.00627823	0.0218331	0	3.33726	0	0.00588375	0.00861565	0	0.00947147	0.0115406	0.00442146	0.00642651	0.0100925	0	0	0	0.0156315	0	0.0164404	0.025124	0	0.00844486	0.00618908	0.0253286	0	0.00541848	0	0.0238908	0.0037462
AC006378.1	0.0227337	0	0.0528436	0.0189452	0	0.230496	0.06844	0.133627	0.085728	0.0623451	0.14098	0.04186	0.0844415	0.0193018	0.147513	0.0101885	0.0830166	0.0689583	0.0639078	0.0157459	0	0.0607199	0.0657115	1.28358	0.0980398	0.0981797	0	0.044393	0.0263411	0.0641914	0.024593	0.500437	0.287698	0.0473755	0.444919	0.0307115	0.376764	0.0880456	0.109734	0.0611384	0.147101	0.240731	0.077456	0.187844	0.141338	0.0753467	0.0153751	0.0166107	0.291719
AC022424.2	0	0	0	0	0	0	0	0	0	0.0283345	0	0	0	0	0	0	0	0	0	0	0	0	0	0	0.0381917	0	0	0	0	0	0	0	0	0	0	0	0	0	0	0	0	0	0	0	0	0	0	0	0
EPB41L4B	0.482229	1.46099	0.066425	0.440565	1.99912	0.255244	0.442439	2.77533	0.805514	0.135512	6.33539	2.51066	0.961193	1.69535	0.115891	1.9979	2.52186	1.13047	0.204849	2.15494	2.56242	1.50743	0.03304	3.00974	4.13285	1.95404	2.18741	0.203281	1.14854	1.15487	1.25007	1.34517	1.17092	23.4208	4.93061	7.24998	0.539628	2.25499	2.41389	1.59742	1.21924	0.41331	1.94997	1.08837	0.693573	1.96764	2.21532	1.97053	3.17584
RN7SKP53	0	0	0	0	0	0	0	0	0	0	0	0	0	0	0	0	0	0	0	0	0	0	0	0.15522	0	0	0	0	0	0	0	0	0	0	0	0	0	0	0	0	0	0	0	0	0	0	0	0	0
PLAGL2	4.70141	4.84094	2.13749	10.5273	3.14134	2.59619	2.55024	4.64221	4.0741	2.17141	5.72702	4.79881	3.55486	6.63884	2.02202	4.64295	5.46449	2.82822	2.68488	10.5241	5.49776	7.88607	7.02711	5.96502	32.4199	9.74005	6.3227	6.99384	11.4207	4.06747	8.1172	6.40718	3.10938	9.32304	3.11795	13.8301	6.14135	2.30802	5.45901	8.19912	4.51686	2.79799	9.09508	4.38707	4.7752	2.75995	6.24914	6.87749	4.33631
AC104027.1	0	0	0	0	0	0	0	0	0	0	0	0	0	0	0	0	0	0	0	0	0	0	0.108468	0	0	0	0.0988789	0.0523414	0	0.132448	0	0	0	0.0558579	0	0	0	0	0.0377362	0	0	0	0.07103	0	0	0	0	0	0.128982
SLC25A53	0.2467	0.295386	0.54286	0.217009	0.254611	0.42085	0.357199	0.551469	0.353512	0.482982	0.356971	0.300672	0.380109	0.244367	0.471339	0.578611	0.447934	0.419888	0.494704	0.444263	0.476846	0.447513	0.328018	0.621448	0.802991	0.227881	0.494033	0.419802	0.504994	0.313464	0.48705	0.394365	0.271591	0.594893	0.288741	0.379931	0.228015	0.203828	0.23816	0.341206	0.279352	0.256987	0.551014	0.250557	0.361811	0.332507	0.314227	0.261368	0.384401
ATOH8	0.319611	7.5592	2.03281	1.68559	8.10715	3.92262	6.89671	5.26466	4.58342	0.844747	9.25712	9.51846	3.95336	2.27708	1.58296	3.10144	12.8835	4.10741	0.802117	1.49826	0.337972	0.0278366	0.358822	0.249461	0.339589	0.0333406	0.336865	0.217084	0.0644047	0.117712	0.0726579	0.38237	17.5343	0.25649	1.70641	1.50932	5.84017	6.25371	0.283208	0.29897	1.79833	10.2334	1.0907	1.50702	0.230384	10.2828	0.360262	0.12861	5.83347
AC015660.3	0	0.0739978	0.0421387	0.0503578	0.026476	0.0875252	0.116948	0.09687	0.205085	0.0207148	0.0374736	0.0953719	0.187043	0	0	0	0	0.366593	0	0.0627809	0	0	0	0.15747	0.0837634	0.0978635	0.0477676	0	0.0525125	0.191954	0	0.106891	0.223822	0.0809535	0.0521748	0.0244901	0	0.105314	0.01823	0.0348237	0.0366568	0.163872	0.240198	0.0468097	0.0433486	0	0.0613023	0	0.02077
IGLV9-49	0.137625	0.337061	0.0639808	1.33805	0	0	48.298	0.110311	3.73665	0	0.22759	0.0362017	0.965583	0	0	0.925185	1.67522	24.9084	0.154754	0	0.158552	1.05681	9.46772	0	0.0423937	0.346709	0.435164	0.959806	3.30886	7.09197	0.669965	0.216396	0	0.0819432	0	0.557764	1.53519	0.479708	0.0276793	5.65753	1.16881	0	2.08401	0	4.54143	0	0.139616	0.754181	0.0315358
LINC01603	0	0	0	0	0	0	0.0170721	0.0318175	0.0149691	0	0	0	0	0	0.0214647	0	0	0	0.0223182	0	0	0	0	0.206887	0	0.0142861	0.0209194	0	0.0114987	0	0.0107356	0	0.0122526	0.0118176	0	0	0.0253029	0.0153738	0	0.0152507	0	0	0.030055	0	0.0379683	0	0	0	0.00909602
AC053513.1	0	0	0	0	0	0	0	0	0	0	0	0	0	0	0	0	0	0	0	0	0	0	0	0	0	0.708313	0	0	0.0380073	0	0	0	0	0.0390615	0.0755258	0.106352	0	0	0	0	0	0	0	0	0	0	0	0	0
OR3D1P	0	0	0.0274012	0	0	0	0	0	0	0	0	0	0	0	0	0.0264154	0	0	0	0	0	0	0	0.0511983	0	0	0	0	0	0	0	0	0	0	0	0	0	0	0	0	0	0	0	0	0	0	0	0	0
PYDC1	0.751823	0.0266856	0	0	0.0190959	0	0.0281164	0	0	0	0	0	0	0	0	0.0292993	0	0	0	0.0226405	0.0251056	0	0	0	0.0201382	0	0	0.200612	0	0.230746	0	0.0256986	0.0201791	1.42078	0	0.0353272	0	0.050639	0	0	0.0528777	0	0.0247491	0.0337617	0	0	0.530574	0.0238838	0.0149804
NT5C	12.2359	15.4004	6.87934	8.74865	24.2071	8.35537	11.6649	12.1002	23.6583	6.42784	27.5817	15.2306	13.1311	18.3742	7.63345	10.6463	10.9687	45.0128	6.70815	11.3412	33.1876	29.1043	32.6646	5.57103	30.4068	19.6904	19.3918	14.523	15.7862	21.5492	34.0412	37.3516	54.4892	23.0721	30.235	17.7641	26.2873	40.5334	15.6085	15.3898	23.5898	48.6753	19.817	17.7262	32.2828	44.8524	26.619	13.6264	31.995
STAG1	2.85533	4.31648	5.31634	2.42134	0.936706	4.65182	5.33778	4.62711	2.39424	4.9711	3.01344	3.00432	3.64184	3.24659	4.64739	4.97718	4.0847	0.504141	4.88865	7.79142	1.86791	6.34252	1.08247	16.6575	5.87397	2.37537	1.50473	3.72447	4.35164	2.31945	6.29412	2.36888	0.690893	5.07249	0.578139	4.46985	2.55172	1.06694	2.93049	4.15918	4.06767	0.870861	2.50407	1.89321	1.57825	1.46945	1.64482	5.91025	4.89229
SAA2-SAA4	0.0638193	0.0260503	0.0296691	0	0	0.369749	0.439151	0	0.192528	1.23972	0	0.0167874	0.763824	0.0541851	0.34509	0.0286017	0.0194207	0.0645279	1.72229	0.0442029	0.0245079	5.79552	3.32044	0	0	0.0689039	0.168161	0.124622	0.351244	4.64019	15.5338	0.0752601	0	0.0189993	0.0367353	0.0862152	0.366118	0.0988666	0.0256709	0	0.0774281	0.0164828	0.120799	3.09804	0.030521	0.084607	59.3906	1.2357	0.0146238
AC092436.2	0	0	0	0	0	0	0	0	0	0	0	0	0	0	0	0	0	0	0	0	0	0	0	0	0	0	0	0	0	0	0	0	0.0676038	0	0	0	0	0	0	0	0	0	0	0	0	0	0	0	0
MIR30A	0	0	0	0	0	0	0	0	0	0	0	0	0	0	0	0	0	0	0	0	0	0	0	1.37731	0	0	0	0	0	0	0	0	0	0	0	0	0	0	0	0	0	0	0	0	0	0	0	0	0
ASTN2	0.818189	1.80706	0.489272	0.209361	4.20857	0.393388	0.984097	2.19509	1.12404	0.495003	2.92222	0.357213	0.776228	2.24832	0.279036	0.925081	0.427711	2.09049	0.473371	0.119924	2.52403	0.278832	0.451404	3.24979	4.22286	2.39721	0.261212	0.212144	0.145546	0.0718959	0.0385627	1.14769	1.22185	0.444707	1.84476	0.392592	0.266175	1.73822	0.524392	0.375642	0.804561	1.51691	1.52942	0.27	0.50332	3.94721	0.0987307	0.0992231	0.563225
CLIC6	0.298942	17.7322	0.0474552	2.23604	40.9251	0.86599	4.47789	36.3509	12.8677	0.0533217	15.9763	19.1717	9.91823	6.64249	0.205016	7.11707	18.5092	24.6159	0.0819875	0.530263	4.82159	0.321328	1.10435	0.32934	0.143743	0.482827	0.860708	0.984453	0.823705	0.545577	0.0354942	14.4854	10.294	0.560026	8.75486	0.204879	12.6787	33.3891	6.51682	1.27736	9.01709	50.6376	2.1585	0.143085	2.85235	23.6484	0.231765	0.863048	0.344174
MEIS3P2	0.157085	4.03956	0.632904	0.0290904	1.45298	0.429769	1.41871	3.87518	1.36243	0.406857	3.98315	0.757541	0.583471	4.20118	0.339761	1.29067	1.08351	0	0.412149	0.41707	0.0402157	1.50343	0	0.363865	0.112905	0.0188444	0.137971	0.262924	0.712875	0	0.42483	0.185245	0.274754	0.249412	0	0.778102	1.06804	0.0405583	0.442303	0.301751	0.402338	0.311042	0.158579	0.0270407	0.200331	1.24951	0.0708255	0.325198	1.24782
AC104212.2	0	0.149927	0.128066	0.127537	0.0804646	0	0.0789827	0.0245335	0.0346268	0.0419702	0.151851	0.0966166	0.189484	0.0389814	0	0	0.0558861	0	0.15488	0	0.0352626	0	0	0.0797624	0.0565711	0	0	0.17931	0.0531978	0	0.0496675	0.144382	0.113371	0	0	0	0.0585311	0	0.0369359	0	0.0742704	0.118579	0.173809	0.0474206	0	0.273903	0.0310511	0.067093	0.0841642
AC089984.3	0	0	0	0	0	0	0	0	0	0	0	0	0	0	0.0838483	0	0	0	0	0	0	0	0	0	0	0	0	0	0	0	0	0.0609545	0	0	0	0	0	0	0	0	0	0	0	0	0	0	0	0	0
LINC01749	0	0	0	0	0	0	0	0	0.0107857	0	0	0.00376181	0	0	0	0	0	0.0361494	0	0	0	0	0	0	0	0	0	0.00797888	0	0	0.00386765	0	0	0	0	0	0	0	0.00287623	0	0	0	0.0162416	0	0	0	0	0.0208984	0
LINC01428	0	0	0	0	0	0	0	0	0	0	0	0	0	0	0	0	0	0	0	0	0	0	0	0.111886	0	0	0	0	0	0	0	0	0	0	0	0.0174009	0	0	0	0	0	0	0	0	0	0	0	0	0
TRIM60P19	0	0	0.0178989	0	0	0	0	0	0	0	0	0	0	0	0	0	0	0	0	0	0	0	0	0	0	0	0	0	0	0	0	0	0	0	0	0	0	0	0	0	0	0	0	0	0	0	0	0	0
WNT10B	0.16058	0.166052	0.398146	0.0832656	0.118825	0.382478	0.64457	0.709336	0.411768	0.528451	0.15933	0.202751	0.733418	0.381748	0.810417	0.287867	0.566843	0.703572	0.385207	0.17054	0.0986654	0.135817	0.247549	0.0929904	0.184668	0.130993	0.236948	0.782434	0.334909	0.408075	0.196875	0.0757468	0.0264347	0.458932	0.110919	0.543775	0.156947	0.124382	0.241144	0.0987091	0.0779288	0.0442383	0.405268	0.011057	0.0511972	0.0496732	0.253405	0.0391099	0.137371
AL356356.2	0.4811	1.37465	0.223659	0.400925	0.140527	0.232278	0.413815	1.15685	0.362842	0.109948	0.994492	0.759307	0.992769	0.408472	0	1.50929	0.292805	0	0.270489	0.499832	0	0	0.834367	10.4475	0.296394	0.173143	0.760607	1.07367	0.13936	0	0	0.37823	0.445492	3.00773	0.830783	0.129986	0.459994	0	0.193519	0.5545	0.389126	0.49702	1.2749	0.993805	0	0.159452	0.162687	0	0.220481
RPL21P43	0	0.0486787	0	0	0	0	0	0.0318624	0	0	0.0493032	0	0	0.0506263	0	0	0	0	0	0	0	0	0	0.621538	0.0367352	0	0	0	0	0	0	0.0468781	0	0.0355029	0	0	0	0	0	0	0	0	0	0	0	0	0	0	0.0273266
SPATA48	0	0	0	0	0	0	0.011937	0	0	0	0	0	0	0	0	0	0	0.0701597	0	0	0	0	0	0.0241096	0.00854982	0	0	0.0232284	0	0	0	0	0	0	0	0	0	0	0	0	0	0	0	0	0	0	0	0	0
AL512594.1	0	0	0	0	0	0	0.0239211	0.0148607	0	0	0	0	0	0	0	0	0	0	0	0	0	0.01857	0	0	0	0	0	0	0	0	0	0	0	0	0	0	0	0	0	0	0	0	0	0	0	0	0	0	0
AC019084.1	0	0	0.0605744	0.108584	0.0380593	0	0	0.0348126	0	0.0297775	0	0	0	0.110628	0	0	0	0	0	0	0	0	0	0.679088	0.0802733	0	0.137332	0	0	0	0	0	0	0	0	0.0352045	0	0	0	0	0	0	0	0	0	0	0	0	0
OTUB2	3.89202	0.291797	0.141549	2.54105	0.154672	0.102264	0.108174	0.834717	0.184706	0.0363044	0.541825	1.41379	0.278638	0.207935	0.0930574	0.664486	0.79361	0.26101	0.0893147	1.06361	0.53379	1.18008	1.09437	0.919931	0.982763	1.31971	0.390679	0.247428	0.912658	1.06532	0.504811	0.598435	0.551626	0.3744	0.807728	1.14098	1.72141	0.420416	1.77587	1.26132	2.55371	0.352163	0.566302	2.91919	0.278565	0.842408	1.0117	0.633557	1.9141
AL357992.1	0.649485	0.353482	0	0.120278	0.126474	0.209051	0.186217	0.347055	0.489836	0	0.179008	0.341688	0.178698	0.183812	0	0.194052	0	1.09449	0.24344	0	0	0.28912	0	1.12833	0	0.311658	0	0.724727	1.12882	0	0.234201	0	0	0	0	0.467949	0.137998	0	0.174167	0.49905	0.175107	0	0.491746	0	0.207073	0	0.585672	0.474554	0.5953
AL512408.1	0.182938	0.390598	0.981305	0.164179	0.657664	0.271766	0.544684	0.518848	0.456364	0.23155	0.802853	0.54784	0.139385	0.10753	0.426117	0.327947	0.351146	0.512222	0.142412	1.28657	0.572823	0.375856	1.0901	0.757862	1.5345	0.709021	0.3263	0.659502	0.334255	0.278141	0.418635	0.652731	0.521225	0.268118	0.356406	0.798439	0.430555	0.152601	0.305663	0.324383	0.478041	0.377983	0.585997	0.116275	0.632608	0.569003	0.314067	0.298178	0.290209
POM121L9P	0.00547875	0.093927	0.0662227	0.0913145	0.0320062	0.0211614	0.0942503	0.0614795	0.115697	0.0701165	0.212915	0.109528	0.162801	0.0790784	0.00592504	0.0736618	0.0300101	0.443166	0.0554457	0.0455366	0.0925737	0.0256083	0.038007	0.142771	0.0405039	0.102531	0.109716	0.045851	0.0793514	0.0696146	0.0296342	0.0301509	0.0101465	0.0521935	0.0693802	0.0177633	0.00349227	0.0297062	0.0903553	0.0547268	0.0177254	0.00283002	0.29037	0.0509284	0.0890854	0.00363166	0.118571	0.036028	0.0502167
GPRASP1	1.97099	5.53389	10.166	1.14681	1.0866	10.802	12.6425	4.62795	3.0835	15.3494	2.7896	1.40358	10.9155	3.02276	10.2305	4.48829	1.34547	1.14904	12.9634	0.507322	0.548922	0.228241	0.395206	1.74292	1.15138	0.444137	0.720537	1.7981	0.686667	0.325898	0.15127	0.645646	0.657698	1.52508	0.51105	0.343028	0.778145	0.161609	0.208918	0.7777	0.251336	0.185736	2.91066	0.220079	1.19312	0.217749	0.306231	0.201099	0.67339
AL645998.1	0	0.133196	0.0758497	0.045322	0.0476568	0.0787727	0	0.30514	0	0.0372866	0.202357	0	0.202007	0	0	0.438726	0	0.164967	0.0917309	0.0565028	0	0.108944	0.0943197	0.850336	0.653355	0.29359	0.257945	0.182057	0.37809	0.115172	0.264749	0.128269	0.453239	0.242861	0.469573	0.220411	0.467994	0.189566	0	0	0.197947	0.0421386	0.370591	0	0	0.324449	0.27586	0	0.037386
RPL7P56	0	0	0	0	0.0229311	0	0.0337632	0	0	0.071765	0.129825	0.0206506	0	0.0333272	0.0424504	0	0.0238899	0.0793774	0	0	0.0602955	0.0262103	0.045384	0.136386	0	0.0565069	0	0	0	0	0	0	0.0242318	0	0	0	0	0	0	0	0.0317488	0.0202759	0.089159	0	0	0.156116	0.0265472	0	0
RNU6-595P	0.263031	0.644196	0	0.438395	0	0.253987	0.45249	1.12442	0.595128	0	0.434974	0.691892	0	1.78659	0	0	0.480255	0.265951	0	0.728728	0.202018	0	0	5.48348	0.486141	0.378649	0.277231	0.293503	0.152384	0	0.142272	0.20679	0	0.156611	0.302809	0.142134	0.335323	0.203739	0.105802	0	1.06373	0	0.19915	0.543342	0	0.348707	0.533673	0.192187	0
SNORA70F	1.04238	0.510585	0	0	0	0	0	1.0026	0.157231	0	0.517136	0.438711	0	1.06203	0.225459	0	0.253764	0	0	0.288792	0	0.278412	0	7.96797	0.128437	0.300115	0	0.232629	0	0	0.225527	0	0.386093	0	0	0.450618	0.531549	0	0.251575	0.640756	0.168621	0.107688	0.157844	2.36857	0	0	0	0.456978	1.43313
AL590627.2	0.100158	0	0	0	0	0	0	0.0535198	0	0	0.0828153	0	0	0	0	0	0	0.10127	0	0	0	0	0	6.43805	0.0617047	0.0720916	0.316694	0	0	0	0	0.157484	0.0618298	0	0	0.162367	0.0638426	0	0	0.0769591	0	0.051736	0	0.103448	0.191598	0	0.135476	0.0731815	0.0459009
AL356805.1	0	0	0	0.0917073	0.0964317	0	0	0	0	0	0.136487	0.0434208	0	0	0	0	0.0502319	0	0	0.0571656	0	0	0	24.0887	0.0508476	0	0	0	0.0478156	0	0	0	0	0.0491419	0	0	0.157828	0	0	0	0	0.0426329	0.124979	0	0	0	0.0558192	0	0
MIR652	0	0	0	0	0	0	0	0	0	0	0	0	0	0	0	0	0	0	0	0	0	0	0	1.79429	0	0	0	0	0	0	0	0	0	0	0	0	0.493755	0	0	0.198399	0	0	0	0	0	0	0	0	0
SPANXB1	0	0	0	0	0	0	0.0516166	0	0.135776	0	0	0	0	0	0	0	0	0	0	0	0	644.405	0	0	0	0	0	0.133923	0	0	3.47307	0	0	0	0	0	0	0	0	0	0	0	0	0	0	0	0	2.36771	0
TAB3-AS2	0	0	0	0	0	0	0	0	0	0	0	0	0	0	0	0	0	0	0	0	0	0	0	0	0	0	0	0	0	0	0	0	0	0	0	0	0	0	0	0	0	0	0	0	0	0	0	0	0
SREBF2	31.8425	24.5513	17.6636	25.7477	21.1302	12.1013	15.5045	30.0005	14.0132	17.3391	35.8536	24.4091	15.3489	20.5565	22.7804	19.4483	26.2614	18.9185	14.6992	30.3275	16.7075	11.9044	13.172	18.0127	12.1467	16.1617	12.0272	26.3785	12.8659	8.98586	17.1086	20.4429	12.9117	16.5689	13.1497	19.8049	17.4246	8.24463	16.4877	13.238	38.1145	12.7064	15.7682	16.9174	13.9674	14.0345	7.67973	22.7246	37.1942
AL589678.1	0	0	0	0	0	0	0	0	0	0	0	0	0	0	0	0	0	0	0	0	0	0	0	0	0	0	0	0	0	0	0	0	0	0	0	0	0	0	0	0	0	0	0	0	0	0	0	0	0
LRRC8E	0.169035	0.334375	0.00604485	0.798239	0.167113	0	0.0615131	0.528052	0.166711	0.0148578	0.542939	0.331769	0.0482969	0.734146	0	0.192303	0.451078	0	0	0.391761	0.0599195	0.403726	0.120269	0.508257	0.144192	0.285452	0.0685232	0.141463	0.316385	0.0458933	0.147695	0.260672	0.0561881	0.301935	0.202082	0.41455	0.298375	0.110788	0.468106	0.459586	0.399643	0.0805978	0.113215	0.288741	0.0808393	0.159452	0.11432	1.07356	0.375414
LINC02547	0	0.0208371	0	0	0.00994051	0	0.0146362	0.00454627	0	0	0	0	0	0.0505651	0	0	0	0.00860242	0	0	0.00653445	0.011362	0.0491843	0.147806	0.0262077	0.116353	0.0269018	0.0284808	0.004929	0.0120116	0.0046019	0.00668878	0.0262608	0.0151971	0	0.0137923	0.0108463	0.00659011	0.102668	0.0326867	0	0	0.0322083	0.0263623	0	0.0112792	0.0345242	0.111896	0.140367
AL049692.2	0	0	0	0	0	0	0	0	0	0	0	0	0	0	0	0	0	0	0	0	0	0	0	0	0	0	0	0	0	0	0	0	0	0	0	0	0	0	0	0	0	0	0	0	0	0	0	0	0
IFT122	1.33478	1.75017	2.59889	1.65351	1.14491	1.83321	2.91172	1.93529	2.0442	1.5152	2.28461	1.73019	2.5145	1.30439	2.34373	2.01322	1.76339	2.61061	1.83919	2.87871	3.32898	3.6002	3.33305	3.217	5.77608	3.48351	2.34884	3.0929	1.96623	2.29269	3.16595	1.95868	1.31983	2.83985	1.05581	4.62595	1.95111	1.26692	1.66829	1.55526	1.09142	1.26882	2.5608	1.69236	4.01166	1.88765	1.47953	2.69321	2.24607
AC026725.1	0	0.0144687	0	0	0	0	0	0	0	0	0	0	0	0	0	0	0	0	0	0	0	0	0	0.277109	0	0	0	0	0.0102677	0	0	0	0	0	0	0.00957705	0	0	0	0	0	0	0.0134188	0	0	0	0	0	0
ATP5MC1P5	0.136955	0.111807	0	0.418484	0	0	0	0	0	0	0.0566207	0.0360255	0	0	0	0	0.0416766	0	0	0	0.157781	0	0	0	0.126562	0	0	0.0382054	0	0	0	0.0538357	0	0	0	0	0	0	0	0	0.0553865	0	0.0518467	0	0	0.181565	0.0463123	0	0.0941471
ZNF341-AS1	0.120104	0.261466	0.0372235	0.0667259	0.187102	0.038658	0.172178	0.149749	0.211357	0.0548956	0.0662051	0.0631856	0.231317	0.305918	0.216479	0.251191	0.219291	0.404791	0	0.0554579	0.0922444	0.133662	0.601741	0.69551	0.542615	0.576323	0.0421958	0.223363	0.0463873	0.113043	0	0.0629487	0.222429	0.0715109	0.138267	0.194702	0.153113	0.12404	0.0644145	0.153809	0.129524	0.0413594	0.242492	0	0.153169	0.0796124	0.0812277	0.117007	0.532072
AL021937.6	0	0	0	0	0	0	0	0	0	0	0	0	0	0	0	0	0	0	0	0	0	0	0	0	0	0	0	0	0	0	0	0	0	0	0	0	0	0	0	0	0	0	0	0	0	0	0	0	0
RPL37P21	0	0	0	0	0	0	0	0	0	0	0	0	0	0	0	0	0	0.103104	0	0	0	0	0	0.177153	0	0	0	0	0	0	0	0	0	0	0	0	0	0	0	0	0	0	0	0	0	0	0	0	0
ZNF725P	0	0	0	0	0	0	0	0.00921511	0	0	0	0	0	0	0	0	0.0104958	0	0	0	0	0.0230304	0.0398778	3.29557	0.0106244	0	0	0.0288648	0	0	0	0.0135579	0	0.041072	0	0	0	0	0	0	0	0	0.0652849	0	0	0.0114313	0	0	0
SUCLG2-AS1	0.0742594	0.25765	0.250289	0.0825124	0.108454	0.152375	0.183637	0.376969	0.119013	0.169708	0.092102	0.0879013	0.24518	0.110336	0.220848	0.199684	0.316368	0.0375419	0.13569	0.347179	0.313688	0.427673	0.0536615	0.709549	0.188716	0.0668131	0.0684847	0.191619	0.215107	0.0655251	0.00502081	0.0729765	0.0916843	0.033161	0.0854896	0.361148	0.0769186	0.01438	0.0373379	0.192576	0.0300315	0.0431532	0.0913644	0.172572	0.195326	0.16613	0.20089	0.244163	0.225463
SLF1	0.477886	0.665146	0.655569	0.467886	0.363843	0.544666	0.55256	0.722126	0.502222	0.341962	0.683396	0.634711	0.533484	0.206197	0.465979	1.18673	0.958371	0.776274	0.334751	2.3441	0.448264	1.41502	0.575173	2.51107	1.77372	0.707682	0.833968	0.802059	2.01516	1.10604	1.96618	1.1887	0.524732	1.47633	0.802686	1.17476	0.706605	0.670538	0.822475	0.830709	1.52393	0.467396	1.00539	0.586636	0.625686	0.65951	0.929862	1.75731	1.29251
RN7SL184P	0	0	0	0	0	0	0	0	0	0	0	0	0	0	0	0	0	0	0	0	0	0	0	0	0	0	0	0	0	0	0	0	0	0	0	0	0	0	0	0	0	0	0	0	0	0	0	0	0
TBX19	0.239231	0.472505	0.365938	0.274393	0.256971	0.417299	0.756714	0.701026	0.500537	0.190471	0.650851	0.580567	0.974585	0.255533	0.517436	0.650209	0.774966	0.788082	0.347103	0.636063	0.20152	0.525601	1.45437	1.01891	1.43105	0.894296	0.772703	0.74917	2.56626	0.664601	1.16458	1.52283	0.695539	0.951132	0.737386	0.984143	1.31339	0.573844	0.602206	0.557389	1.06111	0.821166	3.4064	1.09994	0.915278	0.439924	0.610644	1.0657	1.74357
KIAA0753	1.52361	2.85608	2.16441	1.36775	1.81147	2.78281	1.9754	4.54347	1.99154	1.71954	4.24857	3.07695	3.3856	2.50375	1.83134	2.24273	1.59625	1.59022	2.14029	2.95543	2.31979	3.63982	2.32984	5.0765	6.74678	1.24139	1.96376	1.42591	6.25129	1.8041	1.96723	4.07473	2.62309	2.87049	2.09351	5.64006	5.67613	2.49876	3.9809	1.59986	3.49463	2.02639	3.15626	2.85196	3.17102	3.97758	2.75891	1.36462	2.46128
ZNF641	1.53774	2.98253	3.14672	1.04622	1.52891	3.97995	3.17101	3.82454	1.90119	3.79358	2.0459	1.65118	2.99911	2.62812	4.15571	2.83704	2.82385	1.48429	3.53668	2.30729	1.00249	2.43282	1.57057	7.03931	2.60065	1.48694	1.52624	1.84189	1.97801	1.15349	1.53057	1.41522	1.23633	1.67099	1.46823	3.14971	2.48964	1.55384	1.24377	2.40397	2.11951	1.94718	2.27071	3.00499	1.45811	2.07825	1.5409	1.16482	3.66975
PAWR	6.86482	3.3791	12.3081	3.11703	2.50964	11.7879	6.71805	5.3374	3.47828	11.0249	3.57802	4.77645	7.36266	3.87065	10.4787	5.6905	3.74057	2.19255	10.9875	8.18131	2.96228	1.55748	3.25459	24.3257	5.17585	5.57834	4.62192	4.48141	4.04694	5.16602	2.93294	4.61758	3.45607	3.66514	2.96015	7.02285	8.70851	5.07448	8.99032	7.41176	6.49281	2.0633	7.37451	6.19095	5.21871	3.50157	2.385	3.17413	5.89084
IGKV3-31	0	0	0	0	0	0	0	0	0	0	0	0	0	0	0	0	0	0	0	0	0	0	0	0	0	0	0	0	0	0	0	0	0	0	0	0	0	0	0	0	0	0	0	0	0	0	0	0	0
AC004852.1	0	0	0	0	0	0	0	0	0	0	0	0	0	0	0	0	0	0	0	0	0	0	0	0	0	0	0	0	0	0	0	0	0	0	0	0	0	0	0	0	0	0	0	0	0	0	0	0	0
MROH6	10.3115	1.27183	0.474921	11.2837	1.1339	0.53638	0.774355	1.55918	1.83466	0.338523	1.83191	5.33074	1.69172	1.96781	0.600729	1.15603	2.70848	3.67976	0.574359	8.11491	9.99885	41.9342	7.77335	2.76195	4.04368	9.92206	30.2962	8.08989	10.6716	2.02819	4.57245	7.23327	3.48035	12.4198	12.7088	19.1001	7.23207	2.04252	2.67612	2.24203	1.63189	1.43136	5.87351	11.435	17.1422	1.13425	8.4981	5.20631	4.00288
AL606752.1	0	0	0	0	0	0	0	0	0	0	0	0	0	0	0	0	0	0	0	0	0	0	0	0	0	0	0	0	0	0	0	0	0	0	0.0486495	0	0	0	0	0	0	0	0	0	0	0	0	0	0
LMO7	11.4521	7.59481	2.0163	23.3001	7.85402	0.514515	1.83664	5.52489	4.56083	0.469177	5.69508	9.36909	2.59683	25.6171	0.790212	2.39853	10.8245	2.48777	0.72471	8.70402	3.84865	7.72275	3.32492	5.07763	4.82867	3.19651	4.77567	7.16867	3.80305	6.3168	2.68393	3.47752	0.682052	6.53406	1.66434	12.5672	2.40995	4.45349	3.72398	2.05011	6.17621	0.744751	3.56114	1.61055	6.73222	1.28683	2.45365	15.9565	4.10278
PPIL2	6.04451	5.30495	3.34662	4.31072	4.0612	2.96021	3.77312	6.78246	4.6191	2.08731	7.73681	7.41992	4.63955	4.69869	3.71578	5.2086	5.75368	4.11151	3.3684	8.97157	5.1164	4.50609	6.43324	6.75144	7.72108	10.8432	6.1458	6.99602	4.11638	4.8838	5.48695	6.12628	7.90559	9.98849	9.61993	5.84756	8.91992	4.82925	4.38235	7.44859	11.9742	5.5191	16.7072	8.9029	5.37305	7.83868	4.99717	4.18738	8.18805
LONRF1	3.75753	15.657	2.78943	5.38806	7.45873	4.245	5.32708	4.94159	6.90366	8.33153	6.43895	5.94604	6.24391	12.2021	2.50563	4.49067	4.0224	3.00836	5.24948	2.89059	5.66159	0.50577	1.77441	7.93834	5.46553	3.43152	2.90114	1.68487	2.4809	1.56561	2.24932	4.41751	2.50909	1.45614	1.41343	2.91059	3.61004	1.00852	2.44738	3.25239	3.2394	2.00486	4.70035	4.97007	1.45844	3.85915	1.69752	1.31667	2.38451
MIR139	0	0	0	0	0	0	0.356003	0	0	0	0	0	0	0	0	0	0	0	0	0	0	0	0	0	0	0	0	0	0	0	0	0	0	0	0	0	0	0	0	0	0	0	0	0	0	0	0	0	0
RARRES2P7	0	0	0	0	0	0	0	0	0	0	0	0	0	0	0	0	0	0	0	0	0	0	0	0	0	0	0	0	0	0	0	0	0	0	0	0	0	0	0	0	0	0	0	0	0	0	0	0	0
HNRNPA1P67	0.0607869	0.148875	0	0	0.0887776	0	0	0.0162409	0.0687675	0.0416756	0.0753923	0.0479692	0.0501745	0	0	0.0272427	0.0184979	0.0307309	0	0.0210513	0.0233434	0.0608839	0	0.0528017	0.187247	0.0218766	0	0.0678291	0.0176081	0	0.0164396	0.0716841	0.0938131	0.0180965	0	0	0.0193734	0.0706266	0.0611277	0.0233537	0	0	0.0460238	0.0627836	0	0.24176	0.0411109	0.0222073	0.0696445
SLCO3A1	2.32075	4.24703	1.70571	2.86206	3.8355	1.5727	2.29125	3.94825	4.06077	1.27752	3.00416	4.54788	2.23321	4.78419	1.13876	3.91435	1.50504	3.21213	1.32492	12.0225	0.52923	2.87619	2.33145	1.85524	1.53635	10.1729	1.00608	1.64264	5.10324	5.90437	2.98331	0.39633	0.556121	6.23939	0.559755	1.13962	4.55577	0.390484	5.32746	8.72355	1.93016	1.09091	2.54534	2.72356	0.938687	3.7628	2.7558	7.09223	7.10732
LYRM2	2.76936	4.09809	4.32065	2.3637	3.33227	3.86716	3.48661	5.47568	3.05224	2.98363	5.24465	4.09784	3.55461	2.56329	3.44033	4.15649	3.45779	2.84273	3.37293	3.70149	5.11072	5.39165	6.62129	4.3717	4.77877	2.26175	2.93595	2.46962	2.52496	4.35847	4.32891	3.15109	3.59735	3.84615	1.89647	4.15124	3.48915	2.28324	3.19707	3.6055	4.95722	4.28145	3.30475	4.01919	2.91248	4.40225	4.95871	3.65124	4.45543
AL133547.1	0	0	0	0.0710732	0	0	0	0	0	0	0	0	0	0	0	0	0	0	0	0	0	0	0	0	0	0	0	0	0	0	0	0	0	0	0	0	0	0	0	0	0	0	0	0	0	0	0	0	0
STRA6LP	0.00395508	0.0355171	0.0183868	0.00878926	0.00462102	0.0152763	0.0204116	0.0528354	0.0208802	0.0235006	0.0327025	0.00416146	0.0424396	0.0268641	0.0427725	0.0283606	0.00722137	0.0159959	0.0400259	0.0246545	0.00303765	0	0.00457284	0.0755815	0.019493	0	0.00416859	0.00882655	0.013748	0	0.0085571	0.0031094	0.0073247	0.0164842	0	0.0256465	0.00756314	0.00612706	0.0015909	0.024312	0.0127959	0.0143008	0.00898356	0	0.00756591	0.0183517	0	0.00866947	0
AC103792.1	0.0306249	0	0	0	0	0.0295719	0	0	0	0	0	0	0	0	0	0	0	0.030965	0	0	0	0	0	1.27689	0	0	0	0	0	0	0	0	0	0	0	0	0	0	0	0	0	0	0	0	0	0	0	0	0
AC005726.1	0.463533	0.485516	0.0325272	0.238088	0.173715	0.0506711	0.157978	0.644932	0.494707	0.0519671	0.60745	0.588947	0.317637	0.853945	0.0662084	0.21166	0.420509	0.963888	0.0688409	0.236248	0.16793	0.286155	0.444927	3.75292	1.26621	0.402889	1.56707	0.180544	0.344546	0.321037	3.09855	1.38892	0.74507	1.80176	0.694729	0.680548	0.919845	1.75457	0.246258	0.275527	0.657874	0.749931	1.52302	0.957518	0.527013	0.486976	0.378558	0.383418	3.60732
AL807752.3	0	0	0	0	0	0	0	0	0	0	0	0	0	0	0	0	0	0	0	0	0	0	0	0	0	0	0	0	0	0	0	0	0	0	0	0	0	0	0	0	0	0	0	0	0	0	0	0	0
HMGB1P36	0	0	0.0454308	0	0	0	0.0420281	0	0	0.0223331	0	0.0257057	0	0	0	0	0	0	0	0	0	0	0	0	0	0	0	0	0	0	0	0	0	0	0	0	0	0	0	0	0	0	0	0	0	0	0	0	0.0223926
MIR4786	1.05541	0.287204	3.92522	0.781805	0	5.09561	1.51301	2.25586	0.530656	2.73357	1.74533	0.370162	3.48462	0	6.08739	0.315334	0.214114	0.71142	1.58236	0.243668	0.540399	0.23491	0	1.83354	0	0.506443	0.741592	0.392561	0	0.496681	0.380577	0.829743	0	0.837869	0	0.380209	0.448494	0	0.141511	0	0	0.545168	0.799087	0.36336	0	0	0.237929	0	0.322454
AL596451.1	0	0	0	0	0	0	0	0	0	0	0	0	0	0	0	0	0	0	0	0	0	0	0	0	0	0	0	0	0	0	0	0	0	0	0	0	0	0	0	0	0	0	0	0	0	0	0	0	0
AC145207.4	0	0	0	0	0	0	0	0	0	0	0	0	0	0	0	0	0	0	0	0	0	0	0	0	0	0	0	0	0	0	0	0	0	0	0	0	0	0	0	0	0	0	0	0	0	0	0	0	0
AL157817.1	0	0	0	0	0	0	0	0	0	0	0	0	0	0	0	0	0	0	0	0	0	0	0	0	0	0	0	0	0	0	0	0	0	0	0	0	0	0	0	0	0	0	0	0	0	0	0	0	0
LNCAROD	0	0.0195211	0	0.0132847	0.0139691	0	0	0	0	0	0	0.0251597	0.0197373	0	0	0.0428661	0	0	0	0.132496	0	0	1.7141	0.623123	0.0147315	0.0172113	0.0252028	0.0133411	0	0.37135	0.181073	0.018799	0	0	0	0	0.0152419	0	5.42478	0	0.502855	0	0.0181045	0	0.0228713	0.0158503	0.0970315	0.0524146	0
AC015982.2	0.423678	0.34588	0.112551	0.16813	0.601091	0.759775	0.468546	0.549815	0.867309	0.248978	1.101	0.573154	1.34888	0.308331	0.196367	0.379757	0.699898	5.26298	0.612526	0.964193	0.79026	0.969952	2.09937	1.57724	0.708477	0.69704	1.84999	0.574067	0.946749	0.341802	0.556543	1.61785	0.448366	1.11716	2.29939	0.327061	1.50463	1.0314	0.706032	0.325545	0.881182	1.87585	1.2373	0.312568	1.67885	0.882642	1.26896	0.398013	1.35916
AC133919.3	0.0624043	0.0127363	0	0.00866746	0	0	0	0	0	0	0	0	0	0	0	0	0	0	0	0.0108057	0	0	0	0	0	0	0	0	0	0	0	0	0	0	0	0	0	0	0	0	0	0	0	0	0	0	0	0.0227982	0
COX6CP6	0	0	0	0	0	0	0.106176	0	0	0	0	0.129881	0.203779	0	0	0	0	0	0	0	0	0	0	0	0	0	0	0	0	0	0	0	0	0	0	0.0667033	0.0786832	0	0	0	0	0	0	0	0	0	0	0	0
MTND4P6	0	0	0	0	0	0	0	0	0	0.027254	0	0	0	0	0	0	0	0	0	0	0	0	0	0	0	0	0	0	0	0	0	0	0	0	0	0	0.038008	0	0	0	0	0	0	0	0	0.0395251	0	0	0
AC117500.2	0.0422588	0.241493	0	0.117388	0.0493742	0.122417	0.0363486	0.248393	0.0637425	0	0.174708	0.0889279	0.0697621	0.358793	0.0914022	0	0.0771581	0	0.0475183	0.263425	0	0.22574	0	7.8554	0	0.030417	0.0445401	0.0471544	0.0244822	0	0.045715	0.0996688	0	0.0251612	0.0486495	0.114177	0.134683	0	0.0339966	0.129883	0.06836	0.0654857	0.063991	0.174587	0.0404197	0	0	0.0308769	0.251766
AC005261.1	4.60039	4.5003	2.92533	5.42379	3.78798	3.8614	4.39477	4.30545	6.99399	9.25969	6.02272	4.22148	5.05207	5.33695	3.29531	3.83318	5.73249	9.99797	4.60066	4.51857	5.48775	3.71178	3.45426	20.7612	5.61544	7.86902	8.44349	4.53224	5.25379	5.64569	3.17475	11.7855	4.76178	10.315	8.89531	4.55393	11.0765	7.88448	5.36265	5.12958	5.93422	5.95785	8.44253	10.2403	6.54337	6.20839	3.18282	2.6031	10.49
DBNL	19.2965	8.98098	9.14752	19.7479	12.0448	6.89184	10.0145	10.9409	13.5786	7.05382	12.0099	18.3308	10.2967	8.33034	8.4852	9.14712	10.1139	18.5635	8.16385	22.5754	12.7494	16.8131	14.4075	10.6474	10.078	10.1345	9.4739	14.3127	13.2972	18.1736	17.1001	10.1905	14.3223	8.4792	7.63744	13.9155	12.7903	7.15469	15.6794	10.6882	6.42206	11.3916	8.06685	13.7804	13.0716	18.9938	19.3882	11.2941	10.8979
IGHV1OR16-3	0	0.11208	0	0	0	0	0	0	0.310628	0	0	0	0	0	0	0	0.25067	0	0	0	0	0	0.158733	0	0	0	0	0.0765972	3.10195	0.193827	0	0.107934	0	0	0	0	0	0	0	0.316471	0.111043	0	0	0	0	0	0	0	0
AP002414.2	0.0739991	0.0872604	0.038224	0.0639513	0	0.0555758	0.134372	0.0571159	0.0124021	0.0375807	0.0407907	0.00865118	0.0746534	0.0279236	0.0177838	0.0736977	0.0250206	0.0498804	0.0739636	0.0455588	0.0315746	0.00549016	0.0570382	0.0428522	0.0303927	0.00591812	0.112658	0.027524	0.257224	0.0116081	0	0.0129281	0.0101514	0.0489552	0.00946554	0.00444299	0.00524095	0	0	0.0631771	0	0.0169884	0.329938	0.0084922	0.0471858	0.0163504	0.0111214	0.0240304	0.0226085
RPL7P43	0	0	0	0	0	0	0	0	0	0	0	0	0	0	0	0.0335016	0	0	0	0	0	0	0	0.454529	0	0	0	0	0	0	0	0	0.0230733	0	0	0	0	0	0	0	0	0.0193065	0	0	0	0	0	0	0.017129
BST2	84.2318	111.247	17.3285	55.5018	120.337	19.5992	34.7439	40.467	201.279	24.3137	78.0695	145.127	80.4047	47.6418	12.9473	110.375	65.8222	404.727	19.9951	288.029	295.804	179.984	234.18	13.5454	11.4044	477.514	381.068	301.672	226.917	226.476	476.99	249.798	207.543	5.90027	10.3079	407.744	365.946	16.2088	237.869	339.979	337.023	454.024	89.5206	142.512	182.47	319.95	735.383	118.459	178.419
PPIAP93	0	0	0	0	0	0	0	0.0403192	0	0	0	0	0	0	0	0	0	0	0	0	0.0579516	0	0	0	0	0	0	0	0	0	0.0816251	0	0	0	3.56145	0	0	0	0.0303508	0	0.0610291	0	0	0	0	0	0	0	0
PPIAP80	0	0	0.0534044	0.0319104	0.0335543	0	0	0	0	0	0	0	0	0	0	0	0.0349573	0.174225	0	0	0	0.0383527	0	0	0.0707716	0	0	0	0.0332758	0	0.062135	0	0	0	0	0.0310375	0.0366118	0.04449	0.0462076	0	0	0.029669	0.0434878	0	0.0549378	0.190366	0.0776912	0	0
AC125611.3	0	0	0	0	0.0241788	0	0	0	0	0	0	0	0	0	0	0	0	0	0.0465399	0	0	0	0	0	0.0254986	0.0297908	0	0	0	0	0.0447738	0.0325389	0	0	0	0	0	0	0	0	0	0	0	0	0	0	0	0	0
RN7SL799P	0	0	0	0	0	0	0	0	0	0	0	0	0	0	0	0	0	0	0	0.261657	0	0	0	0.164075	0	0	0	0	0	0	0	0.0742499	0	0	0	0.0510347	0.0602006	0	0	0	0	0	0	0	0	0	0	0	0.0432824
NFIB	3.02216	7.83214	15.5655	2.94311	7.34039	16.6875	17.8419	9.55926	6.34123	11.4984	4.56613	5.17396	11.1757	4.00685	13.2876	11.3033	4.28797	6.558	12.9701	3.73035	2.74465	6.58124	4.55577	10.2867	5.03647	2.65119	2.49689	3.49474	1.52289	2.85707	2.85958	2.19076	2.13996	1.13958	3.11864	10.3728	0.868494	2.10039	1.18118	2.5731	1.21679	0.109234	7.08746	0.796254	7.97548	0.908483	1.98418	1.52362	1.84014
AC140658.3	0	0	0	0	0	0	0	0	0	0	0	0	0	0	0	0	0	0.163545	0	0	0	0	0	0	0	0	0	0	0	0	0	0	0	0	0	0	0	0	0	0	0	0	0	0	0	0	0	0	0
AC005197.1	0	0	0.0383135	0.0228933	0	0	0.106332	0.110096	0	0	0.0340719	0.0650358	0.0340129	0.0349863	0.0445636	0	0	0.0833288	0	0	0	0.0275151	0	0.0715876	0.380799	0	0.0434314	0.0689711	0	0.0581764	0	0.032396	0	0.024535	0	0	0	0.0319181	0.165752	0	0.0333292	0	0	0	0	0	0.0278687	0.0602167	0.0944228
SPATA18	1.10504	4.59899	0.879156	2	2.19621	0.726029	1.50903	3.77422	1.32315	0.486854	3.64067	3.56602	1.82424	2.98393	0.548247	3.3748	1.00535	0.512579	0.531616	1.56626	2.37552	0.361327	0.586134	3.56243	0.245645	0.746187	0.612365	0.343222	1.36619	0.386006	0.502199	1.19118	1.28698	0.773261	1.81642	0.261629	1.4269	0.194131	1.44575	1.07668	0.244178	1.0092	0.638278	0.970725	0.506682	1.6953	0.49695	1.20695	2.53473
AC245036.2	0	0	0	0	0	0	0	0	0	0	0	0	0	0	0	0	0	0	0	0	0	0	0	0	0	0	0	0	0	0	0	0	0	0	0	0	0	0	0	0	0	0	0	0	0	0	0.0663218	0	0
AC079448.1	0	0	0	0	0	0	0	0	0	0	0	0	0	0.0640633	0	0	0	0	0	0	0	0	0	0.524336	0	0	0.0795273	0	0	0	0	0	0	0	0	0	0	0	0.0303508	0	0	0	0.0571287	0	0.0721702	0	0	0	0
NIPA2P1	0	0	0	0	0	0	0	0	0	0	0	0	0	0	0	0	0	0	0	0	0	0	0	0.15029	0.0177654	0	0	0	0	0	0	0	0	0	0	0	0	0	0	0	0	0	0	0	0	0	0	0	0
HIGD2A	100.612	75.9113	77.6818	55.054	185.756	63.629	91.3606	85.9568	145.152	57.1364	146.246	121.067	95.914	100.948	63.79	89.3132	79.1579	138.748	68.174	101.203	117.432	82.514	76.3333	51.8953	192.001	52.2213	81.7527	82.6258	48.6713	93.5068	97.6283	113.845	327.925	90.6103	116.943	71.033	114.541	151.458	92.9395	108.937	82.8428	257.002	78.2819	105.831	77.9779	233.31	115.574	75.1448	114.519
AC096677.2	0	0	0	0	0	0	0	0	0	0	0	0	0	0	0	0	0	0	0	0	0	0	0	0	0	0	0	0	0	0	0	0	0	0	0	0	0	0	0	0	0	0	0	0	0	0	0	0	0
LINC02577	0.0874047	0.0129736	0	0.0132434	0	0	0	0.00849185	0.59328	0.00726362	0	0.016721	0	0	0	0.0142443	0.319176	0.321364	0	4.77155	0.00610275	1.33704	0.542032	0.082825	0.00489527	0.897929	0.0418742	0.846743	0.787176	2.62503	1.98562	0.187407	0	0.099352	0.00914753	0.154574	0.227919	0.00615474	0.0351579	0.0610545	0.205659	0.0820882	0.0721931	0.0656551	0.448405	0.00526703	1.38647	1.07987	0.0910373
MEP1B	0	0.0177904	0.0101309	0.00605346	0.00636531	0.0105213	0	0.017467	0	0.0049802	0.027028	0.0114646	0	0.0647578	0.0117836	0.0195329	0	0	0.0122521	0.0150937	0.0167371	0	0	2.17687	0.00671275	0	0	0	0.00631248	0	0.0176807	0.0256986	0.00672636	0.0129751	0.0376313	0.0588786	0.0416719	0	0.0131485	0.0167445	0.0352518	0.00562827	0.0247491	0	0.0104218	0.00722255	0.0221073	0.00796128	0.00998696
MIR4801	0	0	0	0	0	0	0	0	0	0	0	0	0	0	0	0	0	0	0	0	0	0	0	0	0	0	0	0	0	0	0	0	0	0	0	0	0	0	0	0	0	0	0	0	0	0	0	0	0
AC007349.4	0	0	0	0	0.0618105	0	0	0	0	0	0.0437427	0	0.0436669	0	0	0	0.0965926	0	0	0	0	0	0	0	0	0	0	0.118063	0	0	0	0	0	0	0	0	0	0	0.0212798	0	0	0	0	0	0	0	0	0	0
LINC01074	0	0	0	0	0	0	0	0	0	0	0	0	0	0	0	0	0	0	0	0	0	0	0	0	0	0	0	0	0	0	0	0	0	0	0	0	0	0	0	0	0	0	0	0	0	0	0	0	0
PCDHGB3	0.0650804	0.0821101	0.28055	0.0624523	0.0172815	0.382769	0.259537	0.167557	0.102628	0.408334	0.132083	0.0778142	0.102553	0.0251163	0.236739	0.180305	0.0684155	0	0.339291	0.135229	0.0136321	0.0434562	0	3.49466	0.0182248	0.0851702	0.00623579	0.0990273	0.137104	0	0.0512023	0.0511649	0	0.10568	0.0408668	0.0991085	0.079196	0	0.147549	0.0863748	0.0191414	0	0.116467	0.00611074	0.0113178	0.00392176	0.0760254	0.22479	0.073208
MTCP1	0.131779	0.545592	0.253805	0.240555	0.615873	0.245407	0.445301	0.508008	0.411747	0.197906	0.459196	0.311976	0.396244	0.703282	0.24431	0.303733	0.458303	0.428279	0.296361	0.593279	0.672336	0.672519	0.435322	1.07927	0.707479	0.907872	0.654783	0.330854	0.419898	0.30565	0.926623	1.09522	0.592698	1.02562	1.85301	0.661233	1.68598	0.503079	0.70424	0.491818	3.46407	0.564009	1.65341	3.73325	0.5672	0.63018	0.617502	0.612105	1.20354
UFL1-AS1	0.0513583	0.16771	0.191008	0.057066	0.0600059	0.0991846	0.0883511	0.0823306	0	0.0234742	0.084931	0.0810574	0.0847839	0.0872103	0	0.0920683	0.0625149	0.103857	0.0577503	0	0.315561	0.0342935	0	1.96291	0.253125	0	0.0541308	0.0859622	0	0	0.0277794	0.403768	0.348752	0.275212	1.30075	0.0555049	0.0654736	0.0795623	0.041317	0.0394626	0.830798	0.212231	0.38885	0	0.0982463	0.0340435	0.0347342	0.0375255	0.0941471
AC011445.2	0.162684	0.664056	0.151261	0.361528	0.190076	1.09963	0.839591	0.347724	0.73617	0.371788	0.403545	0.342347	0.268564	0.414375	0.527808	0.583277	0.891109	5.59266	0.182932	0.225358	3.37359	0.217258	4.32617	0.565253	3.9088	0.585484	4.45812	0.544593	0.848244	0.918716	0.263984	0.895291	2.00858	2.131	3.37116	0.791186	1.65917	3.90637	0.8507	0.375009	0.526332	2.26891	0.492694	1.51225	6.22416	1.18621	1.3203	0.356601	0.223667
LINC00560	0	0	0	0	0	0	0	0	0	0	0	0	0	0	0	0	0	0	0	0	0	0	0	0	0	0	0	0	0	0	0	0	0	0	0	0	0	0	0	0	0	0	0	0	0	0	0	0	0
AL356356.1	0.930391	1.70898	0.216266	0.775344	2.03822	0.2246	0	2.36151	1.92966	0	2.11555	3.30393	0.95995	3.55472	0.251545	0.625456	0.990939	1.1759	0.261547	1.28882	0.357288	0.62125	2.15143	4.84903	1.28968	0.334839	0.490309	2.59544	0.539013	0.656768	0.503243	7.68027	0.574353	13.1566	0.803319	1.25689	0.59305	1.081	0.842047	0.178723	1.50505	1.20147	2.4655	1.44143	0.222475	0.770902	0.314617	0.849752	0.746174
RPS26P31	0.161749	0.396144	0.150392	0.179725	0.047246	0.156187	0.417383	0.216078	0.48796	0.517512	0.133742	0.17019	0.267021	0	0.174925	0	0.196886	2.12608	0.0909401	0.560157	0.683263	0.810035	0.28052	1.12401	0.597898	0.407483	0.170481	0.992682	0.140561	0.228359	0.524934	0.826564	0.499258	0.0963068	0.465525	0.262213	0.257755	0.31322	0.130125	0.186427	0.0654134	1.21149	0.306164	0	0.0773549	1.60826	0.601661	0.177276	0.296509
AC096587.1	0	0	0	0	0	0	0	0	0	0	0	0	0	0	0	0	0	0	0	0	0	0	0	0	0	0	0	0	0	0	0	0	0	0	0	0	0	0	0	0	0	0	0	0	0	0	0	0	0
AC103855.3	0.0928856	0	0	0	0	0	0	0	0	0	0	0	0	0	0	0	0	0	0	0	0	0	0	0	0	0	0	0	0	0	0	0	0	0	0	0	0	0	0	0	0	0	0	0	0	0	0	0	0
A1CF	0	0	0	0	0	0.00283001	0.0025209	0.0078304	0.00221038	0.00267914	0.00242332	0.00308372	0	0.00248835	0.00316952	0.00525393	0.00535117	0.0118533	0	0.00608981	0.00675287	0	0.00338856	2.74945	0.0108335	0	0	0.00163516	0	0	0.00475573	0.00460824	0.00542773	0.00872507	0.0910981	0.254977	0.013077	0.00454027	0	0.00450391	0.00474099	0.00605554	0.00443799	0.0272435	0	0.00194271	0.00396425	0.00428283	0.0456667
AL450326.1	0.518448	1.23951	2.89227	0.26746	0.475941	1.93097	1.87932	3.32442	1.31268	1.77724	2.05153	0.935147	2.90385	0.723157	2.44296	1.49369	1.03676	0.336988	2.58174	1.8211	0.14221	2.52219	0.770692	1.80137	1.0951	0.906267	0.858685	0.681816	2.40286	0.313693	0.260395	0.465821	0.274329	1.58754	0.127897	0.960528	1.74677	0.315528	0.715001	0.995912	1.1981	0.286931	1.1776	0.458981	0.495886	0.662773	0.676221	0.757621	1.1201
MIR520D	0	0	0	0	0	0	0	0	0	0	0	0	0	0	0	0	0	0	0	0	0	0	0	5.62004	0	0	0	0	0	0	0	0	0	0	0	0	0	0	0	0	0	0	0	0	0	0	0	0	0
ANKRD34C	0.0113691	0	0.0105709	0	0	0.00548911	0.0342269	0	0.0171491	0.00259824	0	0	0.00469214	0	0	0.0356669	0	0.00574769	0	0	0	0	0	0	0.00350213	0	0.00599145	0.0158578	0	0.00802554	0	0	0.00350923	0	0	0	0	0	0	0	0	0	0.00860796	0	0	0	0	0	0.00260516
LINC01022	0	0	0	0	0	0	0	0	0	0	0	0	0	0	0	0	0	0	0	0	0	0	0	0	0	0	0	0	0	0	0	0	0	0	0	0	0	0	0.0287331	0	0	0	0	0	0	0	0	0	0
LINC01521	0.188305	0.354755	0.83501	0.0885214	0.194625	0.489542	0.635419	0.673391	0.294961	0.344272	0.598845	0.213372	0.62172	0.0737899	0.548272	0.623203	0.908027	0.644415	0.43977	0.391274	0.189126	1.04458	0.703393	2.49127	1.92755	0.938341	0.244271	0.452566	0.352453	0.14315	0.0626787	0.56939	0.23249	0.396726	0.216782	0.500944	0.323156	0.0897584	0.367068	0.690058	0.890404	0.119714	0.592221	0.254333	0.138546	0.374461	0.0881674	0.23284	0.610721
AC105749.1	0.140161	0.331829	0.169415	0.186886	0.131009	0.0947391	0.144671	0.194729	0.200846	0.0512505	0.208606	0.162222	0.254521	0.0714013	0.136421	0.138194	0.417991	0.0850302	0.0945632	0.388316	0.0753544	0.308846	0.097232	14.2203	0.241779	0.0504426	0.177273	0.312797	0.203002	0.158305	0.128881	0.176307	0.0259574	0.0917984	0.500208	0.0984605	0.196551	0.141136	0.0563788	0.140006	0.102029	0.0579196	0.275913	0.057906	0.120655	0.0650353	0.274899	0.19458	0.295476
KRT15	487.029	11.025	0	243.935	3.40043	0.00384447	0.167803	9.92889	3.99362	0.0109185	14.3399	100.384	1.60371	8.03507	0.0602797	3.9719	83.8233	11.5615	0.00447689	16.0051	4.54091	1.68814	55.4184	11.8276	110.936	1.67644	4.09979	0.912958	4.11261	31.0276	20.9406	8.21644	37.0415	11.4877	6.41686	5.07304	77.1443	8.74594	2.52553	31.6781	18.4455	458.644	1.50119	6.77271	5.80355	7.04905	2.40723	0.0436356	1.96693
AC114776.1	0	0.0104557	0	0	0.00374098	0	0.00550812	0.0136874	0	0	0.0158847	0	0	0	0	0.00573987	0	0.00647481	0	0	0.0147549	0	0	0.1335	0.00394517	0	0.0539953	0	0	0	0	0	0.0395317	0.00381283	0	0	0.0163274	0.0347214	0	0	0	0.00330781	0.00484846	0	0	0.00424479	0	0	0
AC105416.1	0	0	0	0	0	0	0	0	0	0	0	0	0	0	0	0	0	0	0	0	0.0256721	0	0	0	0.0205927	0	0	0	0	0	0	0	0	0.0199019	0	0	0	0	0	0.0256835	0	0	0	0	0	0	0	0	0
ACTR5	2.96256	3.54722	1.64252	2.84071	3.19217	2.55343	3.94504	3.17198	3.95561	1.73524	4.23688	3.97149	3.66802	2.64575	2.20712	4.3864	6.75147	5.35853	2.15916	4.51428	8.89077	10.1401	6.92671	5.1849	4.17759	4.70706	6.27968	4.22404	5.6321	5.88658	15.2053	4.51156	7.59993	4.23344	13.3139	7.31068	6.06385	4.89546	2.94386	4.85626	4.37528	5.18601	5.17564	11.6389	7.90268	5.80404	6.35963	9.74886	6.10463
TARID	0.0608565	0.94103	0.139794	0.10143	0.223766	0.141725	0.252489	0.426572	0.475174	2.20397	0.100638	0.0772152	0.260024	0.352568	0.170342	0.73479	0.143795	0.0796298	0.67223	0.00247945	0.00824826	0.205569	0.0124168	0.0808479	0.0198488	0.01546	0.00754609	0.015978	0.0124435	0.015162	0.00387257	0.0140718	0.00441979	0.053286	0.0288481	0.00773765	0.0182547	0.00277284	0.0129595	0.0110026	0.00868629	0.00184913	0.0433661	0.0147895	0.03424	0.0166104	0.0242106	0.0601592	0.0213274
AL137845.1	0	0	0	0	0	0	0	0	0	0.0115891	0	0	0	0	0	0	0.0154316	0	0	0	0	0	0.0879468	0.044049	0.0156207	0	0	0	0	0	0.0137145	0	0	0	0	0	0	0	0	0	0	0	0	0	0	0	0	0	0
HCST	3.44343	4.91011	2.73207	4.51483	7.69778	3.32503	4.73896	4.2443	32.8262	3.08481	3.11294	8.01917	5.72243	3.70324	2.83019	10.5763	9.02561	55.3816	4.23339	3.30721	3.10311	17.1373	10.8291	0.31905	1.47085	3.7343	6.53278	31.0719	12.2887	13.4177	2.85588	3.75392	2.43749	1.55819	2.43136	4.36651	2.48757	2.16934	0.701782	5.39756	2.93368	1.96842	6.77856	1.42262	14.7552	1.76515	29.8712	5.80354	1.76745
AC119868.2	0	0.106372	0.0605744	0	0.0380593	0	0.280187	0.208876	0	0	0.0538683	0.0685486	0.10755	0.0553139	0	0	0.0396507	0	0.146515	0	0	0	0	0.565907	0	0	0	0	0	0	0	0	0	0	0	0	0	0	0	0	0	0	0.0986528	0	0	0	0	0	0
OR8A1	0	0	0	0	0	0	0	0	0	0	0	0	0	0	0	0	0.254096	0	0	0	0.264069	0	0	0.511983	0	0	0.129423	0.109616	0	0	0	0.0193076	0	0.029245	0.113091	0	0	0	0	0	0	0	0.0185942	0	0	0	0	0	0
LINC02080	0.0182459	0.0223433	0.0254471	0.00506843	0	0.00880926	0.0235412	0.0243745	0.00688047	0.00416981	0.00754331	0.0143985	0.0150605	0.00774574	0.0690627	0.00817722	0.122152	0.0184485	0	0	0.0140136	0.0243667	0.0105479	0.158491	0.0168613	0.0131331	0.0288464	0.00508993	0.0211412	0.0257598	0	0.0430337	0.0337909	0.0543189	0.0210052	0.00492977	0.0407061	0.014133	0.00733929	0.0420594	0.00737889	0.0141373	0.0483511	0.0188453	0.0261778	0.108851	0.0308498	0.0266632	0.0292665
AP001160.2	0.173374	0.0943586	0	0.0963209	0.236327	0	0.248544	0.030881	0.392271	0.0792435	0.382277	0.152017	0.190807	0	0.124998	0.0518002	0.281381	0.40903	0	0.280194	0.22193	0.308712	0.0668179	0.602394	0.640868	0.249582	0.670021	0.0967295	0.200885	0.244771	0.312589	0.499777	1.64109	0.688188	0.532247	0.312287	0.331536	0.67146	0.185969	0.0888112	0.140229	0.179111	0.0875113	0.119379	0.386933	0.804461	0.312679	0.211129	0.238364
MAP1LC3P	0	0	0	0	0	0	0	0	0	0	0	0.0448681	0	0	0	0.0764446	0	0	0	0	0	0.0569479	0	1.18532	0	0	0	0	0.0494095	0	0	0	0	0	0	0	0.054363	0	0.0343056	0	0	0.044054	0	0	0	0	0	0	0
AL513217.1	0.251663	0.753322	3.43189	0.0932107	0.122516	3.52364	2.02036	0.605148	1.01228	2.97153	0.242769	0.41926	2.83893	0.249284	5.44327	0.338361	0.102111	0.169638	2.35821	0	0.0322145	0.0280072	0.92141	0.364339	0.749377	0.0301904	0.751539	0.374425	0.0485995	0.0592168	0.0680615	0.362729	0.466073	0.274711	0.193148	0.249317	0.0802076	0.389867	0	0.354517	0.441029	0.389986	1.07974	0.129965	0.401185	0.139015	0.0851014	0	0.346001
LINC00994	0	0	0	0	0	0.012765	0	0.00706391	0	0.0120844	0	0	0.0654696	0.0448955	0.0285927	0.0118491	0	0.0267325	0	0.00915616	0	0	0	0	0	0	0.0278663	0	0	0	0	0	0	0	0	0.0142869	0.0168528	0	0.00531745	0.0203152	0	0	0.0200178	0	0.0126442	0	0.0268215	0.019318	0.0121166
MIR3679	0	0	0	0	0	0	0.356003	0	0	0	0	0	0	0	0	0	0	0	0	0	0	0	0	8.62841	0	0	0	0	0	0	0	0	0	0	0	0	0	0	0	0	0	0	0	0	0	0	0	0	0
GDNF	0.0263462	2.59714	0.134729	0.139053	0.715689	0.0826809	0.198289	0.988995	0.0993506	0.090315	0.0217843	0.110884	0.353382	0.508893	0.0641077	0.926889	0.525137	0.0732564	0.19997	0.104926	0.0657635	0.241892	0.0152307	0.091541	0.0527516	0.189635	0.249916	0.0477724	2.29714	0	0.028501	0.0569603	0.0284623	0.129416	0.0454957	0.121012	0.0377856	0.0408146	0.0529878	0.0708536	0.0159821	0.0170113	0.179528	0.142861	0.170097	0.0305619	0.031182	0.120314	0.111685
AL355877.2	0	0	0.0582161	0	0.0365775	0	0	0.0167287	0	0.0286182	0	0	0.0258407	0	0.0338564	0	0	0	0	0	0	0	0	0	0.0771481	0	0	0	0	0.0441985	0.0169334	0.0246123	0.0193261	0	0.0360407	0	0	0	0.0125927	0.0240551	0	0.0646844	0	0	0	0.145262	0.0211728	0	0.0143472
EIF4A1P12	0	0	0	0	0	0	0	0	0	0	0	0	0	0	0	0	0	0	0	0	0	0	0	0.693537	0	0	0	0	0	0	0	0	0	0	0	0	0	0	0	0	0	0	0	0.206162	0	0	0	0	0
ELAVL4-AS1	0	0	0	0	0	0	0	0	0	0	0	0	0	0	0	0	0	0	0	0	0	0	0	0.170959	0	0	0	0	0	0	0.0177425	0	0	0	0	0	0	0	0	0	0	0	0	0	0	0.0217434	0	0	0
VDAC1P5	0	0	0	0	0	0	0	0	0	0	0.0275724	0	0	0	0	0	0	0	0	0	0	0	0	0.115863	0.0410878	0	0	0.0186048	0	0.0470787	0	0.0524324	0	0.0794189	0	0	0	0	0.0134133	0	0.1888	0	0.0252476	0	0	0.0221041	0	0.0243649	0
AC046168.1	0	0.0240968	0.00686108	0	0.00431086	0.00712548	0	0.0828055	0.0111307	0	0.0183045	0.0155286	0.0121819	0.0125305	0.0159606	0	0.00449111	0	0.00829763	0.0102221	0.0113351	0	0.0255954	0.0897379	0.240946	0	0.0155552	0.00411705	0.00427507	0.0104181	0	0	0	0.00439365	0	0.697814	0	0	0.00593647	0.0113401	0.011937	0.0038117	0.0223482	0	0.0423485	0.0146742	0	0.0107834	0.287452
RNU1-84P	0	0	0	0	0	0	0	0	0	0	0	0	0	0	0	0	0	0	0	0	0	0	0	0	0	0	0	0	0	0	0	0	0	0	0	0	0	0	0	0	0	0	0	0	0	0	0	0	0
RN7SL854P	0	0	0	0	0	0	0	0	0	0	0	0	0	0	0	0	0	0	0	0	0	0	0	0.165744	0	0	0	0.0532286	0	0	0	0	0	0	0	0	0	0	0	0	0	0	0	0	0	0	0	0	0
RNA5-8SN2	0	0.150172	0	0	0	0	0	0	0	0	0	0	0	0	0	0	0	0.185992	0	0	0	0	0	0	0	0	0	0	0	0	0	0	0	0	0	0	0	0	0	0	0	0	0	0	0	0	0	0	0
AP003117.1	0.050802	0.0414735	0.141705	0.028224	0.029678	0.588662	0.262183	0.0542926	0.153258	0.16254	0.252034	0.053453	0.167731	0.0431329	0.329642	0	0.123676	0	0.342749	0	0.0780359	0	0.058737	1.58863	0	0.0731326	0	0	0	0	0	0	0.0313613	0.030248	0	0.0549038	0	0.0393503	0	0.0390352	0.04109	0.0262416	0.0384639	0	0.0485912	0	0	0.0371191	0
RNA5SP23	0	0	0	0	0	0	0	0	0	0	0	0	0	0	0	0	0	0	0	0	0	0	0	0	0	0	0	0	0	0	0	0	0	0	0	0	0	0	0	0	0	0	0	0	0	0	0	0	0
AC091925.2	0	0	0	0	0	0	0	0.0587463	0.16583	0.0502495	0	0	0	0	0	0.0985419	0.0669105	0	0	0	0	0	0.127111	1.71894	0	0	0	0.122675	0.0636919	0	0	0	0	0	0	0	0	0	0	0.168949	0	0	0	0.11355	0	0	0	0	0
AC087392.4	0.11582	0.189106	0.161532	0.193038	0.0338305	0.0559189	0.0498111	0.247557	0.174702	0.185282	0.0957659	0.15233	0	0.0983359	0.187882	0.103814	0	0.117106	0.130235	0.08022	0	0.0386683	0.0669554	0.905451	0.107031	0.0833652	0.122073	0.0969286	0.637443	0	0.0626464	0.318694	0	0.0689604	0.200003	0.21905	0.184566	0.0448561	0.11647	0.0444969	0.0468392	0.119653	0.0438457	0.239249	0.0553899	0.0383865	0.0783307	0.0423127	0.106158
RNU6-192P	0	0	0	0	0	0	0	0	0	0	0	0	0	0.477912	0	0	0	0	0	0	0	0	0	0	0	0	0	0	0	0	0	0	0	0	0	0	0	0	0	0	0	0	0	0	0	0	0	0	0
NFIX	12.652	14.6601	51.1321	12.4131	5.15007	43.7577	40.1882	24.8257	16.8847	36.7463	9.77445	14.3272	29.4716	9.72963	46.4088	30.7989	9.41529	4.79096	36.1216	8.37025	2.63082	11.0693	2.23579	0.519822	4.01423	3.83489	3.77033	11.509	5.67394	4.60899	3.36009	6.23207	1.24613	7.88145	1.79432	3.96981	5.59657	4.28253	6.75802	6.75326	4.77528	1.42564	11.2733	0.904076	6.4928	0.944337	10.4021	12.6706	4.49041
AC068050.1	0.074064	0	0	0.16459	0	0	0.0637058	0	0.111717	0.0338523	0.0612397	0	0	0.125766	0	0.0663861	0	0	0.083282	0.102597	0	0	0	1.28669	0	0	0	0	0	3.45062	0	0	0.0457215	0	0	0.040022	0	0	0	0	0	0	0.0560763	0	0	0	0	0	0
PNPT1P1	0	0.0297749	0	0	0	0	0.0104571	0	0.00916901	0.00555675	0.0100523	0	0	0	0	0.0108971	0	0.0122923	0	0	0	0	0	0.739223	0	0.0262519	0.038441	0	0.0140865	0.0171639	0	0	0	0.0289544	0.0139959	0.00656948	0.0232481	0	0	0.0373659	0.00983321	0.0125597	0.00920475	0	0	0.00805868	0.00822218	0.00888293	0
CEP68	1.98117	3.97549	6.43658	1.41075	2.62555	8.09026	8.87138	7.08962	4.16992	4.79915	6.12611	3.33803	6.27175	1.67377	5.51698	5.79837	4.5271	3.47171	5.05738	1.78816	2.22101	1.34468	1.46418	9.65072	2.77087	2.0744	1.45171	1.89201	2.8231	2.6035	2.08671	2.13746	2.00076	2.53022	2.28078	2.34042	3.32873	1.54469	1.9693	2.09409	3.88066	1.38753	3.56839	1.7833	1.95114	2.12888	2.48553	2.53503	2.45608
AC104837.2	0	0.0541895	0	0	0	0	0	0.0354695	0	0.0303393	0.274423	0.0698419	0	0	0	0.059497	0	0	0.0746395	0.0919503	0	0	0	0.115317	0.0408939	0.0477777	0.279846	0.148136	0.076911	0	0	0.0521851	0	0	0.0764164	0.322819	0	0	0	0	0	0	0	0	0	0	0.0897847	0	0
ZNF275	0.854116	2.65079	3.02546	1.43893	1.94536	3.56611	3.25393	2.87145	2.75141	2.32337	3.43963	1.52631	2.49462	2.40454	3.56014	2.86393	2.03933	1.916	2.94736	2.19867	1.08359	1.20067	1.0275	4.01295	4.1819	2.13056	2.76992	1.64182	2.90684	1.05939	2.67653	3.67008	1.47293	2.78775	4.82883	2.80287	2.98004	1.97136	1.87359	2.45243	2.4305	1.78798	3.72037	2.1215	1.53797	1.69619	1.52013	1.74335	3.06012
ENAH	4.04938	8.95609	21.3806	3.60987	4.80666	25.4398	16.6719	13.5735	7.54192	28.4207	5.13384	5.9204	12.208	8.49199	37.431	13.6706	7.40974	4.64742	30.921	5.67386	4.73369	3.57644	13.5186	6.91609	7.43386	19.7929	6.72027	5.16809	15.1982	10.3881	5.41715	5.51295	1.74586	6.27186	3.99923	20.3575	6.27977	5.3007	13.4937	11.4622	7.89469	1.83366	12.9511	3.98426	8.45118	2.99138	5.88321	16.3549	11.1834
AC002460.1	0	0	0	0	0	0	0	0	0	0	0	0	0	0	0	0	0	0	0	0	0	0	0	0	0	0	0	0	0	0	0	0	0	0	0	0	0	0	0	0	0	0	0	0	0	0	0	0	0
AL139811.1	0.012242	0.00999405	0.0682944	0	0.00715163	0.011821	0.0526494	0.0588741	0.0553969	0.0223817	0.0404891	0.0064404	0.0101047	0.0519696	0.066196	0.0219458	0	0.0123779	0	0.127187	0.00940233	0	0.0283082	3.10508	0.0829619	0.00881154	0.129029	0	0.0141845	0	0.0264864	0.0384976	0.0151146	0.014578	0.0845599	0.033076	0.0468198	0.0189648	0.0295455	0	0.0594098	0.0252942	0.0185376	0.0632205	0.0351277	0	0.0248382	0.00894476	0.033662
RPS27AP1	0.119509	0.24391	0.111117	0.199186	0.314171	0	0.0513975	0.0957902	0.270398	0.109247	0.148224	0.125745	0.493223	0.0507338	0.129244	0	0.109102	0.483343	0	0.0827748	0.0458937	0.159599	0.138175	0	0.11044	0.17204	0.0629802	0.133354	0	0.0843619	0.0646416	0.328844	0.295103	0	0.137582	0.0322895	0	0	0.120179	0.0918281	0.0483309	0.308659	0.316694	0.123434	0	0.990225	0.121238	0.0436603	0.0821539
MCEE	5.7883	3.1833	3.83499	3.80311	3.69531	3.29667	4.53158	6.99168	4.33936	3.16052	6.66322	5.67096	4.2771	2.33953	4.14197	4.3805	4.25063	3.50453	2.61128	4.18917	5.35075	3.67987	5.85084	7.40641	6.68364	2.79417	6.13731	3.68388	4.44777	3.03391	3.52456	4.31902	3.04904	10.3908	10.4344	2.69705	5.7774	4.95334	5.75105	4.12802	5.70498	4.95933	6.20638	2.07634	4.7739	4.52611	1.95735	5.53354	6.13139
WNT8B	0.0133259	0.0543947	0	0.0222104	0.0233546	0.0257354	0.0343866	0.612386	0.221107	0	1.84009	0	0	0.135771	0	0.179167	0.105435	0.094317	0	0.110758	0.0921134	0.0711849	0	3.0559	0.0492586	0.0191835	0.0421359	0.0297394	0.00772023	0	0	0.60764	0.0658113	0.293571	0.0613647	0.0864111	0.0594595	0.247728	0.0375218	0	0.161675	0.0757178	1.33181	0.0137636	0.012746	0.0176665	0.0270374	0.0778939	0.073285
LINC00460	0	0	0	0	0.0428167	0	0	0	0.0184256	0	0	0	0	0	0	0.0218982	0	0	0	0	0.0562915	8.0261	0.254221	0	0.0451537	1.79365	0.180248	0.586115	7.03442	1.13823	0.555008	0.019207	0	0.087278	0	0.0396051	0	0	0.707553	0.131405	0	0.0252393	0.147979	0.0504667	0.0701029	0	0.462641	0.24991	0.0223926
LYZL6	0	0	0	0	0	0	0	0.0133562	0	0	0	0	0	0	0	0.0224038	0	0.151635	0	0	0	0.0166899	1.41605	0.130269	0.0461964	0	0.316132	0.23707	0.0144806	0	0	0.0196505	0	0.0446467	0.0287749	0.0675326	0	0	0	0	0	0	0.246019	0.025816	0.406422	0	0	0	0.0114548
RASAL2	2.96108	1.23445	1.90504	4.74229	0.627167	2.36974	2.20294	1.83067	0.92081	1.92188	1.29526	2.40038	1.88377	1.44619	2.03937	1.98116	1.34735	0.415039	3.21916	3.75921	0.89056	2.70226	1.12362	8.38372	1.46437	3.40786	1.86369	1.71666	4.11084	2.2116	1.40902	1.13639	0.379018	2.32811	1.75695	3.04186	1.0466	1.61693	8.89778	1.47324	1.6416	0.463935	2.88742	0.898662	1.74161	0.805815	1.67043	3.88234	2.41499
CLDN8	23.4219	0.177767	0	13.6551	1.20847	0	0.0351183	1.42537	0.153962	0	2.91451	35.7561	0.988544	0.623967	0	0.280568	0.0911122	0	0	4.08156	0.783944	0.0272623	0.424849	0	0.0670756	0.372241	0	0.501141	0.031538	0.768558	0	0.0106995	0.0168029	0.35654	0.125341	0.448602	0.225548	0.0210833	0.35583	0.0522861	2.12448	0.0421794	0.0412166	0	0.0390515	0.0631484	0	0	0.218296
AL513523.2	0	0.450516	0.25655	0	0	0	0	0	0	0.252233	0	0	0	0	0	0	0.167932	1.95292	0	0	0	0	0	0	0.169991	0	0	0	0	0	0	0	0	0.492864	0.317652	0	0	0.641179	0	0	0	0	0	0	0	0	0	0	0
AC074183.1	0	0	0	0	0	0	0	0	0	0	0	0	0	0	0	0	0	0	0	0	0	0	0	0	0	0	0	0	0	0	0	0	0	0	0	0	0	0	0	0	0	0	0	0	0	0	0	0	0
AC004835.1	0	0	0	0	0	0	0	0	0	0	0	0	0.00799133	0	0	0.00867792	0	0	0	0.201171	0	0.00646468	0	0.0504586	0.0119292	0.00696861	0	0.00540159	0	0	0	0	0	0	1.59384	0.0104633	0	0	0.00778868	0.00743912	0	0	0.00733024	0	0	0	0	0.0141479	0
PPIAP19	0.171612	0.280199	0	0.0317807	0.133672	0	0.0492037	0	0.0431428	0.13073	0.189196	0.0300945	0.0472171	0.0971367	0	0.0512738	0.174076	0	0	0.118863	0.0878697	0.305574	0	0.695651	0.246694	0.0411743	0.120584	0.0957465	0.066281	0.0807611	0.0618825	0.269835	0.0706267	0.0340597	0	0.0309113	0.182315	0.132927	0.207089	0	0	0.0886453	0.043311	0.0590829	0.164143	0.872122	0.193439	0.334374	0.18351
IGLVI-42	0	0	0	0	0	0	0	0	0	0	0	0	0	0	0	0	0	0	0	0	0	0	0	0	0	0	0	0	0	0	0	0.0580747	0	0	0	0	0	0	0	0	0	0	0	0	0	0	0	0	0
WAC-AS1	6.89503	7.82273	7.84244	5.13234	13.0728	6.82416	6.40781	10.9816	9.52765	4.17868	14.3043	9.50875	9.93012	4.10034	8.05653	8.65749	15.2142	11.3711	7.16174	7.90866	20.0809	9.88491	15.1147	36.0353	15.6599	11.4401	11.5812	8.19002	10.1055	4.80648	8.2814	17.0967	8.25318	11.4677	14.1801	14.2782	12.5389	9.79263	6.60864	8.22255	8.82554	4.16919	18.7965	5.92636	17.8549	11.5624	9.37165	7.8329	8.24378
MED13L	3.11883	4.50889	5.88291	4.43309	1.88855	8.9153	7.08744	5.49896	3.09984	8.39239	3.29349	4.05915	5.37573	3.60853	6.7	4.9009	3.60216	1.53887	8.5936	6.69475	1.41648	2.79881	1.21015	13.8284	2.70064	2.63151	2.11026	4.87238	4.17389	2.33489	3.086	2.46987	1.3013	4.45151	2.85402	6.06927	3.87225	2.15227	2.56012	3.83481	3.02553	0.570078	4.16937	3.10863	1.58029	1.59799	1.9805	4.07236	3.15106
PDPN	2.85467	18.8422	8.30858	10.4986	11.5007	6.92061	6.65448	13.0674	40.414	8.33878	3.13881	6.50255	6.69288	21.1303	2.05267	33.1615	8.92727	25.5858	7.04314	12.3418	6.51919	6.73743	8.60251	0.395692	3.29287	13.7383	30.0318	11.1234	23.2151	35.6184	38.532	2.03537	3.3886	16.4635	1.4072	2.199	1.57765	0.976211	5.69555	10.1623	1.83609	0.737284	20.7227	5.20682	25.1258	1.72618	39.0186	17.0914	22.2647
TMEM54	83.1022	40.7315	19.206	53.7829	88.8218	16.2254	18.2971	38.0169	34.708	8.46092	65.7897	69.9573	27.6573	48.6681	15.7662	25.5472	67.0658	72.0959	14.6287	61.617	118.453	46.0736	136.109	7.86726	134.381	92.7253	61.4208	47.1294	40.2968	58.0173	80.2301	75.5455	182.104	49.9528	87.781	166.852	104.752	114.031	34.8174	66.0364	74.1713	181.102	49.4453	100.171	131.843	167.073	50.1448	51.8961	63.7535
MAPT	0.296157	0.261795	2.4309	0.0922236	0.137748	7.86154	2.56036	0.537253	0.468059	2.6383	0.589576	0.0952696	2.06461	0.203401	2.68261	0.312798	0.174505	0.0820135	5.12251	0.019598	0.767859	0.0755743	0.22028	0.943805	0.440449	0.0665301	0.0457282	0.252586	0.0382493	0.047937	0.0275485	0.0711844	0.052402	0.147132	0.201961	0.395499	0.11543	0.21917	0.0781533	0.227561	0.0595034	0.0457961	0.122827	0.163658	0.0469107	0.0375117	0.0790972	0.019296	1.47568
KRT17P5	0	0	0	0	0	0	0	0	0	0	0.0233567	0	0	0.015989	0	0	0	0	0	0.00652174	0	0	0	0	0	0.00677743	0	0	0	0	0.0101861	0.00740264	0.0116254	0	0	0	0	0.0218803	0	0	0	0.00972755	0	0	0.00900619	0.0187245	0	0.00687989	0
AC026341.1	0	0.17243	0.049096	0	0	0.152964	0.272513	0.0564317	0.0398241	0.0965393	0.0436606	0.0277795	0.17434	0	0.0571049	0.0473297	0	0.266949	0.118751	0	0	0	0	0	0	0	0.0556542	0	0	0	0	0.0415131	0	0	0	0.0856005	0.0336581	0	0	0.0405732	0	0	0	0	0.151517	0	0	0	0
RANP8	0.0394731	0.0322249	0	0.02193	0	0.0762316	0	0.0210927	0	0.0360838	0	0.124599	0.0651635	0	0.128066	0.0707622	0.0720719	0	0	0.0273401	0	0	0.182554	0.822906	0.0243184	0.028412	0.041604	0	0.068605	0	0.0427015	0.0310329	0	0.0470053	0	0.0853204	0.201288	0	0.0635111	0.0303303	0	0.0407793	0.0298864	0	0.0377553	0	0	0.0288415	0
AC025755.1	0	0	0	0	0	0	0	0	0	0	0	0	0	0	0.109485	0	0	0.204725	0	0	0	0	0	0.703516	0.0623706	0	0	0	0	0	0	0	0	0	0	0	0	0	0	0	0	0	0	0	0	0	0	0	0
DEFB133	0	0	0	0	0	0	0	0	0	0	0	0	0	0	0	0	0	0	0	0	0	0	0	0	0	0	0	0	0	0	0	0	0	0	0	0	0	0	0	0	0	0	0	0	0	0	0	0	0
AC117372.1	0	0	0	0	0	0	0	0	0	0	0	0	0	0	0	0	0	0	0	0	0	0	0	0	0.169991	0	0	0	0	0	0	0	0	0	0	0	0	0	0	0	0	0	0	0	0	0	0	0	0
ZNF689	1.12334	1.40322	2.78103	1.45496	2.32847	3.15612	2.84631	2.66501	2.72027	2.71258	3.76008	1.67325	2.27895	1.49958	2.42237	2.85689	2.64823	1.79266	1.97081	3.13564	1.42928	1.92944	1.48657	1.84574	2.4639	2.23571	2.33943	2.23511	2.06215	2.02542	1.46045	3.16549	2.33939	3.03801	1.82297	1.51389	2.60534	1.33662	2.40898	2.54785	2.41377	3.05508	3.01779	2.71188	1.31394	2.88876	1.99085	2.45739	3.65639
KCNJ12	0.0851796	0.282244	0.950383	0.0890787	0.0409796	0.551563	0.814554	0.42571	0.680207	0.187794	0.203006	0.237241	0.641049	0.119116	0.531034	0.449114	0.277505	0.445825	0.439466	0.0520566	0.0615729	0.0535313	0.0579318	0.060933	0.123475	0.100982	0.179556	0.0866611	0.0754733	0.0212219	0.0975665	0.0078784	0.0309314	0.0656333	0	1.09385	0.038326	0.00776218	0.00806185	0.743052	0	0.0129409	0.284525	0.00517515	0.378608	0.00664263	0.111827	0.201357	0.0206664
ASXL1	2.974	6.28726	8.23187	3.70477	4.2017	6.62886	7.1544	6.82119	6.9422	7.03199	5.78701	4.50115	7.73295	6.74608	6.15242	5.88908	7.12957	7.75985	7.22053	10.5261	7.03078	10.434	6.23339	35.8614	44.3086	8.27966	7.68105	10.5785	11.7451	5.3125	12.1685	7.34663	3.95486	6.81178	6.47051	14.811	8.62832	4.39045	5.56942	6.51922	6.41934	4.01197	11.0647	11.1153	7.42607	4.65903	6.42666	10.1102	11.5802
IGHV1-69D	2.4652	0.503131	0.573025	8.02729	0.72007	0	57.6638	0.329322	208.389	0.532082	0.283103	0.32423	1.30002	0.232561	0	23.1398	17.3375	155.301	2.69501	1.89717	107.133	1.14312	61.8345	0	0.0421874	3.25307	4.69134	3.17105	51.018	61.4869	2.96313	6.51412	0	0	0.0788335	0.296026	0.523789	0.106083	2.69938	94.0263	0.664639	0.0707437	19.7536	0.212181	8.90767	0	10.5129	5.40368	0.251059
AP000949.1	0	0	0	0	0	0	0	0	0	0	0	0	0	0	0	0.0401061	0	0	0	0	0	0	0	0	0	0	0	0	0	0	0	0	0	0	0	0	0	0	0	0	0	0	0	0	0	0	0	0	0
ZNF518A	1.80118	2.51472	1.4993	1.26197	0.869559	1.60449	1.67819	3.60269	1.23175	1.09729	2.6645	2.15755	1.86853	1.4415	1.27997	2.09161	5.93251	0.702863	1.42966	2.54877	2.18124	1.42529	1.6911	23.2193	1.64618	1.92143	5.18318	1.74023	1.88338	0.722378	1.35444	2.94789	1.46606	3.64351	3.48668	2.15467	3.66175	3.31475	2.11428	3.40933	3.23138	1.37356	2.62376	2.98135	1.46326	2.29194	1.86831	2.08453	5.23222
AC024255.1	0	0	0	0	0	0	0	0	0	0	0	0	0	0	0	0	0	0	0	0	0	0	0	0	0	0	0	0	0	0	0	0	0	0	0	0	0	0	0	0	0	0	0	0	0	0	0	0	0
AL591501.1	0	0	0.153329	0	0.224788	0	0.0945633	0.0587463	0	0.100499	0	0	0.181491	0	0.118894	0.0492709	0	0	0.123622	0	1.60431	0	0.0635553	3.72437	0	0.0791318	0	0	0	0	0.0297326	0	0	0	0	0	0	0	0	0	0	0	0	0	0	0	0	0	0
RNU6-878P	0	0.208876	0.237892	0	0	0	0	0	0	0	0	0.269209	0	0	0	0	0	0	0.287701	0	0	0	0	0	0	0	0	0	0	0	0	0	0	0	0	0	0	0	0	0	0	0	0	0	0	0	0	0	0
AC012615.6	0.355531	0.543043	0.181279	0.203894	0.0602993	0.155042	0.217025	0.637352	0.320037	0.146776	0.635356	0.398219	0.425993	1.28534	0.198448	0.102798	0.397864	0.185537	0.116065	0.421008	0.0528507	0.283347	0.185642	2.51047	0.579381	0.305435	0.374724	0.44791	0.378725	0.145725	0.42183	2.12789	0.113279	1.15403	1.65039	0.594948	0.86263	0.932766	0.341379	0.326057	0.593679	0.355448	1.14621	1.32669	0.142605	0.235669	0.442118	0.326812	0.614949
YWHAB	78.7579	81.4438	64.3943	95.8951	95.8295	64.4336	76.4092	109.59	95.8537	62.1161	119.947	104.902	68.1946	101.037	72.9971	113.743	150.371	103.371	59.3473	141.904	124.072	145.674	149.384	112.249	270.082	55.3066	95.1276	113.595	107.11	153.873	124.339	96.625	85.8285	91.1373	48.7581	191.874	102.137	61.7859	132.291	183.513	134.396	71.2234	127.302	135.995	108.073	114.819	118.381	106.419	100.196
AC009159.4	0	0	0	0.00769872	0.0404766	0.0133809	0.035758	0	0	0.00633376	0.0458318	0.029161	0	0.0117654	0.0149862	0.0124208	0.0168676	0.0140112	0	0	0	0	0	0.553703	0	0	0.0146055	0	0	0	0	0.0108944	0.017109	0	0.031906	0.00748811	0.00883298	0	0	0.0106477	0	0.00715796	0	0	0.0265086	0	0	0	0
RNU1-139P	0	0	0	0	0	0	0	0	0	0	0	0	0	0	0	0	0	0	0	0	0	0	0	0.592659	0	0	0	0	0	0	0	0	0	0	0	0	0	0	0	0	0	0	0	0	0	0	0	0	0
AC139491.3	0	0	0	0	0	0	0	0	0	0	0	0	0.0339632	0	0	0	0.10017	0	0	0	0.0948068	0.769297	0	0	0	0	0	0	0	0	0	0	0	0	0	0	0	0	0	0	0	0	0	0	0	0	0	0	0
AF123462.1	0	0	0	0	0	0.060934	0	0.0674397	0	0	0	0.0995952	0.052087	0	0.136488	0	0	0	0	0	0	0	0.437762	0.438514	0.388768	0	0.0665105	0.105622	0	0	0	0.148833	0.116867	0	0.435882	0.0340994	0.683803	0	0	0.0969754	0.663521	0.260768	0.907782	0.716944	0	0.292805	0	0	0.0289196
GOSR2	1.81593	2.83454	3.48578	2.38166	2.16525	2.84878	3.46748	3.28384	3.01626	2.62632	3.4037	2.81001	2.48791	2.81683	3.20207	2.67303	3.27025	3.42451	3.15573	3.42288	3.82011	4.56575	5.17813	7.12368	2.98553	2.01619	3.00285	2.38879	3.50475	3.32311	5.3432	2.62922	2.15986	2.77757	1.5388	4.35963	2.42365	1.46021	2.52336	4.8816	2.76095	2.00256	3.63281	2.95363	3.91695	2.48509	4.76849	3.85988	5.28861
ELP1	3.82517	6.52288	4.88057	4.73374	4.18924	5.04169	5.56773	8.96674	4.65377	5.21318	8.18798	6.98216	5.26995	6.3532	5.15838	7.20346	7.42884	4.96394	5.60942	6.50749	5.83287	5.45949	3.09908	9.96804	6.95511	7.47272	3.32049	3.71011	9.83484	25.0837	9.02864	4.27676	4.05053	10.2434	3.80364	9.5706	3.50015	4.17763	6.1209	3.19663	4.30586	2.3749	4.55212	5.16202	4.00588	5.49372	5.80032	10.9824	8.94213
EFNA4	11.2533	4.76627	1.67824	3.7388	9.68532	1.09739	2.95175	6.5848	7.20987	0.305555	10.097	7.47945	3.89939	3.15959	1.06035	8.98814	11.3245	20.0527	0.601371	9.38403	23.0022	6.47259	31.4067	5.61337	7.85267	17.7235	14.7261	11.6743	11.6705	11.8606	10.4983	14.9087	21.5011	26.1643	39.8914	25.1064	18.721	15.7761	11.6973	10.0851	14.7974	14.0659	11.0004	9.13722	23.1256	12.6736	3.72247	19.18	11.9178
OR2T10	0	0	0	0	0	0	0	0.0320321	0	0	0	0	0	0	0	0	0	0	0	0	0	0	0	0	0	0	0	0	0	0	0	0	0	0	0	0	0	0	0	0	0	0.0154822	0	0	0	0	0	0	0.137361
OR5B3	0	0	0	0	0	0	0	0	0	0	0	0	0	0	0	0	0	0	0	0	0	0	0	0	0	0	0	0	0	0	0	0	0	0	0	0	0	0	0	0	0	0	0	0	0	0	0	0	0
BRCC3	10.6846	3.74033	5.83068	8.18659	5.38408	6.8155	5.21138	7.94962	4.12251	3.96589	8.2129	7.00307	5.89166	3.52952	6.27487	7.96758	10.3087	3.4699	5.10213	17.1962	2.22137	11.747	8.78445	12.9688	10.5985	5.30954	5.62137	4.83607	11.6165	7.13022	8.01819	7.16225	3.8767	13.1342	4.48028	11.5855	6.02691	5.31643	6.16207	7.06125	4.86469	4.99823	6.81058	3.57194	7.76622	6.07399	5.56315	8.72451	6.45313
AC009060.2	0	0	0	0	0	0	0.228379	0	0	0	0	0.279368	0	0.450861	0	0.237988	0	0	0	0	0	0	0	1.84507	0	0	0.279846	0.148136	0	0	0.143614	0	0	0	0	0	0	0	0	0	0	0	0	0	0	0	0	0	0.121681
AC090960.1	0	0	0	0	0	0	0	0.0491473	0	0	0.152099	0	0	0	0	0	0	0	0	0	0	0	0	3.51528	0	0	0	0	0	0	0	0	0	0	0	0	0	0	0	0	0	0	0	0	0	0	0	0	0
AL139353.2	0.235715	0.10263	0.0876655	0.0349215	0.0642609	0.0606959	0.0540663	0.16794	0.0948129	0.0933726	0.0779601	0.132275	0.103767	0.0266841	0.0509831	0.0704264	0.114768	0.0158888	0.0353402	0.239451	0.253453	0.167887	0.090844	2.3478	0.24203	0.13573	0.149064	0.122744	0.182078	0.0665569	0.127497	0.210022	0.0291025	0.149703	0.0542723	0.118882	0.280465	0.12172	0.139061	0.144895	0.101681	0.0811716	0.297446	0.292149	0.0751521	0.0833315	0.0637667	0.241119	0.208848
LMF1	1.28193	2.18237	1.25231	1.44149	2.75391	1.19824	1.63485	2.2523	2.8721	1.28279	2.64849	2.36853	1.70711	2.54252	1.34938	1.36352	1.33363	4.38275	1.02249	1.02996	1.65933	0.301306	0.735151	2.42304	1.71642	2.07671	1.80151	1.5258	0.73277	1.10038	0.251468	2.26022	0.962301	2.7376	1.05076	0.831259	2.80438	2.59758	1.50156	2.21955	1.65344	2.26552	1.09483	2.58805	2.07953	3.20863	0.57799	1.45369	3.12232
AC105133.1	0	0	0	0	0	0	0	0	0	0	0	0	0	0	0	0	0	0	0	0	0	0	0	0	0	0	0	0	0	0	0	0	0	0	0	0	0	0	0	0	0	0	0	0	0	0	0	0	0
PRCC	14.5038	13.4793	12.1477	16.9454	18.5508	9.91667	12.9939	13.4905	18.9631	8.48614	15.6293	16.9042	13.0122	16.2523	10.3506	15.7575	15.432	28.3113	8.92869	16.8693	15.6279	18.7379	28.4847	5.82019	22.6277	24.2619	18.4784	22.1202	21.0998	24.9162	32.2101	28.7623	21.4851	26.3068	19.8915	34.9444	20.3416	17.9209	17.5572	21.057	25.7396	19.4251	17.7661	17.4993	21.5723	23.8284	22.9543	38.4999	18.1792
RNU7-62P	0	0	0	0	0	0	0	0	0	0	0	0	0	0	0	0	0	0	0	0	0	0	0	0	0	0	0	0	0	0	0	0	0	0	0	0	0	0	0	0	0	0	0	0	0	0	0	0	0
ADRA1A	0.00481264	0.102152	0.0402724	0.0187163	0.0365494	0.227711	0.182141	0.0308599	0.0653339	0.0439941	0.0278553	0.0759567	0.0993109	0.0612918	0.135322	0.0949022	0.0439358	0.0291964	0.043293	0	0.0036963	0	0.00556435	0.526735	0.00296495	0	0	0.0107404	0	0	0	0	0.00297096	0	0.00554045	0	0.00306768	0	0	0	0	0	0.00728762	0.00994145	0	0	0.0065097	0	0.00441113
REXO1L6P	0	0	0	0	0	0	0	0	0	0	0	0	0	0	0	0	0	0	0	0	0	0	0	0	0	0	0	0	0	0	0	0	0	0	0	0	0	0	0	0	0	0	0	0	0	0	0	0	0
LINC00363	0	0	0	0	0	0	0	0	0	0	0	0	0	0	0	0	0	0	0	0	0	0	0	0	0	0	0	0	0	0	0	0	0	0	0	0	0	0	0	0	0	0	0	0	0	0	0	0	0
RPL23AP71	0	0.04899	0	0	0	0	0	0	0	0	0	0.0315703	0	0	0	0	0.0365226	0	0	0	0.0460894	0.04007	0	0	0.0369702	0	0	0	0	0	0	0	0	0	0	0	0.0765022	0	0	0	0	0	0	0	0	0	0	0.0438465	0
AC005920.1	0	0.0559307	0	0.03045	0.12007	0.0396932	0.0353576	0.241621	0.0103341	0.0125257	0.31723	0.136964	0	0.0116337	0.0296367	0.0736905	0.216824	0.152398	0	0.018981	0.147334	0.00914938	0.269321	1.85675	0.177273	0.00986258	0.115535	0.038224	0	0.0193449	0	0.193903	0.152257	0.00815841	0.0315487	0.0740426	0.0174681	0.0742943	0.0385813	0.042114	0	0.0141556	0.0103744	0	0.157271	0.217984	0.0278009	0.0100117	0.0125591
LINC00376	0	0	0	0	0	0	0	0	0	0	0	0	0	0.0344814	0	0	0	0	0	0	0	0	0	0.0705546	0	0.0292319	0	0	0	0	0	0	0	0	0	0	0	0	0	0	0	0	0	0	0	0	0	0	0
POLE3	21.2596	10.4911	19.5457	18.3142	17.9317	16.7192	21.4285	19.1453	21.0795	14.9337	29.9468	16.0062	17.8692	12.1956	19.3095	27.668	17.0041	24.9926	13.2592	54.9545	18.0714	28.9903	17.0199	13.3314	34.4317	47.1747	14.285	23.2823	35.3278	42.2369	53.3802	20.461	27.836	42.3761	12.6417	29.3012	11.512	15.4878	21.0201	14.9485	14.1619	16.6147	20.7935	10.2143	23.7768	24.6094	38.5877	38.6009	29.1397
TRHDE-AS1	0.00320514	0.214561	0.0149004	0.0231488	0.235923	0.0773733	0.102005	1.09954	0.0894398	0.0146497	0.553885	0.126465	0.108469	0.076196	0.0450609	1.13191	0.0487675	0.369442	0.0396445	0.00221996	0.214166	0	0.203817	58.7445	3.41805	0.996623	0	0.0125176	0.365802	0.095026	0	3.7646	0.457059	1.09349	0.767488	0.407011	0.198173	0.0397223	0.755497	0.00738829	0.759573	0.0049668	5.14707	4.36313	0.0582474	0.361177	0.00433535	0.00234187	0.163045
AC040174.2	0.907882	0.839995	0	0.067252	0.777882	0	0.104121	1.06729	0.319535	0	0.550499	0.222893	0.149876	0.822215	0.0654558	0.488259	0.368368	0	0	0.0838429	0.697289	0	0	0	0	0	0.382757	0	0	0	0	1.04684	1.12091	0.0720747	1.11486	0	1.42747	0.187528	0.0243459	0.186026	0.489546	1.50068	0.229129	1.62535	0	1.32396	0.245605	0	0.360594
ELL2P2	0	0	0	0	0	0	0	0	0	0	0	0	0	0.0344317	0	0	0	0	0	0	0	0	0	0.0704529	0	0	0	0	0	0	0	0	0	0	0	0	0	0	0	0	0	0	0	0	0	0	0	0	0
FOXD4L6	0	0	0	0.00768736	0	0	0	0	0.0208714	0	0.0114411	0	0	0.0117481	0	0	0	0.0279811	0	0.00958381	0.0106273	0	0	0	0.0085246	0.00995956	0	0.0154399	0	0	0	0.0108783	0	0	0.0318589	0	0.0176399	0.0321535	0	0	0	0.0285896	0	0.0142914	0	0.00917199	0.00935809	0	0.00634128
AL359091.3	0.19647	0.521278	0.228343	0.109152	1.54947	0.332	0.549226	0.55117	0.740881	0.2694	0.568578	0.646007	0.445966	0.667242	0.584304	0.264154	0.508193	0.794605	0.276153	0.44226	0.301793	0.459161	0.283947	1.9626	0.665722	0.388892	0.362383	0.411058	0.142279	0.208034	0.504779	0.772303	1.39479	1.57923	0.226182	0.636999	0.281777	0.456546	0.0987858	0.41515	0.198638	0.735771	0.595016	0.152193	0.422819	0.488373	1.16266	0.538324	1.91334
AL590099.1	0	0	0	0.113305	0	0	0	0	0	0	0	0	0	0	0	0	0	0	0	0	0	0	0	0	0	0	0	0	0	0	0	0	0	0	0	0	0	0	0	0	0	0	0	0	0	0	0	0	0
AC020904.1	0	0	0	0.0214487	0	0	0	0	0.0291169	0	0	0	0.0318667	0	0	0	0	0	0	0	0	0	0	0.201211	0.0237847	0	0	0	0.0223664	0	0	0	0	0	0	0.0208619	0	0	0	0	0	0	0.0292305	0	0	0	0.0261102	0	0
Z69713.1	0	0	0	0	0	0	0	0	0	0	0	0	0	0	0	0	0	0	0	0	0	0	0	0	0	0	0	0	0	0	0	0	0	0	0	0	0	0	0	0	0	0	0	0	0	0	0	0	0
UTP4	5.68732	6.46298	4.38516	8.68366	8.51166	7.15652	6.7967	6.10722	7.738	9.36769	9.13476	6.90935	6.47731	14.4737	6.68102	8.56137	8.32786	6.36659	6.24476	11.0146	5.1443	12.8119	8.36849	14.0891	7.46241	15.508	9.31526	7.43246	9.27621	13.5409	13.9503	14.2979	6.66097	9.34177	6.3535	5.70213	9.66619	6.71923	15.6511	8.04723	10.5665	9.13828	8.5146	7.09195	5.60566	9.17193	12.1189	8.1228	8.26881
MST1L	0.0597659	0.141939	0.0202071	0.0181113	0.0507849	0.0419716	0.0887946	0.0900021	0.0491728	0.0496674	0.0898498	0.140061	0.0493318	0.0322914	0.0117517	0.0243501	0.00661355	0.313135	0.012219	0.206977	0.129362	0.0435355	0.188457	0.972224	0.381593	0.0117323	0.383681	0.0212195	0.0251817	0.00767074	0.00587764	0.44851	0.171059	0.203806	0.381551	0.0616555	0.959328	0.614443	0.0590083	0.0459229	0.158205	0.0701633	0.185117	0.314257	0.233857	0.0828348	0.0881901	0.0198494	0.169319
AC012368.1	0.217995	0.77743	0.160017	0.407954	0.308322	0.243736	0.424359	0.888978	1.0903	0.0734179	1.0056	0.482886	0.492459	0.954656	0.0248161	0.195397	0.342163	2.41297	0.193521	0.460914	0.0440602	0.689504	0.742869	0.478379	0.360494	0.867127	0.30232	0.179237	0.44535	0.777519	0.142736	0.50513	0.134574	0.218604	1.36048	0.502192	0.38761	0.0177742	0.0784568	0.431981	0.232	0.118531	0.25192	0.106653	1.5254	0.0684478	0.566452	0.18443	2.91825
EP300	7.95441	11.638	9.38886	8.5448	5.1529	11.6362	10.6658	13.9737	7.45631	8.35849	10.5685	7.86899	9.54438	12.6646	9.99957	11.8014	9.63589	2.68091	11.1797	15.9466	3.39405	6.78384	3.36097	32.7646	9.4519	5.65779	6.53932	11.2563	7.92717	2.9806	5.43806	7.80025	7.13456	9.76421	7.36576	11.3924	15.2745	6.50932	9.73818	13.7898	13.5135	3.47027	11.496	9.76542	4.33352	7.05749	3.97567	10.1265	12.5483
LAMTOR3P2	0.121312	0.198072	0	0.134794	0.070869	0	0.104346	0.129647	0	0.0554477	0	0.127642	0	0.411993	0	0	0	0.122659	0	0.252071	0	0	0	7.16555	0.149474	0.0873178	0.127861	0	0	0	0.0656168	0.190746	0	0	0.139658	0	0	0	0	0	0.0981201	0.062663	0.183698	0.250593	0	0	0	0.0886379	0.111191
AC135586.1	0.0980639	0.0400284	0	0.136203	0	0	0.0421746	0	0.073959	0.0448218	0	0.0515906	0.0404718	0.16652	0	0.043949	0.0298416	0	0	0.135843	0	0	0	1.27773	0	0.141169	0.155037	0.0273561	0.0852184	0	0	0.0385479	0.0605372	0	0	0.105982	0.0625079	0	0.0591682	0.0376751	0.0396583	0	0.259866	0.20257	0.0468981	0.0325015	0	0.0358258	0.0449413
AL445686.2	0	0	0	0	0	0	0	0	0	0	0	0	0	0	0	0	0	0	0	0	0	0	0	0.474702	0	0	0	0	0	0	0	0	0	0	0	0	0	0	0	0	0	0	0	0	0	0	0	0	0
AC008758.1	0	0.00510018	0	0	0	0	0	0	0	0	0.00516562	0	0	0	0	0	0	0	0	0	0	0	0	0	0	0	0	0	0	0	0	0	0	0	0	0	0	0	0	0.00480034	0	0	0	0	0	0	0	0	0
NOS3	0.874635	2.16139	1.39786	3.46185	0.792666	1.47456	5.78264	0.94231	5.24149	5.72208	1.03592	1.62665	1.82241	3.94179	1.26288	5.78015	1.66313	3.70469	2.06799	0.753149	0.940455	2.32661	0.612215	1.90551	0.661173	2.71555	1.95831	1.22655	0.928513	0.640771	0.516557	0.802842	1.42134	1.39903	3.08058	1.06788	2.21497	0.867902	1.28745	1.3441	1.00569	0.195368	2.78488	1.11334	1.57818	0.789731	4.13109	2.50098	1.21117
MIR3065	0	0	0	0.717252	0.301681	0	0	0	0.194736	0.236034	0	0.135839	0.213127	1.53458	0	0	0	0.261071	0	0.178839	0.396623	0.344822	0	0	0	0.185851	0.272144	0	0	0	0	0.202995	0	0	0.297253	0.558105	0.164585	0.600002	0.727027	0.198399	0	0	0	0	0.246968	0	0	0	0.118332
AC092337.1	0	0	0	0	0	0	0	0	0	0	0	0	0	0	0	0	0	0	0	0	0	0	0	0	0	0	0	0	0.0144421	0	0	0	0	0	0	0	0	0	0	0	0	0	0	0	0	0	0	0	0
MTND2P25	0	0	0	0	0	0	0	0	0	0	0	0	0	0	0	0	0	0	0	0	0	0	0	0	0	0	0	0	0	0	0	0	0	0	0	0	0	0	0	0	0	0	0	0	0	0	0	0	0
RN7SL321P	0	0	0	0	0	0	0	0	0	0	0	0	0	0	0	0	0	0	0	0	0	0	0	0.327052	0.0579901	0	0	0	0	0	0	0	0	0.0560447	0	0	0	0	0	0	0	0.097243	0	0	0	0	0.06366	0	0
AC093525.8	0.482354	2.41406	0.136496	0.559264	0.196025	0.405016	0.234506	1.64735	0.727576	0.268397	0.832349	0.98195	0.328901	2.88457	0.0226803	0.206776	0.344624	0.296867	0.0235821	1.27826	0.193287	0.112029	0.0727429	2.18604	0.155044	0.467951	0.508394	0.269118	0.315897	0.148042	0.431056	1.31902	0.284823	0.824133	0.48287	0.532632	0.882284	0.1462	0.480841	0.128915	0.593693	0.249158	0.809805	2.2094	0.160474	0.194621	0.496425	0.444378	1.31673
BEX2	0.21539	7.67831	0.578547	3.16445	31.3313	1.479	2.57315	4.74447	9.04281	0.853216	17.2752	6.04346	4.14836	7.68073	0.828216	5.64169	17.2602	19.9391	1.21099	24.8475	0.771998	3.72341	9.0482	4.40714	7.10664	12.5061	18.565	2.55031	2.41249	2.33136	8.15523	19.229	19.6789	20.9467	18.5697	4.69441	26.2079	0.5932	3.41743	9.19452	7.14275	29.4094	7.66472	0.370776	2.56376	30.5378	28.6972	1.97596	14.3569
TWF1P1	0.107319	0.459965	0.0249458	0.0298114	0.0313472	0	0	0.0573463	0.0607042	0.220734	0.288393	0.098804	0.15502	0.136677	0	0.0240484	0.212277	0	0.0301689	0.315909	0.0206062	0.0895749	0	0.139831	0.0826455	0.0579344	0	0.0449068	0.062174	0	0.029024	0.168743	0	0.0319492	0.0617742	0.246465	0.0171018	0.0207818	0.0647523	0.206154	0.173604	0.0277175	0.162509	0.027711	0	0.391257	0.072581	0.0588103	0.073774
ERICH1	0.758155	2.40016	0.925544	1.3649	1.90686	1.3049	1.48346	2.46785	2.3461	1.25914	2.32089	1.85576	1.56926	1.95322	1.34879	1.31503	1.49699	2.23242	1.27877	1.96618	3.42264	0.857908	1.16096	6.59566	1.75244	1.81624	1.74761	1.76463	2.14753	1.27873	2.6937	2.02473	1.40051	1.47312	0.902791	0.964791	1.86665	0.620874	1.79718	1.60535	1.06728	0.850506	1.39343	1.73349	1.57764	1.66686	1.75352	1.53289	1.29698
AL049794.1	0.0363622	0.0593704	0.236663	0	0	0.0351119	0	0.0777212	0.0548482	0.03324	0.120264	0	0	0.0308729	0.0393242	0	0.0663918	0.110298	0.0817756	0.277039	0.530624	0.194241	0.420417	0.315855	0.201617	0.628147	0.459902	0.0405747	0.126396	0.0513365	0.118008	0.0285872	0.157131	0.0649511	1.13025	0.373332	0.069534	0.056331	0.0146264	0.0558799	0.0294107	0.150262	0.110124	0.11267	0.0347797	0.0723094	0.0245922	0.106274	0.0166643
PRKY	0.00366749	2.07787	0.746784	0	0.991981	0.835767	1.05363	2.47907	0.002766	0	0	0.0115766	0	2.17346	0.547341	0.641023	0	0.0111246	0.47013	4.88226	0.107038	0.744464	0.869268	1.16597	7.56464	1.84785	0.208736	0.603625	0.433444	0	0.0396745	9.43994	1.87462	3.15757	0.00422212	4.46698	3.63985	0.0596562	0	1.26811	0.109755	2.59536	3.70422	2.35232	2.87646	0.0340346	0.367095	1.82219	2.8304
ZNF496	1.03159	3.24649	3.16075	1.44765	2.53392	3.48127	3.52169	3.62588	2.88029	2.69835	3.35664	2.18632	3.97952	2.57994	3.14745	3.38959	2.66265	2.64815	2.77675	2.1972	1.77961	2.42338	4.02621	3.2036	4.03057	2.93546	3.48438	3.04774	5.07687	2.69022	2.25795	3.54662	2.02927	2.90084	3.1536	5.24371	2.85169	2.41579	2.70041	2.60385	2.77118	2.99978	4.227	3.91136	4.00303	3.05764	3.09256	3.55589	4.26836
AL391069.3	0	0	0	0	0	0	0	0.0312662	0	0	0	0.0615654	0	0.049679	0	0	0.0356114	0.236647	0	0	0	0	0	0.101651	0.0720958	0.0421159	0.123342	0	0	0	0.0316488	0.046001	0.036121	0.24387	0.134722	0	0.0745937	0.0906448	0	0.0449595	0	0.0604483	0.0443015	0	0	0	0.0791449	0.0427526	0.0268153
NHLRC1	1.06607	0.502849	1.49784	0.105294	0.401352	1.25818	1.36528	1.39251	0.821892	0.23822	2.09597	1.022	0.664854	0.382169	1.46036	0.913088	2.49439	0.287442	0.639337	3.52786	0.34571	0.949132	5.39599	0.65851	0.189737	1.05722	1.32338	3.27795	3.06064	2.40815	2.9216	1.47137	1.19923	1.60803	0.436371	3.9045	1.08726	0.220203	1.00058	1.49267	1.95447	1.19925	1.86543	1.32131	1.22361	1.68028	1.81051	3.185	2.32341
HSD3BP5	0	0.101486	0.184934	0.0276256	0.0145244	0.144045	0.0855413	0.212566	0	0.0795469	0.041115	0	0.205219	0.0633276	0.430204	0.178281	0.121054	0	0.111827	0.154983	0	0.0996086	0	2.24603	0.183806	0.51897	0.0524093	0.0832284	0.216057	0	0.0537918	0.195464	0	0.8882	0.11449	0.0940446	0.22187	0.0577741	1.10008	0.229246	0.0402189	0.0256852	0.112945	0.667658	0.0237805	0.0164804	0	0.0544982	0.797589
ATP6V0C	38.4264	23.8202	8.8857	29.5494	19.0583	8.07243	11.2462	20.1942	25.2198	9.10085	23.646	27.8289	10.6275	35.3507	7.98185	17.0833	20.7823	17.5471	10.7666	17.0065	23.4823	17.9331	19.3103	3.21342	13.6523	40.0847	27.0452	22.7746	15.3701	15.2076	25.1593	21.8271	28.7928	37.0671	17.3694	20.9507	24.9215	13.6391	35.9466	26.3213	32.7817	23.6427	13.4005	33.1894	22.9128	34.6191	22.7137	25.9302	39.218
MTRF1L	1.56101	1.88736	2.76195	1.73816	1.41599	1.90166	1.7846	2.28419	1.65419	5.99692	2.03139	1.58356	2.06049	1.92932	2.38623	2.24933	1.80391	1.43849	2.30336	1.61951	0.885278	3.11381	2.10183	5.37803	3.61551	1.31796	1.61057	1.95867	2.02622	2.09227	3.51275	2.01432	1.76059	1.83535	1.5696	1.50197	1.90607	2.50499	2.29702	1.87762	2.0244	2.07537	2.95224	1.54426	1.79547	1.82061	3.46565	2.23783	1.52737
AC124283.1	0	0	0	0	0	0	0	0	0	0	0	0	0	0	0	0	0	0	0	0	0	0	0	0	0	0	0	0	0	0	0	0	0	0	0	0	0	0	0	0	0	0	0	0	0	0	0	0	0
AC007610.6	0.0529776	0.0216248	0.0492577	0.0220745	0	0.012789	0.0113921	0.0141544	0.0499441	0	0.0547555	0.0209033	0.0109321	0.056225	0	0.0474856	0.00806075	0.0133914	0	0.0275202	0	0.0442184	0	1.44957	0.00815954	0	0.0697969	0.0443363	0.015346	0	0.00716381	0.0416498	0.0163522	0.0236575	0.0152473	0.0930393	0.0759802	0.0102589	0.0532746	0.0101767	0.0428496	0.0136827	0.0802221	0.109435	0	0	0.00895734	0.0290315	0.248859
TMEM238	1.9701	2.75716	0.0523363	2.23596	5.2942	0.217413	0.242082	1.2332	3.07781	0.257277	6.05049	3.12417	0.836309	2.03113	0.0913108	1.84155	16.4782	7.51259	0.316472	2.84605	19.8651	13.8315	27.9521	1.32015	14.4608	8.56902	10.5306	3.06197	7.56558	3.5761	1.68976	21.3299	6.75856	5.94887	7.71133	12.0906	4.70022	18.9225	5.07174	1.40566	6.05519	7.95219	2.8341	3.66267	28.077	6.67879	3.08357	1.60399	3.30193
RNU6-798P	0	0	0	0	0	0	0	0	0	0	0	0	0	0	0	0	0	0	0	0	0	0	0	0	0	0	0	0	0	0	0	0	0	0	0	0	0	0	0	0	0	0	0	0	0	0	0	0	0
AL162171.1	0.274388	0.448006	0.947593	0.348437	0.320588	0.98411	1.78696	0.984451	0.354756	0.537488	0.745453	0.453681	0.905936	0.0998424	0.635869	0.456751	0.596417	0.158534	0.705229	0.461544	0.451587	0.549651	0.362566	1.90674	0.965963	0.141071	0.206572	0.284306	0.272509	0.166021	0.381637	0.277351	0.0967921	0.396762	0.315883	0	0.499715	0.212536	0.646455	0.512025	0.0634091	0.283467	0.385818	0.161943	0.412416	0.805475	0.344633	0.143203	0.970056
AC007036.1	0.0417572	0.102269	0.0388251	0	0.12197	0.0403213	0.0359172	0.0223131	0.188958	0.0954293	0.138107	0.0878723	0.172335	0.0709069	0.0451587	0.0748567	0	0.168883	0	0.462753	0.160356	0.0836476	0.144838	0.943066	0.0514511	0.060112	0.0880228	0.396055	0.0483832	0.0589532	0.0225862	0.0656572	0	0	0.048072	0.0902573	0.106468	0	0.0503896	0.0641707	0	0.107847	0.0316157	0.0431288	0.0798798	0	0.282409	0.0915311	0
CYB5R1	13.5785	30.4294	8.2095	11.8625	44.4113	10.5533	16.9791	25.4869	22.1452	7.54867	46.878	17.4923	11.8784	44.104	8.05524	10.9275	17.1937	15.9596	9.24682	20.3374	40.2323	7.98611	96.0893	8.79317	11.3143	30.3056	9.97131	32.6669	26.0759	28.1423	23.6559	17.0419	53.9278	1.01943	11.3517	24.7001	23.8586	18.5233	13.5026	67.671	35.0556	73.4218	29.5506	13.9406	25.0368	14.841	8.39303	32.4394	13.8546
SPDYE2B	0.0271663	0	0	0	0	0	0	0.0145165	0	0	0	0.00714599	0.0112118	0.0115326	0	0.0243501	0.0248008	0	0	0	0	0	0.0314096	0.070793	0.0418413	0.0195538	0	0	0.0393464	0	0	0.0320364	0	0	0	0	0.0173164	0	0.0546373	0	0.0219728	0.00701633	0.0102843	0	0.012992	0	0	0	0.01245
NRP2	2.37979	2.29168	20.4716	2.21781	1.05541	20.0539	15.6231	4.6115	5.59832	12.4186	1.7249	3.01116	12.8308	2.04633	17.6651	7.81527	1.33744	2.33044	22.3552	5.08098	1.30044	1.77028	1.7633	2.90636	1.11551	1.95055	3.12946	5.45449	4.50221	5.7846	1.77252	0.452211	0.160038	2.1417	0.809081	2.13525	0.520274	0.597714	1.28231	3.53578	0.714238	0.162159	8.89255	1.06686	5.20141	0.204065	2.67517	6.12806	3.15864
AL138689.1	0.210661	0.72231	0.0391739	1.49807	0.393811	0.0406835	0.398638	0.495298	0.0317758	0.134801	0.069674	2.08355	0.243436	1.32356	0.0455643	0.41541	0.230781	0	0.047376	0.262637	0.0323592	1.20972	0.584556	4.24532	0.23361	0.363911	0.0888134	0.0705199	0.561404	0.416379	0.364625	0	0.0260092	0.0752577	0.388031	0.318738	0.0537119	0	0.169474	0.0323735	0.102233	0.152342	0.127599	0.217581	0.241792	0.251351	0.113978	0.215491	0.0579259
MIR345	0	0	0	0	0	0.277312	0	0.30692	0	0	0	0	0	0	0	0	0	0	0	0	0	0	0	2.49461	0	0	0	0	0.166379	0	0.155338	0	0	0.170994	0	0.155187	0	0	0	0	0	0	0	0	0	0	0	0	0
AC073896.4	5.44729	9.29316	4.35053	4.26792	11.505	6.74357	8.59001	7.91137	12.2722	3.38355	10.9715	10.3609	8.41612	8.18262	6.1176	5.88415	9.05334	35.2356	5.10438	5.56265	12.9267	6.94821	9.44719	1.94121	12.133	14.3262	20.978	5.9225	4.28869	6.11299	13.5232	14.934	42.5948	10.2291	9.08502	7.09472	19.943	26.1817	5.64638	11.1079	7.73859	18.4338	11.2626	9.80982	16.5658	27.1273	9.72972	5.97019	12.6101
AL591686.1	0	0.0599904	0	0	0	0.0354786	0.0316034	0.0196332	0	0	0	0	0	0	0	0	0	0.148599	0	0	0	0	0.0424808	0	0.0226358	0	0	0.0204993	0	0	0	0	0	0	0	0.0397085	0	0	0.0295584	0	0	0	0.0278185	0	0	0	0	0	0.0168383
AC009063.2	0	0	0	0.00853033	0	0	0	0	0	0.00701793	0	0.00807773	0.0253473	0	0	0	0	0	0	0	0	0	0	0.720211	0	0.0110517	0	0	0	0	0	0	0	0	0	0	0	0	0	0	0.0124189	0	0	0	0	0	0.0103843	0	0
AC105053.1	0	0.483429	0.0152941	0.0182771	0.288281	0	0.09904	0.0878963	0.297738	0.0827017	0.163211	0.129806	0.0135773	0.167591	0.0355779	0.103207	0.230257	0.049895	0.0184963	0.011393	0.0379006	0	0	0.0857294	0	0	0	0.00917734	0	0	0	0.0129319	0.0203088	0.00979391	0	0.0444429	0.10485	0.0509645	0.0264661	0.0252782	0.186262	0.0594768	0.0249082	0.0339787	0.0157332	0.141745	0.0111247	0	0.0829221
UNGP1	0	0.0546622	0	0	0.0391156	0	0	0.0238526	0.0168329	0	0	0	0	0.0189497	0	0	0.0135837	0	0	0	0	0	0	0	0	0	0	0	0	0	0	0	0	0	0	0.0120605	0	0	0	0	0	0.0115288	0	0.0230522	0.0213477	0	0	0	0.0409141
AC107015.1	0	0	0	0	0	0	0	0	0	0	0	0	0	0	0	0	0	0	0	0	0	0	0	0	0	0	0	0	0	0	0	0	0	0	0	0	0	0	0	0.0289498	0	0	0	0	0	0	0	0	0
SPATA31E1	0	0.0102619	0.0175311	0	0	0.0242756	0.0162181	0.0302259	0	0.00287268	0.0103935	0	0.00518776	0.0106725	0.020391	0.00563348	0	0.0063548	0	0	0	0	0	0.469508	0.00387205	0	0.0264973	0.00701314	0	0	0	0.0098823	0.0155196	0	0	0.0101887	0.0040062	0.00486826	0	0	0	0.0032465	0.0047586	0.0129829	0	0	0.00425064	0	0.0144017
AC084824.3	0	0	0	0	0	0	0.140337	0.0435915	0.0615254	0	0	0	0	0	0	0	0.0992991	0	0.0917309	0.113006	0	0	0.0943197	8.78681	0	0	0	0	0	0	0	0	0.0503599	0	0	0	0	0	0.0656281	0	0	0.0421386	0	0	0	0	0	0	0
OR5L2	0	0	0	0	0	0	0	0	0	0	0	0	0	0	0	0	0	0	0	0	0	0	0	0	0	0	0	0	0	0	0	0	0	0	0	0	0	0	0	0	0	0	0	0	0	0	0	0	0
RNA5SP293	0	0	0	0	0	0	0	0	0	0	0	0	0	0	0	0	0	0	0	0	0	0	0	1.29808	0	0	0	0	0	0	0	0	0	0	0	0	0	0	0	0	0	0	0	0	0	0	0	0	0
TRRAP	2.6211	5.24433	5.55514	3.29685	3.50401	4.69186	6.02183	7.44444	4.13188	5.24754	5.80281	4.67898	5.11085	5.51924	3.90075	7.27334	4.18702	2.21747	5.11172	5.72947	2.59856	5.15388	2.55537	21.1106	7.18721	6.06905	10.9875	6.22252	6.18751	3.14136	4.86475	7.30184	3.68567	7.89187	6.3046	10.5508	6.79426	4.03577	7.12414	6.07635	8.35777	2.70783	5.4409	5.35941	4.17499	4.60256	2.75622	7.34317	8.56364
AL596218.1	0	0.0501119	0	0	0	0	0	0	0.09259	0.0280564	0	0	0	0.0260585	0	0.0275101	0	0	0	0	0	0.0409876	0	0.479879	0	0	0	0.0684948	0	0	0.016601	0	0	0.0548224	0	0	0	0	0	0	0	0	0.0232377	0	0	0	0.0207572	0	0.0140656
AC120036.2	0	0	0	0	0	0	0	0	0	0	0	0.0507072	0	0	0	0	0.0586613	0.0974548	0	0	0	0	0	0	0	0	0	0	0	0	0	0	0	0	0.110961	0.0520834	0	0	0	0	0	0.0497871	0	0	0	0	0	0	0
AL121988.1	0	0	0	0	0	0	0	0	0	0	0	0.0264402	0	0	0	0	0	0	0	0	0	0	0	0.0873113	0	0	0	0	0	0	0	0	0	0	0	0	0	0	0	0	0	0	0	0	0	0	0	0	0
SETP22	0	0.0480174	0	0.0163387	0	0.0283977	0.101184	0.0471444	0	0.0403256	0.0729502	0.0154718	0.0242746	0	0	0.0527204	0.0178987	0.0594708	0.0330691	0.0407387	0	0.0392744	0	0.0510913	0.0724724	0.10584	0	0	0	0	0.0636284	0.0231207	0.0363097	0	0	0	0.0187458	0	0.0473181	0	0	0.0455731	0.0667994	0	0.0562581	0.136459	0.0596688	0.042976	0.0539108
AC008267.1	0	0	0	0.0146268	0.0461411	0.0508449	0	0	0.0397123	0.0120336	0.021769	0.0554031	0	0	0.0284723	0.0471969	0	0.07986	0.0296045	0.0182352	0	0.0351596	0.03044	5.90025	0.0162199	0	0.027749	0.0440667	0	0	0.0142405	0	0.065011	0.0470273	0.0606184	0	0	0	0	0.0202297	0.0425891	0.0135995	0	0.0271925	0	0.0174517	0	0	0.0120656
OR2I1P	0.385945	0.0969465	0.331242	1.23703	0.0693739	0.0573346	1.22573	0.253824	6.53804	0.189973	0.883713	4.51379	7.71909	0.352889	0.0321065	3.08681	1.2106	6.51384	0.567512	3.57791	0.364826	3.56826	5.04581	0.0515763	0.695024	0.512854	2.25294	15.6362	10.3197	3.98183	0.192697	0.793566	0	0.441914	0.444311	7.39562	0.64341	0.551901	0.274662	9.30718	11.598	0.0153353	4.00106	13.1546	0.482734	0.68877	157.997	1.06291	13.2383
TCTE1	0.036706	0.0299659	0	0.0458835	0.0321649	0.0177219	0.0710381	0.0245175	0.0346042	0.0335543	0.0682882	0.0675875	0.0681699	0.0233736	0.00992401	0.0493513	0.0390948	0	0.0309558	0.00635587	0	0.00612743	0	0.0478262	0.113068	0	0.00967189	0.0204792	0	0	0	0.0216431	0.0169946	0.0327826	0.116207	0.00495871	0.0116986	0.00710795	0.0221471	0.0282041	0.0296888	0.061621	0	0.0284338	0.00877714	0.0121655	0.0124124	0.0134098	0.0504656
TRIM23	1.94381	2.17479	3.73986	1.15148	1.17318	5.59135	4.5979	3.33819	2.57435	2.86875	2.24142	1.71259	4.06913	0.979288	4.03968	2.95458	2.587	0.87614	3.94355	2.94815	0.809418	1.49733	1.40126	4.12962	2.62232	1.1252	1.25887	1.2609	1.44836	1.41348	1.97295	2.0115	1.17105	1.19222	0.620106	1.3541	2.92216	0.98411	2.62827	3.22561	2.74663	0.502034	2.4514	2.57005	1.52322	1.83958	1.12852	3.05872	2.43903
ZNF610	0.0793692	0.434127	0.501814	0.08819	0.33384	0.613121	0.757786	1.19176	0.221481	0.232174	2.13942	0.597103	0.989241	0.080865	0.515007	1.47263	0.512037	0.128401	0.383764	0.258374	1.42643	0.0635967	2.46851	6.79778	4.39099	1.16542	1.46394	0.64209	0.740306	0.0896434	0.28334	1.20429	0.891737	0.411137	1.46195	1.47537	0.41991	0.116808	0.57147	0.945278	0.930841	0.278785	1.70063	1.43459	2.08767	1.8519	0.574359	0.347952	2.03693
KCNC2	0	0	0	0.00245542	0.00774573	0	0	0	0	0	0.00365438	0	0	0	0	0	0	0.00893743	0	0	0	0	0.00510997	0	0.00272284	0	0	0	0	0	0	0	0	0.0026315	0	0.00716474	0	0	0	0	0.00357473	0	0	0	0	0.00292962	0.00298906	0	0
AC112786.2	0	0	0	0	0	0	0	0	0	0	0	0	0	0	0	0	0	0	0	0	0	0	0	0	0	0	0	0	0	0	0	0	0	0	0	0	0	0	0	0	0	0	0	0	0	0	0	0	0
AC090821.4	0	0	0	0	0	0	0	0	0	0	0	0	0	0	0	0	0	0	0	0	0	0	0	0.173384	0.0614859	0	0	0	0.0578196	0	0	0	0	0	0.229791	0	0	0	0	0	0	0	0	0	0	0	0	0	0
TAX1BP1	20.6422	21.8532	14.8586	19.3366	18.8742	20.8161	20.0507	24.8469	16.5294	18.6101	25.1044	25.9877	19.5656	22.5086	20.3643	15.681	27.9803	8.83666	18.0353	28.3543	15.5522	16.1641	11.7557	22.8547	20.909	17.6783	17.5166	22.7407	16.4795	19.5226	8.86809	17.257	12.6292	21.3631	14.7278	27.1261	20.6038	18.6912	38.2414	24.1739	15.9881	9.20967	14.3827	16.144	20.7807	18.3179	13.9814	15.6434	18.2924
AC211476.8	0	0	0	0	0	0	0	0	0	0	0	0	0	0	0	0	0	0	0	0	0	0	0	0	0	0	0	0	0	0	0	0	0	0	0	0	0	0	0	0	0	0	0	0	0.00902128	0	0	0	0
XXYLT1-AS1	0	0.0533093	0	0	0	0.0630547	0	0.0697868	0	0	0	0.206123	0	0	0	0	0.0397427	0	0	0	0.050153	0	0.0754996	0.453776	0	0	0	0	0	0.0921913	0.0353204	0.102675	0.120934	0.0388802	0	0.0352862	0.124871	0	0	0	0	0.0337305	0.0988817	0	0	0.08657	0	0	0.269335
PLEKHA8P1	0.630821	1.02997	2.12052	0.262848	1.0843	2.03824	1.71127	2.73555	1.07046	1.63571	1.79549	1.00837	2.14284	0.659189	2.20405	1.34832	1.50618	0.601027	2.98738	1.18473	1.06216	1.65247	1.54286	7.48168	3.1838	3.74594	1.9307	1.89512	2.78312	1.43866	1.68635	3.36666	2.38146	1.3507	2.82108	2.99578	2.35846	2.36794	0.727072	1.62191	1.03026	1.49138	2.02068	1.3532	2.32065	3.30498	1.34553	0.895243	3.1745
AC023794.3	0	0.17104	0.0649334	0.0387992	0.20399	0.202307	0.48056	0.485131	0.737388	0.127681	0.115489	0.183703	0.461157	0.177883	0.453155	0.312987	0.127512	0.211837	0.157058	0	0	0.0466323	0	18.4415	0.129075	0.150802	0	0	0	0	0.0755488	0.384331	0.129336	0.166326	0	0	0	0	0	0.0536613	0.056486	0.18037	0.211504	0.072131	0	0	0.0472316	0	0.0640107
BRMS1L	2.38328	2.1579	3.64622	1.92191	1.33744	3.77976	3.44767	2.83647	2.48375	6.04407	1.88701	1.92633	2.86138	1.80888	3.68648	2.7965	2.0263	0.963894	4.1579	3.71161	1.79717	0.843917	1.97897	1.882	2.83867	3.67519	1.09612	1.50295	3.31374	4.64945	4.27356	1.58979	0.722252	1.33732	0.507168	3.50842	1.82758	0.995744	1.91441	2.3196	2.76882	1.47355	2.34033	2.23778	1.41609	1.53191	1.45554	3.32971	2.88612
AC004231.1	0.207198	0.676604	0	0.652303	0.121042	0.0333455	0.0297033	0.0369057	0.2344	0	0.399749	0.799369	0.199528	0.498436	0	0.154765	1.63935	0.628494	0	0.574041	0.238704	0	3.99268	0.179979	0.723346	0.173993	0.837134	0.0385336	0.0400126	0.731309	0.635074	0	0	1.31592	0.198776	0.130624	1.01255	0.133743	1.66687	0.477619	0.0558623	0.0178378	0.52292	0	1.75059	0.0457812	5.67527	0	5.57074
AL132655.6	0	0	0	0	0	0	0	0	0	0	0	0	0	0	0	0	0	0	0	0	0	0	0	1.28669	0	0	0	0	0	0	0	0	0	0	0	0.133407	0	0	0	0	0	0	0	0	0	0	0	0	0
AKR1C7P	0.628924	0.102688	0	0.034941	0.073482	0.0303649	0	0.0504103	0.0948659	0	0.0260012	0.0661742	0.0519124	0.026699	0	0	0.133971	0.0317953	0	0.283145	0	0.125985	0	0.491675	0	0.0452687	0	0.0526338	0.036436	0.310772	0.0340181	0.0247223	0	0.0187233	0.108605	0.101955	0.0400889	0	0.063245	0.0483252	0	0.0487301	0.0952358	0.0324791	0.0300777	0	0.106337	0.781202	0.244993
AC011196.1	0	0	0	0	0	0	0	0	0	0	0	0	0	0	0	0	0	0	0	0	0	0	0	0	0	0	0	0	0	0	0	0	0	0	0	0	0	0	0	0	0	0	0	0	0	0	0	0	0
AP000866.6	0.511096	0.472878	0.0950417	0.132509	0.0796204	0.0658029	0.117231	0.43697	0.53965	0.109016	0.450772	0.68117	0.393742	0.578586	0.184243	0.244327	0.248849	0.51677	0.0766275	0.967593	1.17762	0.500535	0.15758	9.70784	0.902637	0.367877	0.502774	0	0.296098	0.288628	0.405458	0.267875	0.441716	0.791208	1.41213	0.423477	1.23797	1.13487	0.21929	0.314172	0.33071	0.580809	1.1351	1.40769	0.195541	0.880844	0.299572	0.199167	0.484071
SYMPK	5.71996	7.58167	4.88744	6.46747	6.85479	6.12163	6.94266	8.00347	9.18912	4.00513	11.3334	9.56264	8.21209	7.82881	4.74539	7.84715	9.47515	22.1271	4.76732	9.77975	10.3809	14.961	17.0999	8.17053	12.2832	10.5158	14.9239	9.46312	11.7962	8.99895	12.0003	14.7919	18.9174	9.42248	12.0877	11.7111	14.4845	13.1276	13.2275	11.0773	11.4441	12.6201	16.3106	10.2649	14.5869	15.8912	14.6465	6.99075	14.7841
AL138820.1	0.0689682	0.060635	0.05426	0.0294743	0.0650846	0.0922108	0.132335	0.0822116	0.044013	0.0703209	0.0657995	0.061403	0.0525485	0.0720697	0.109011	0.0570633	0.100095	0.037549	0.0715864	0.0661418	0.0651942	0.0354247	0.0736067	2.0461	0.0947845	0.0992839	0.0391415	0.124317	0.0338089	0.02996	0.0143479	0.0542213	0.0163753	0.0379055	0.00610755	0.108938	0.111595	0.0904056	0.102432	0.0570702	0.0386192	0.0438464	0.0682852	0.0931517	0.106562	0.0316499	0.043056	0.0387634	0.0340385
INPP5A	10.4041	11.7238	31.9441	8.26949	9.79575	28.4892	24.8745	19.3365	14.989	24.5753	16.3576	10.7153	25.7319	11.0774	31.1597	14.7576	5.53252	7.80143	28.4193	7.62696	8.95318	1.95737	5.58436	14.7237	12.2393	14.7642	7.9482	7.35548	3.7837	5.2965	2.55498	3.92258	6.05705	16.3007	8.76896	4.55922	8.98925	5.91179	11.7088	7.49832	6.70754	4.58965	10.8097	6.43969	8.38238	9.75077	4.39136	6.72519	10.0199
FKRP	2.25997	3.56787	3.16737	2.665	2.12599	3.40175	3.52093	3.21441	3.05381	4.06094	2.97244	2.51777	3.87256	4.77348	2.93527	3.47544	2.8217	2.54829	3.38209	2.27507	2.85462	3.96865	3.29822	1.59741	3.7879	3.53245	4.03417	2.70412	3.81876	2.25222	2.31897	5.19522	1.93198	2.75387	2.65275	3.31345	4.82654	2.44988	2.28601	3.63476	3.85297	2.74676	4.74325	3.73586	3.24242	3.65333	4.84756	1.58652	4.67339
AL163973.2	0	0	0	0	0	0	0	0	0	0	0	0	0	0	0	0	0	0	0	0	0	0	0	0	0	0	0	0	0	0	0	0	0	0	0	0	0	0	0	0	0	0	0	0	0	0	0	0	0
AC079089.4	0	0	0	0	0	0	0	0	0	0	0	0	0.321533	0	0.105318	0	0	0	0	0	0	0	0	0.169185	0	0	0	0.0543337	0	0	0.052675	0	0	0	0	0	0	0	0	0	0	0	0.0737336	0	0	0	0	0	0.0446303
AC067747.1	0.112577	0.551432	0.104673	0	0.131533	0.108706	0.0968328	0.240625	0.33962	0.102911	0.0930844	0.118452	0	0.0955825	0	0.100907	0.205549	1.70741	0	0	0	0.225514	0.390484	1.17346	0.485493	0	0.118655	0.502478	0	0.158938	0	0	0.277987	0	0.129602	0.243334	0.215277	0.0872003	0	0.346008	0.0910555	0.290757	0.170472	0.581376	0.430712	0.970103	0	0	0.206371
AC010886.1	0	0	0.009121	0	0	0.00947249	0.00843785	0	0	0	0	0	0.0323887	0	0.0318267	0.00879286	0	0	0	0.00679452	0	0	0	0.460142	0	0	0.0103394	0	0	0	0	0	0	0	0	0	0	0	0	0	0	0	0	0	0	0	0.00663449	0	0
AC011383.1	0	0.111716	0.0848238	0	0.0266477	0	0	0.0243745	0	0.0208491	0.0377165	0.0479951	0.0376512	0.0387287	0.098661	0.0408861	0	0	0	0.15797	0	0	0	0	0.0281022	0	0.0480773	0	0.0528529	0.0643994	0	0	0.0281591	0.0814783	0.052513	0.0246489	0	0.0353324	0.0366964	0	0.0368944	0	0.138146	0	0	0.0302364	0.0308498	0.033329	0.146332
AL157700.1	0.137577	0.256719	0.0913692	0.131029	0.126297	0.265693	0.355009	0.336068	0.281633	0.296444	0.373768	0.165436	0.259562	0.317051	0.191294	0.105699	0.454543	0.198721	0.1547	0.190579	0.0452848	0.0393704	0.454474	0.75117	0.339031	0.466833	0.414297	0.186412	0.0455451	0	0.0212613	0.231772	0.206258	0.702125	0.11313	0.223028	0.488583	0.2588	0.110679	0.196321	0.174862	0.375628	0.476179	0.304492	0.451165	0.11725	0.106337	0.0287207	0.234184
NNT	3.72072	5.43406	20.7504	3.11394	4.42498	12.0474	9.31333	10.6158	4.62369	11.0743	6.03158	6.45236	9.16271	4.41685	13.8323	7.86939	9.87234	5.18055	17.5489	10.0316	3.72544	2.82633	5.64374	31.4359	7.52655	0.533163	4.46844	6.36858	11.5135	4.85777	3.87178	5.46923	1.93444	6.30256	4.87285	13.4892	6.08364	3.79419	10.7648	8.73938	5.24301	3.63402	3.67254	0.391345	4.37503	5.17023	3.66143	9.52503	6.70798
AL121992.1	0.0197851	0.0323042	0.0183959	0.02748	0.0288956	0.0382096	0.0425452	0.0528614	0.0149218	0	0.130874	0.0364307	0.0326619	0.0167983	0.0641904	0.0798033	0.0602077	0.0600143	0.0111238	0.109629	0.0835766	0.0198167	0.0457509	0.378093	0.170648	0.128168	0.0312798	0.0496738	0.0515804	0.0139664	0.0374557	0.0855505	0.0427484	0.206154	0.0455544	0.133641	0.0945858	0.0613008	0.0159168	0.0684111	0.0480082	0.0408797	0.11235	0.0715225	0.0283861	0.0786889	0.0200714	0.00722812	0.117874
OLIG2	0	0.00685451	0	0	0	0.00810757	0	0	0.0189972	0	0	0	0	0	0.00908023	0	0	0.0084895	0	0	0	0	0.0291232	0	0	0.00604348	0	0	0	0	0	0	0	0	0	0	0	0	0	0	0	0	0	0	0.0481853	0.0111312	0.0170355	0	0.0038479
CRCP	8.69771	8.48956	9.08493	6.63871	8.75492	10.433	11.728	11.6829	10.9669	8.70673	16.086	9.95883	10.3226	11.5225	9.98228	8.33052	13.4081	9.28463	9.07397	9.81832	14.4961	10.9784	9.22895	16.4362	14.89	12.7097	10.6588	9.84285	11.2938	17.4876	12.9267	14.551	12.53	9.68046	9.86661	14.0183	10.7233	9.31738	14.4741	11.6252	16.8543	10.2258	10.51	8.4086	10.4332	12.2053	7.9955	10.6131	10.3878
SERPINB12	47.722	0	0	1.27242	0.0257302	0	0	0	0	0	0	0.0115857	0	0	0	0.0197392	0.0536122	0.0445333	0	0.0152531	0	0.0441146	0.0254619	0.0382585	0.0271346	0.0475534	0	0.0245734	0.0255166	0.55964	0.0238233	0	0.0271896	0.668722	0	0	0	0	0.00885826	0.0507641	0.0178121	0	0.0333474	0	0	0	0	0	0.0302774
AP005264.7	0.00849512	0.0277408	0.0710876	0.0283177	0.00496275	0.0902331	0.0365352	0.0363153	0.0128139	0.0543598	0.0210725	0.00893842	0.147252	0.021638	0.0918712	0.0152289	0.0155108	0.00858943	0.0286573	0	0.0130492	0.00567245	0	0.0147583	0.00523363	0.00611462	0.00895372	0.0189586	0.0541372	0.0119935	0.00459496	0	0	0.0151742	0.0195596	0	0	0.00658016	0	0	0	0.00877623	0.0128639	0	0	0	0.00574535	0.0868989	0.0038932
APOC1	2.49206	3.62096	1.16917	3.51844	8.18741	1.47915	5.21135	1.56377	13.1392	1.42119	5.12305	1.51553	6.05775	5.377	1.06319	7.7463	9.46205	40.9399	2.39089	20.4436	88.1495	54.7755	97.806	19.8596	14.9304	155.874	65.8336	88.8061	12.8746	28.9858	10.3012	29.5499	5.30682	20.5826	56.5891	29.3172	10.7114	29.0786	10.8059	53.001	24.1878	42.1373	18.5393	4.3922	16.1604	2.95523	6.09223	27.7138	7.86882
CSNK1G1	1.98337	2.85074	1.51223	2.03729	1.93766	1.72983	2.09121	4.5182	1.84123	1.26515	3.06272	3.76451	2.15131	1.85836	1.58412	2.77379	3.75045	1.1474	1.54109	5.72116	1.72245	3.50538	1.56511	6.32386	2.99564	1.82509	1.661	2.09666	4.66641	3.73669	3.52619	2.94914	1.77733	3.04151	1.1591	2.68757	3.30549	1.70843	3.45396	5.0739	2.94421	1.10625	1.61895	2.31284	1.76178	1.82139	3.52766	3.83822	3.51852
ZNF30-AS1	0	0	0.041869	0	0.131533	0.0869651	0.0774662	0.216562	0.067924	0.0617466	0.186169	0.0710711	0.0371693	0	0	0.0403628	0.0274065	0	0.0506355	0	0	0	0.0520645	0.156462	0.0554849	0	0.0474619	0	0.0782646	0	0	0	0	0	0	0.194667	0	0.0348801	0	0.0692017	0.0728444	0.046521	0.102283	0.13953	0.0430712	0.0596987	0	0	0.103185
ERICH6B	0.0574374	0.0547055	0.0356029	0.0425472	0.0223695	0.0184875	0.0329363	0.168806	0.0505387	0	0.0791534	0.0805795	0.0553114	0.0975331	0.0103527	0.0514831	0.0349573	0	0.0107643	0.0795652	0.0588189	0.0511369	0.0110681	0.399138	0.0294881	0.0689039	0.151345	0.0907964	0.0443677	0.0135151	0.0517792	0.203202	0.0118192	0.079797	0.0330618	0.056902	0.195263	0.0963949	0.111668	0.147112	0.0929138	0.0197794	0.239183	0.247184	0.0732503	0.0380731	0.0323714	0.0909292	0.201808
OBI1-AS1	0	0.00522783	0	0.0071154	0	0	0.00550812	0.0102656	0.00724445	0	0.00264745	0.00168447	0.00528573	0.0190295	0	0.0114797	0.00779481	0.00971222	0.00360036	0.00887075	0	0.00855191	0	0.1335	0.0276162	0.00230463	0.00674941	0.00714559	0.00185496	0	0.00173186	0.0125862	0	0.0266898	0.00737214	0.0294132	0.0367367	0.0024801	0	0.0147614	0.0129487	0.00496172	0.031515	0.0165352	0	0.00424479	0.00649637	0.00467895	0.0337494
NRBP2	4.48114	3.88694	7.89721	2.41654	1.59608	6.75551	5.8259	5.98936	5.2419	5.20407	4.42359	3.3919	6.62389	6.45919	5.85373	3.39157	4.88409	1.90136	6.33714	7.25661	7.19068	4.38906	1.19614	6.21606	13.8283	5.05621	8.44607	5.47863	4.51007	2.2514	7.16635	5.97649	3.56022	3.62782	8.63971	8.1138	7.64736	11.5199	8.98035	4.62024	8.94559	4.78591	5.1152	8.12321	5.90983	3.19392	2.69821	8.09363	7.30302
RPL29P32	0	0	0	0	0	0	0	0	0	0	0	0	0	0	0	0	0	0	0	0	0	0	0	0.207179	0	0	0	0	0	0	0	0	0	0	0	0	0	0	0	0	0	0	0	0	0	0	0	0	0
GPR176	0.433581	1.38897	1.31657	0.954387	0.570711	0.779048	2.82775	1.02939	3.5929	1.48506	0.567256	0.704521	1.3953	1.71948	2.11895	2.31212	2.19792	1.576	2.06126	2.61155	1.6819	2.26848	1.64986	1.40161	1.11919	3.42106	2.42377	2.11285	10.957	5.27675	1.84945	0.25889	0.152465	1.19275	0.221143	1.64599	0.384824	0.25082	1.02877	1.83024	0.395083	0.133245	4.82444	1.41716	5.06578	0.24011	6.09485	4.57557	3.42073
PFKM	4.97278	8.45367	14.6863	5.53832	7.99959	14.342	16.8334	9.1692	8.15072	18.5964	8.98065	5.95593	16.8267	5.8558	12.7573	11.8584	7.94607	5.14519	16.1407	8.17848	2.81921	5.83857	4.75328	2.0809	5.96059	6.69139	4.17018	3.60656	4.20388	6.70969	14.9577	7.28132	6.20166	5.52368	3.00697	7.61462	7.89852	3.04674	8.70978	10.412	7.81922	5.14931	5.05811	2.28272	2.842	9.06155	9.65829	3.80281	9.70372
GOLGA8J	0	0	0	0	0	0	0	0	0	0	0	0	0	0	0	0	0	0	0	0	0	0	0	0	0	0	0	0	0	0	0	0	0	0	0	0	0	0	0	0	0	0	0	0	0	0	0	0	0
AP000769.2	0	0	0	0	0	0	0	0	0	0	0	0	0	0	0	0	0	0	0	0	0	0	0	0	0	0	0	0	0	0	0	0	0	0	0	0	0	0	0	0	0	0	0	0	0	0	0	0	0
AL137073.1	0.336386	0	0	0	0	0	0	0.359499	0	0	0.185427	0.05899	0.092553	0.285605	0	0	0	0	0.252169	0.543642	0	0.149744	0.129643	1.16879	0.13816	0.161416	0	0.125119	0.129921	0	0.121299	0.352613	0	0.133525	0.129086	0.727093	0.357366	0	0.090206	0.172315	0.272078	0.0579196	0.339586	0.115812	0.214498	0	0.0758341	0.409641	0.205548
IL26	0	0	0.121712	0.072726	0.0152945	0	0.0450385	0	1.59937	0.119664	0	0.0964143	0.367371	0	0	0.117334	0.223077	0.105886	0.0294392	0	0	0.0349634	0	0	0	0	0.303535	0.131462	0.106173	0.110887	0.028322	0.0617483	0	0	0	0.0707365	0.0834408	0.0811166	0.0315931	0.221284	0.0635271	0	0.0792893	0.0811222	0.0500828	0	0.318715	0.0956465	0
AL391987.1	0	0.114882	0	0	0	0	0	0	0	0	0	0.0740324	0	0	0	0	0	0	0	0.0974673	0	0	0	0	0	0	0	0	0.0815256	0	0.0761154	0.110632	0	0	0	0	0	0	0	0	0	0	0	0	0	0	0	0	0.0644908
PRDX3P2	0.0460627	0.112813	0	0.025591	0	0	0.0396206	0.0984554	0.0347402	0.0210538	0.0380869	0	0.0760419	0.0782181	0	0.0825752	0	0	0	0	0	0.0307575	0.106515	4.48131	0.141891	0.0663101	0.145648	0.0256996	0.0533719	0.0650318	0.0498301	0.325922	0.0568713	0.0822785	0.0530287	0.199127	0.264252	0	0.0555852	0.0353936	0.0372567	0.047587	0.0697512	0.237879	0.0881162	0	0	0.201938	0.569968
RNU6-472P	0	0	0	0	0	0	0	0	0	0	0	0	0	0	0	0	0	0	0	0	0	0	0	0	0	0	0	0	0	0	0	0	0	0	0	0	0	0	0	0	0	0	0	0	0	0	0	0	0
HMGCR	15.8677	8.49181	2.9305	24.4014	6.55283	2.60615	3.13168	7.76272	4.46725	3.25581	10.5591	7.1924	3.47247	9.35447	2.1989	10.4154	8.92146	5.31132	3.0807	10.2909	5.17531	6.98494	6.13109	10.2588	13.3663	9.7198	6.05683	4.38102	5.72188	7.70394	12.6757	8.56578	5.0599	11.5967	6.91281	7.1527	6.74582	3.92507	14.2863	9.36004	15.486	6.11922	7.34415	7.73609	3.93722	6.49577	6.08242	15.0119	12.0805
AC008759.3	1.60666	0.271374	0.0515121	0.738713	1.45644	0.267486	0.0953079	0.769716	1.83849	0.0253226	2.38208	1.95282	0.0914598	0.611502	0.0599152	0.347612	0.337187	0.168052	0.0622976	0	1.57439	0.0369937	1.21706	0	0.716771	0	0	0.0309103	0.0320967	7.27422	0.0299667	1.00179	3.38591	0.230909	1.02049	0.0299377	0.211887	0	0.111426	0.723689	0.716972	1.20195	0.964778	4.34888	0.317947	1.10172	0.0749384	0.0404803	2.38667
MTATP6P29	0	0	0	0	0	0	0	0	0	0	0	0	0	0	0	0	0	0	0	0	0	0	0	0	0	0	0	0	0	0	0	0	0	0	0	0	0	0	0	0	0	0	0	0	0	0	0	0	0
LINC01088	0.33111	0.0805178	0.648472	0.0704505	0.0576176	2.38093	0.557485	0.199517	0.180649	0.515199	0.297078	0.133425	0.657091	0.113646	0.799969	0.157864	0.201519	0.149585	1.15657	0.0243973	0.064929	0.00940817	0.0162905	1.82359	0.0390616	0.0253539	0.0965276	0.0393052	0.0122442	0.00994604	0.0190527	0.0166156	0.156563	0.0461405	0.154095	0.0837506	0.134717	0.0436547	0.0255038	0.151568	0.0740752	0.167394	0.0693409	0.291052	0.067383	0.0700469	0.0190582	0	0.0226
MTND4LP26	0	0	0	0	0	0	0	0	0	0	0	0	0	0	0	0	0	0	0	0	0	0	0	2.42738	0	0	0	0	0	0	0	0	0	0	0	0	0	0	0	0	0	0	0	0	0	0	0	0	0
AC110602.2	0	0	0	0	0	0	0	0	0	0	0	0	0	0	0	0	0	0	0	0	0	0	0	5.94043	0	0	0	0	0	0	0	0	0	0	0	0	0	0	0	0	0	0	0	0.271671	0	0	0	0	0
AL359313.1	0.0613701	0.050101	0.228244	0	0.0358517	0.23704	0.168919	0.104939	0.166626	0.162692	0.040595	0.0129145	0.243148	0.0416845	0.212382	0.121018	0	0	0.0966115	0	0.0377077	0.0163915	0.0993381	0.0213233	0.0151234	0.176692	0.0258732	0.0342399	0.00711083	0	0.0265558	0.0482479	0	0.0219242	0.0565208	0.013265	0	0.00950723	0	0.0188622	0	0.069741	0.0185861	0	0	0	0.0166021	0	0.16875
AC013356.4	0	0	0	0	0	0	0	0	0	0	0	0	0	0	0	0	0	0	0	0	0	0	0	0	0	0	0	0	0	0	0	0	0	0	0	0	0	0	0	0	0	0	0	0	0	0	0	0	0
MIR30D	0	0	0	0	0	0	0	0	0	0	0	0	0	0	0	0	0	0	0	0	0	0	0	2.09547	0	0	0	0	0	0	0	0	0	0	0	0	0	0	0	0	0	0	0	0	0	0	0	0	0
LINC01956	0	0.024391	0	0	0.0174539	0	0	0	0	0	0	0	0	0	0	0.02678	0	0	0	0	0	0.498748	1.69265	0	0	0	0.755762	0.0166692	0	0.927981	0.0323208	0.375821	0	0.0711566	0	0.355184	1.69495	0.0231423	0.0961431	0.160699	0.0483309	0	0	0	0	0	0.0202063	0.0654904	0.0684616
AC122719.1	0	0	0	0	0	0	0	0	0	0	0	0.0529749	0	0.0427471	0	0	0	0.0509066	0	0	0	0.0672373	0	0	0	0	0.0530656	0	0.0583368	0	0	0	0	0.0299774	0	0.217651	0	0	0	0	0	0	0	0	0	0	0	0	0
FAM90A1	0.0554459	0.172006	0.216521	0.147859	0.246171	0.246281	0.33384	0.568853	0.142177	0.0861646	1.32035	0.227523	0.63157	0.112982	0.299812	0.188853	0.114734	1.04274	0.112224	0.898635	0.894277	0.281374	0.358995	0.211914	0.396243	0.566706	1.70642	0.216543	0.0835172	0.140902	0.0359884	0.0348723	0.0205369	0.290514	0.0638309	0.125837	0.940106	0.1632	0.0535265	0.170414	0.22423	0.796201	0.965538	0.114534	0.0742461	0.639503	1.09496	0.0405122	0.152461
SMAD1-AS1	0	0	0	0	0	0	0	0	0	0	0	0.0307827	0	0	0	0	0	0	0	0	0	0	0	0.508257	0	0	0	0	0	0	0	0	0	0	0	0	0	0	0	0	0	0	0	0	0	0	0	0	0
ZFYVE9	3.73546	8.20329	5.36517	4.32556	8.46846	5.56257	6.70945	11.6372	4.90371	5.52732	9.26998	5.59991	5.31481	8.48214	5.56447	5.79316	6.51076	1.52351	6.12895	4.24836	3.12946	2.94396	1.88217	16.4131	6.00852	3.20832	2.2009	1.94895	5.82707	2.17517	4.38689	8.635	3.25411	6.74449	4.38403	4.65754	3.47739	11.067	3.57419	4.45987	5.09826	2.54018	3.74898	3.24266	0.917552	3.18585	1.57937	5.68528	2.47794
ATRN	5.32147	8.01402	5.20493	4.24441	4.13059	4.25672	5.61438	11.7127	6.09894	3.15975	9.38767	6.88985	4.3022	6.34723	4.14148	9.29178	15.1291	4.06711	4.364	10.9393	16.4447	7.82587	10.4056	29.0864	4.78393	9.45423	5.51386	6.35237	14.7478	4.48959	6.9063	6.67864	4.56338	12.9552	4.65297	14.9356	9.33163	6.42571	12.8587	11.2735	10.3794	4.28179	9.70384	8.98665	8.41138	6.63707	4.46665	10.6567	17.0006
AL591806.2	0	0.132811	0.151261	0.271146	0.0950382	0	0	0.434655	0	0	0.134515	0	0.134282	1.24312	0	0	0	0.16449	0	0.112679	0	0.217258	0.376189	27.98	0.801805	0.234194	0	0.272296	0.282748	0	0	1.27899	0.100429	0.387454	0.374573	0.175819	0.518491	0	0	0.125003	0	0.168067	1.97077	0.336056	0.466812	0	0.110025	0.356601	0.149112
OR6C74	0	0	0	0	0	0	0	0	0	0	0	0	0	0	0	0	0	0	0	0	0	0	0	0	0	0	0	0	0	0	0	0	0	0	0	0	0	0	0	0	0	0	0	0	0	0	0	0	0
IGLVIV-65	0	0	0	0	0	0	0	0	0.0589618	0	0	0	0	0	0	0	0	0	0	0	0	0	0	0	0	0	0	0	0	0	0	0	0	0	0	0	0.0498327	0	0	0	0	0	0	0	0	0	0	0	0
RNU6-1248P	0	0	0	0	0	0	0	0	0	0	0	0	0	0	0	0	0	0	0	0	0	0	0	0.763974	0	0	0	0	0	0	0	0	0	0	0	0	0	0	0	0	0	0	0	0	0	0	0	0.321312	0
HCG14	0	0.0556328	0	0	0.0796204	0.131606	0	0.0728284	0.205581	0.0934421	0.0563465	0.107553	0.112498	0.115717	0.221092	0.244327	0.124424	0.413416	0	0.141599	0.628066	0.0910064	0.39395	1.42066	0.419831	0.0490502	0	0.0760408	0.118439	0.192419	0	0.10715	0.252409	0.324598	1.01987	0.110472	0.390939	0.369493	0.0274113	0.104724	0.165355	0.387206	0.206383	0.140769	0.0651804	0.090343	0	0	0.343534
SNORA63B	0	0	0	0	0	0	0	0	0	0	0	0	0	0	0	0	0	0	0	0	0	0	0	0	0	0	0	0	0	0	0	0	0	0	0	0	0	0	0	0	0	0	0	0	0	0	0	0	0
AC097375.3	0	0	0	0	0	0	0	0.00501804	0.0070825	0	0	0	0	0.00797318	0	0	0	0.0379804	0	0	0	0	0	0.0326289	0	0.00675934	0	0	0	0	0	0.0147658	0	0.00559138	0	0	0	0.00727397	0	0.00721572	0	0	0.00711011	0	0	0	0	0	0
WDR13	8.75316	9.89113	9.50935	7.56419	11.8286	9.17951	10.2771	9.51482	11.6227	8.67218	13.501	11.4523	10.3837	9.57158	10.551	8.14973	7.13278	18.9315	8.79088	11.2995	18.7919	6.86734	18.9034	4.07453	13.6069	11.7553	14.0267	8.13204	8.72957	9.56066	13.4023	12.5984	24.1903	9.75388	16.8866	11.7207	13.0566	14.7518	7.25718	8.32489	10.2328	17.3702	8.34359	13.5168	17.6424	18.5186	12.1222	9.4056	12.1031
AC025810.1	0	0	0	0	0	0	0	0	0.0216374	0	0	0	0	0	0	0	0	0	0	0	0	0	0	0	0	0	0	0	0	0	0	0	0	0	0	0	0	0	0	0	0	0	0.0217217	0	0	0	0	0	0.0788878
ACTN2	0.0610727	0.0540131	8.0066	0.0537226	0.0208122	17.6574	0.875523	1.00079	0.103636	5.22464	0.189367	0.190101	0.949396	0.0345687	14.7616	0.0547415	0.0309748	0.0720425	10.2438	0	0.00390885	0.0339834	0.0294216	0.0176833	0.028219	0.0219795	0.439859	0.079506	0.0147424	0.028741	0.0963487	0.00400117	0	0.0212119	0.00585905	0	0.00324408	0.0078843	0.012283	0.168155	0	0.0368046	0.489375	0.036796	0.0876222	0.00674714	0.605795	0.00371862	0.00932959
AC008953.1	0.0885042	0	0	0	0	0	0.152253	0.0945853	0	0.0404524	0	0.139684	0.0730528	0	0.0957136	0.0793293	0.0538651	0	0.0995194	0.1226	0	0	0	10.9167	0.163576	0	0.093282	0	0.051274	0	0.0478713	0.0695801	0	0.0526962	0	0	0	0	0.0356002	0.0680048	0.0715845	0.0457164	0.0670094	0	0	0.175998	0	0	0.121681
RNF138P1	0.0515464	0.168325	0	0.0859126	0.0903385	0.0995479	0.266024	0.13772	0.155504	1.29581	0.0426211	0.189827	0.510567	0.0437649	0.111491	0.184811	0.125488	0	0.173885	0	0.118769	0.0344191	0.238391	61.7	0.698642	0.593633	0.271645	0.028759	0	0	0	0.0810494	0	0.0306912	0.296708	0.0278541	0.295711	0.319415	0.0829367	0.198036	0.166768	0.159756	0.351247	0	0	0.0683364	0.104584	0.037663	0.165361
MIR518A2	0	0	0	0	0	0	0	0	0	0	0	0	0	0	0	0	0	0	0	0	0	0	0	0.562004	0	0	0	0	0	0	0	0	0	0	0	0	0	0	0	0	0	0	0.244931	0	0	0	0	0	0
RN7SKP210	0	0	0	0	0	0	0	0	0	0	0	0	0	0	0	0	0	0	0	0	0	0.0720031	0	0.187335	0	0	0	0	0	0	0	0	0	0	0	0	0	0	0	0	0	0	0	0	0	0	0	0	0
CD200	4.36609	15.9321	9.73759	1.90812	1.8525	10.2491	8.1989	5.47058	9.70829	34.5273	5.04946	3.89097	14.9979	5.65633	8.87362	13.8574	3.38458	7.18318	29.5522	1.30347	1.7128	1.77812	1.86038	5.26378	1.35072	5.70955	2.79678	4.33116	1.97341	2.1654	0.498784	0.872927	0.795808	2.02814	1.67907	0.920332	1.7394	0.852762	17.5623	3.21021	0.844798	0.860313	10.1807	1.03019	5.3011	0.910649	7.38846	2.44073	26.676
ATP5PBP2	0	0	0	0.0205738	0	0	0	0	0.0279293	0	0	0.0194822	0	0	0	0	0	0	0	0	0	0	0	0	0	0	0	0	0	0	0	0	0	0	0	0	0	0	0	0	0	0	0	0	0	0	0	0	0
OR10D5P	0	0	0	0	0	0	0	0	0	0	0	0	0	0	0	0	0	0	0	0	0	0	0	0	0	0	0	0	0	0	0	0	0	0	0	0	0	0	0	0	0	0	0	0	0	0	0	0	0
TMEM72-AS1	0	0.0626627	0.0555082	0.0236911	0.0398584	0.0576473	0.0586865	0.0729167	0.0578898	0.0662684	0.0141037	0.00448681	0.0985549	0.0289644	0.0830098	0.0611557	0.0363344	0.0431163	0.0287701	0.00590711	0.00655029	0.0569479	0.0394428	0.0740823	0.0683053	0.0184161	0.017978	0.00475831	0.0148228	0	0.00461306	0	0.0105298	0.035546	0.0196367	0	0.0706718	0.0330304	0	0.0262127	0.0344907	0.066081	0.0452009	0.096896	0	0.0113066	0	0.0186945	0.0234512
RN7SL692P	0	0	0	0	0	0	0	0	0	0	0	0	0	0	0	0	0	0	0	0	0	0	0	0	0	0	0	0	0	0	0	0	0	0	0	0	0	0	0	0	0	0	0	0	0	0	0	0	0
IL21	0	0	0	0	0	0	0.0336693	0	0.0885657	0	0	0	0.0323099	0	0	0.0350858	0.0238235	0.23747	0	0	0	0.10455	0	0.0680033	0	0	0	0.480464	0.113388	0.16579	0	0.030774	0	0	0	0.0634563	0	0	0	0	0.0316605	0	0	0	0.0374402	0	0.0529467	0.0286008	0.035878
BX276092.7	0	0	0	0	0	0	0	0	0	0	0	0	0.0236085	0	0	0	0.0174076	0	0	0.0990522	1.36198	3.85788	0	0	0.017621	0	0.060292	0.0159578	0.0165703	0.161522	0.773531	0	0	0.0170299	2.73297	0.0154556	0.182315	0.0443091	0	0	0.023134	0	0	0	0.0547144	0	0.0773754	0	0.0262158
KRT18P45	0	0.0172366	0	0	0	0	0	0	0	0	0	0	0	0	0	0	0.01285	0	0	0	0	0	0	0	0.0260151	0	0	0	0	0	0.0114202	0	0.0130339	0	0	0.0114091	0.0134582	0.0327083	0.0169855	0	0	0	0	0	0	0	0	0	0
FABP5P7	12.0916	6.58087	0.0646127	11.7753	9.78377	0.0671027	0.239093	1.63387	3.40668	0.158813	5.63103	1.86452	0.40152	3.00908	0	0.498306	2.36847	3.23213	0	5.58331	0.640473	0.278412	0.0803464	0.845087	3.85312	2.65101	0.659193	1.04683	0.362336	2.35463	43.4516	4.917	7.07837	1.48954	0.640011	0.675927	0.708732	1.83013	0.391338	0.640756	1.51759	8.29195	0.789222	1.93792	0.132936	32.2907	2.53791	5.73761	1.91084
RNU6-1330P	0	0	0	0	0	0	0	0	0	0	0	0	0	0	0	0	0	0	0	0	0	0	0	0	0	0	0	0	0	0	0	0	0	0	0	0	0	0	0	0	0	0	0	0	0	0	0	0	0
NIPBL	4.24333	6.94296	5.88987	5.24781	4.41846	6.27736	5.75015	8.53442	4.03382	6.10492	6.79058	6.08143	5.72936	6.40828	5.22789	7.27667	6.64574	2.85953	6.41582	10.6935	3.13655	3.96586	4.49835	44.145	7.31951	5.90965	3.47327	8.70784	10.4033	3.72639	4.7301	4.60049	3.40162	5.65088	6.50907	11.7307	6.1885	3.78443	6.63674	7.26316	6.01755	2.53881	5.32172	5.28988	4.51201	4.41045	6.93678	13.4489	6.44136
PODNL1	1.25596	0.650481	0.0878968	1.62438	0.548316	0.0717232	0.284597	0.876797	0.804642	0.0617268	0.686743	1.47781	0.468183	0.601977	0.124143	1.60391	0.501379	1.12653	0.0455573	1.30954	1.68032	1.40676	2.81839	0.363658	0.703046	3.01339	9.14535	1.34119	3.5599	9.54275	0.682994	0.414075	0.416847	2.0022	0.17102	0.262716	1.09756	0.319051	0.673602	1.99756	0.502465	0.488315	5.88451	0.418457	10.4048	0.281986	1.34263	3.29083	0.389916
MIR4519	0	0	0	0	0	0	0	0	0	0	0	0	0	0	0	0	0	0	0	0	0	0	0	0	0	0	0	0	0	0	0	0	0	0	0	0	0	0	0	0	0	0	0	0	0	0	0	0	0
AC090955.2	0.479052	0	0	0	0	0	0	0	0	0	0	0	0	0	0	0	0	0	0	0	0	0	0	0	0.147566	0	0	0	0	0	0	0	0	0.071308	0	0	0	0	0	0	0	0	0	0	0	0	0	0	0
AL645608.2	0.0369955	0.694651	0	0.00513838	0.0216124	0	0.0318215	0.054364	0.0279017	0	0.160596	0.111912	0.0305367	0.11779	0	0.0331603	0.0225161	0.00935156	0	0.051248	0.071035	0	0	4.00088	0.273504	0	0.00974817	0	0.00535824	0	0.0250133	0.0654414	0.119901	0.302877	0.0212951	0.0899607	0.0235817	0.229248	0.197176	0.142133	0.0224422	0.00955493	0.308116	0.0477634	0	0.128745	0.00625513	0.0067578	0.267034
COQ4	15.6916	9.20676	3.09299	7.27562	18.1903	3.14444	5.56175	11.6432	12.4518	2.82449	20.419	15.3632	6.89106	11.5259	2.85781	8.07004	7.01318	22.1554	2.72163	14.1524	16.5914	11.4615	10.5246	7.85113	20.469	15.1197	9.87146	9.99097	9.90365	11.2666	13.6325	24.1167	41.2483	16.7922	20.7164	11.8407	12.2567	12.9922	8.70582	6.82816	8.27046	18.3036	11.6283	8.67113	15.3946	27.728	13.7163	9.87618	18.5756
AC007383.4	1.26491	0.774483	0.294024	1.05412	0	0	0.544004	1.01387	0.715491	0.289076	0	0.33273	0.52204	4.29584	0	0.283446	0	0.639478	0	0	0.728627	0	0.731243	0.549375	0.194821	0	2.3331	0.176432	0.916018	1.33936	1.02628	4.47502	0.390431	1.50628	0.364051	1.02528	2.21728	0.979779	0.636003	0	0.767322	1.30677	0.478854	0.979847	0.302466	0.838464	1.71095	0.693168	0.289846
MYOZ3	0.0372958	0.490963	0.173385	0.0699312	0.0599164	0.261097	0.818034	0.470827	0.151189	0.487962	0.805642	0.122631	0.384807	0.0395819	0.438631	0.213113	0.15038	0.0801334	0.21493	0.022603	0.093095	0.0124518	0.0323409	0.153883	0.132118	0.00671119	0.127755	0.0728289	0.0270087	0	0.0252163	0.00366514	0.0115118	0.0666187	0.0644039	0.0176343	0.0386313	0.0144443	0.00937622	0.0788076	0.0226244	0.0144487	0.183546	0.0288906	0.0356727	0.0061805	0.100894	0.0442822	0.0640955
OR7E35P	0.0319459	0	0	0	0	0	0	0	0	0	0.0264144	0.0168065	0.079106	0	0	0	0.0194428	0.129202	0	0	0	0	0	0	0	0	0	0.0178234	0	0	0	0	0	0	0	0.0172626	0	0	0	0	0	0.033003	0	0.0329952	0	0	0	0	0
HCG25	0.286769	0.301	0.0761809	0.21622	0.0957299	0.118675	0.14095	0.3612	0.30897	0.0655364	0.254051	0.31251	0.338148	0.365217	0.0886082	0.183601	0.349064	0.186398	0.138197	0.397247	0.235982	0.164129	0.355244	1.63693	0.656208	0.221154	0.453375	0.171424	0.237338	0.173513	0.199429	0.837392	0.316124	0.475646	0.235812	0.376335	0.665887	0.269724	0.296616	0.236086	0.347919	0.624259	0.558314	0.803941	0.333065	0.353022	0.263212	0.404096	0.516302
RNU6-1286P	0	0	0	0	0	0	0	0	0	0	0	0	0	0	0	0	0	0	0	0	0	0	0	0	0	0	0	0	0	0	0	0	0	0	0	0	0	0	0	0	0	0	0	0	0	0	0	0	0
AC087385.1	0.721649	0.883705	0	0.801851	0.158092	0	0.155181	0.578425	0	0.164921	0.0745869	0.237283	0.0744577	0.765885	0	0.32342	0.384306	0.0912077	0.101433	1.06214	0	0.301167	0.104296	10.6565	0.0555738	0.194786	0	0.201313	0.83616	0.382062	0.0975839	0	0	0.107419	0	0	0	0	0.471702	0	0.218883	0	0.0682981	0.0931692	0.0862804	0	0.305038	0.197731	0.496083
PAX2	0	0	0	0	0.00790082	0	0	0.00240895	0	0.00412105	0.514402	0.00237169	0	0	0	0.0080816	0	0.00911638	0	0	0.0138497	0	0	0.00783187	0.00555471	0	0.00475151	0	0	0	0	0.0141768	0	0	0	0.00487213	0.0201151	0.0139677	0.00181337	0	0.0036463	0.00931464	0	0	0	0.00597656	0.0121956	0	0.0557825
TNFSF13B	0.818844	1.05906	1.97608	1.21654	0.876097	1.05721	3.84609	1.42082	8.88879	0.967208	0.745527	4.66121	2.29346	1.10924	0.885547	3.71927	1.94305	4.46527	1.71737	2.51714	0.770232	7.93734	2.19134	0.943042	0.215392	0.662234	2.95764	11.5702	5.133	4.29948	3.26955	0.846289	0.471414	0.503981	0.985044	2.54053	0.832771	0.470352	0.329374	3.55594	1.23531	0.0712871	4.00545	0.931266	1.21441	0.500091	13.1044	3.87213	0.312018
AC022022.2	0	0.0638231	0	0	0	0	0	0	0	0	0	0	0.06453	0	0	0	0	0	0	0	0	0.0522023	0	22.4099	0	0	0.0823991	0.0436179	0	0	0	0	0.0482616	0	0.0900015	0	0	0	0	0	0	0	0.0591917	0	0	0	0	0.0571222	0
FAM182A	0	0.011911	0.00452188	0.0081058	0.00284113	0.00939229	0	0.0103951	0.00733584	0.0155602	0	0.01791	0.00401431	0	0.00525954	0.00435921	0	0.0393389	0	0.0437904	0	0	0	0.016898	0.0029962	0.00350056	0.0102518	0.00542679	0	0	0.0236751	0.00382348	0.00300228	0.0231655	0.0223954	0.0315362	0.00310001	0	0.00978128	0.00747383	0.00393362	0	0.00368222	0	0	0.0225662	0.00657832	0	0
OR10AE3P	0.0600092	0	0	0	0	0	0	0	0	0	0	0	0	0	0.0648975	0.0537883	0	0.121351	0	0	0	0.04007	0	0	0	0	0	0	0.0347657	0	0	0	0.0370452	0	0	0	0	0	0	0	0	0	0	0	0	0	0	0	0
AC011603.5	0	0	0	0	0	0	0.0873942	0	0	0.04644	0	0	0.0838657	0	0	0.0910712	0.0618379	0	0	0	0	0	0	0.882569	0	0	0	0	0	0	0	0	0	0	0.116969	0	0	0	0	0	0.08218	0	0.153856	0	0	0	0.0687161	0	0
AC009065.7	0	0	0	0	0	0	0	0	0	0.0846307	0	0	0	0	0	0	0	0	0.0694017	0	0	0.0412123	0	0.857796	0	0.133275	0	0.0344351	0	0	0	0	0.0381013	0.0367486	0.0710538	0	0	0	0.0248264	0	0.0499208	0	0.0934605	0.0637474	0.118068	0	0	0	0.0565709
SPTBN2	16.3069	4.24221	0.0630075	12.3881	3.24261	0.0713843	0.529894	4.83416	1.09418	0.09996	3.09959	4.78533	0.694102	2.39819	0.0832793	2.58424	2.69581	0.454711	0.0727362	24.9295	1.68442	18.4123	6.58143	0.465559	1.64528	9.01034	2.49659	2.88717	8.53534	3.63555	5.93795	6.27688	0.975479	10.6189	2.67729	8.25915	6.93676	6.6901	8.35961	4.73598	3.33349	1.39539	1.72347	1.93431	4.60787	2.72375	0.339564	15.0139	1.85348
ERVE-1	0.480921	1.47656	0	0.110359	1.21541	0	0.350713	4.08937	0.473096	0	8.39385	1.35304	0.181221	2.35228	0	0.534147	1.04989	0.0528544	0	0.181031	0.473752	0.0418859	0.32637	8.8453	2.55706	0.331107	1.10192	0.05833	0.0121138	0.073801	0.0226197	1.7425	0.187166	1.91104	2.05813	1.92082	0.819685	0.51018	0.57193	6.523	3.12031	0.653446	2.46178	3.47703	0.00999981	0.478177	0	0.0687503	2.48189
AP005120.1	0	0	0	0	0.020552	0	0	0.0187988	0	0	0	0.0185081	0	0	0	0	0	0	0	0	0	0	0	1.10012	0.0216738	0	0	0	0	0	0	0	0	0	0.0405007	0	0	0	0	0	0	0	0	0	0	0.0233198	0	0	0
AL137025.1	0	0	0	0.0197259	0	0.034285	0.0712605	0	0.0535566	0.0108191	0	0.0124529	0.0195381	0	0.0511975	0.0212168	0	0	0.0266166	0	0	0.00790278	0	0.102806	0.0291657	0.0340753	0	0	0	0	0	0	0.00730621	0	0	0	0	0	0	0	0	0	0.0268827	0	0	0	0	0.0691808	0.00542395
AC004888.1	0	0	0	0	0.0601156	0	0	0.0274937	0	0	0	0.0270685	0	0	0	0	0	0	0.0578559	0	0.118552	0	0.297443	0.0893864	0.0633968	0	0.379608	0	0	0	0	0	0	0.0919052	0.118466	0.111213	0.09839	0.0398539	0.0620888	0.0790695	0	0.186042	0.116868	0	0.098426	0.136423	0	0.0751883	0
PFKFB1	0.0683779	0.156302	0.038146	0.106368	0.127826	0.145259	0.105867	0.18269	0.185652	0.09376	0.327921	0.237422	0.0677283	0.0580554	0.162685	0.0245158	0.133171	0.069137	0.123021	0.454658	0.703726	0.0913159	0.332044	1.25918	0.572913	0.0393736	0.144138	0.0457797	0.166379	0.115844	0.110955	0.483815	0.18573	0.561836	0.393593	0.169967	0.313815	0.1483	0.0935153	0.178636	0.210162	0.0847687	0.372752	0.282496	0.183126	0.163171	0.147983	0.109914	0.300832
ERGIC1	7.52227	9.13431	8.95221	7.969	9.60634	10.5831	10.6513	12.7671	9.73564	7.4814	12.7029	9.51913	9.1336	10.3989	10.7183	10.7426	14.2082	7.4971	8.94196	11.1372	4.07277	17.1407	6.23235	7.37271	10.8898	8.24121	8.31019	12.9349	7.85446	8.16103	12.0544	10.5069	11.5705	11.5082	5.74268	11.4705	16.0607	4.27398	20.3301	10.0702	12.236	6.38928	7.5913	10.7032	9.88514	12.7051	8.46914	29.3748	8.32236
LINC01014	0.0486926	0	0	0	0	0	0	0	0	0	0	0	0	0.0413419	0	0	0	0	0	0	0	0	0.168894	0	0	0	0	0	0	0	0	0	0	0	0	0.026312	0	0	0.0195863	0	0.0393839	0	0	0.150876	0	0	0	0	0.0669455
ZCCHC14	3.10387	7.3375	7.05371	2.94949	3.55975	7.68593	7.40332	9.40399	5.07534	6.70871	5.42573	4.37583	6.84035	6.04989	6.82875	7.89231	5.44237	2.85723	6.08105	6.29119	2.01242	7.67479	2.28531	9.05769	3.35988	6.09925	5.07373	3.21698	6.10505	2.29589	3.36597	4.00313	2.3722	7.28572	2.42456	4.88766	5.86745	2.30096	4.58043	6.593	3.65023	1.69772	7.25198	4.08301	4.69907	3.96089	2.23828	5.63214	5.257
AL121890.1	0	0	0	0	0	0	0	0.0733613	0	0	0	0	0	0	0	0	0	0	0	0	0	0	0	0	0	0	0	0	0	0	0	0	0	0	0	0	0	0	0	0	0	0	0	0	0	0	0	0	0
AC092747.1	0	0	0	0	0	0	0	0.0244538	0	0	0	0	0	0	0	0	0	0	0	0	0	0	0	0.715527	0	0	0	0	0	0	0.024753	0	0.0282507	0	0.0526838	0	0	0	0	0	0	0	0	0	0	0	0	0	0
AL158154.1	0	0	0	0	0	0	0	0	0	0	0	0	0	0	0	0	0	0.836964	0	0	0	0	0	0.719035	0	0	0	0	0	0	0	0	0	0	0	0	0	0	0	0	0	0	0	0	0	0	0	0	0
AC027290.1	0.55185	0	0	0	0	0	0.237335	0	0.2081	0	0	0	0	0.468542	0	0	0.167932	0.557976	0	0.573337	0.211921	0.55273	0	10.5458	0.339981	0	0.29082	0.153945	1.11898	0	0	0.433853	0.170335	0.328576	0	0.447304	0.35176	0	0.332966	0	0.892701	0.285055	0.835647	0.854965	0.527833	0.365801	0	0	1.26453
ATP2C2	3.10078	4.64714	0.0391526	2.32883	1.48493	0.0221789	0.279883	2.69198	0.352231	0.00874855	1.45919	3.59488	0.60984	1.66086	0.0413995	0.895562	2.59313	0.677358	0.00860913	1.06588	0.873223	8.75993	3.21774	4.00359	0.693373	4.21853	2.92118	0.0448519	0.166334	0.951206	2.71456	1.255	1.30212	2.31576	12.3485	4.32544	7.59854	0.15419	0.914661	2.90321	9.50559	0.68418	2.25495	25.8069	0.142799	2.50199	0.271845	10.0331	13.4315
AC004774.3	0	0	0	0	0	0	0	0	0	0	0	0	0	0	0	0	0	0	0	0	0	0	0	0	0	0	0	0	0	0	0	0	0	0	0	0	0	0	0	0	0	0	0	0	0	0	0	0	0
RPL21P38	0.168529	0	0	0	0	0	0	0	0	0	0	0	0	0.143088	0	0	0	0	0	0	0	0	0	0	0.103827	0	0	0	0	0	0	0	0	0	0	0	0	0	0	0	0	0	0	0	0	0	0	0	0
RB1-DT	0	0.201018	0.0228943	0.0547195	0.172615	0.142659	0.169436	0.10526	0.0557119	0.0337634	0.122158	0.181357	0.0406488	0.0209061	0.106516	0.0882825	0.0449582	0.124483	0.0276878	0.119383	0.283674	0.0328833	0.199284	0.727213	0.136528	0.0886165	0.20762	0.0961653	0.0427956	0	0.0532741	0.077433	0.197607	0.146609	0.311816	0.0532226	0.0313907	0.0190727	0.0594271	0.11352	0.179243	0.165347	0.111858	0.025432	0.235516	0.0816091	0.033306	0.0179912	0.135414
POLR3GP1	0	0	0	0.0599084	0	0	0.278255	0.115242	0	0	0.0891613	0.11346	0	0.274662	0	0	0	0	0	0.149375	0	0.0720031	0.872729	1.87335	0.0664331	0	0	0.0601626	0	0	0	0.0847758	0	0.321023	0	0.0582696	0.756082	0.0835252	0.390374	0	0.610525	0	0.653149	0.445499	0	0	0	0.236368	0
LIG4	1.57177	2.7758	3.53124	1.81774	2.35737	3.63015	2.81978	5.03245	2.08537	2.41326	2.9122	3.28058	3.44199	4.6789	4.86353	3.02468	4.63856	1.12218	3.3833	2.06621	2.69029	3.56836	2.09914	7.03267	1.63628	1.94404	3.30648	3.86207	3.40449	0.688356	1.20411	3.48516	1.15643	4.14828	4.8671	3.76135	3.90528	1.19759	2.91086	4.02243	4.49881	1.12671	2.95324	4.22084	2.45448	3.52109	2.60329	2.46562	2.91363
LRRCC1	2.23377	3.375	5.46095	1.72259	3.2656	3.87394	2.67652	5.16643	2.70724	3.38042	4.18099	2.92914	3.33441	1.26909	3.38923	4.16876	3.39876	1.06748	3.84265	5.9	2.82096	5.84377	2.512	3.37868	3.07755	1.38385	1.23574	1.91281	7.37191	2.75356	4.20776	5.18978	0.624304	6.74265	2.80826	4.69612	1.93388	1.85075	1.81044	1.47728	2.37302	1.05625	2.15404	0.246784	3.25266	2.03317	1.19129	4.7015	3.06602
AC012254.1	0	0	0	0.234541	0	0	0.121041	0.300781	0.212262	0	0.232711	0.29613	0.232308	0	0	0	0.0856454	0.426852	0	0.389869	0.10808	0	0.162702	2.44472	0.953647	0	0	0	0	0	0	0.110632	0	0.335148	0.486008	0	0	0.109	0.113209	0.108128	0.227639	0.218067	0	0.145344	0	0.279838	0	0	0.322454
MFSD6L	0.282987	0.58806	0	0.185804	2.23179	0.0248415	0.221282	0.735457	0.194024	0.0176378	3.04184	1.49554	0.530868	0.731721	0.0417325	0.345887	0.798522	0.0390175	0.0578559	0.0178185	0.266742	0.00858904	0.371804	0.268159	1.53737	0.0185171	3.02331	0.0215298	0.0521645	0.0363203	0.146108	0.475295	11.1646	0.612701	0.0148083	3.90635	1.40206	0.269014	0.238007	0.0197674	1.11322	3.60788	1.20764	0.557993	0.098426	8.16832	0.295781	0.187971	0.141479
RN7SL845P	0	0	0	0	0	0	0	0	0	0.0443582	0	0	0	0	0	0	0	0	0	0	0	0	0	0.505804	0.0597898	0	0	0	0	0	0	0.0762982	0	0	0	0	0	0	0	0	0	0.0501304	0	0	0	0	0	0	0
ADARB1	4.25032	1.51921	23.382	0.996387	1.13147	39.2448	17.8394	7.00431	4.69174	27.6833	1.81297	2.55402	21.2585	1.95471	39.7729	4.93095	1.18562	2.703	39.1765	0.856684	1.21984	5.83944	1.57956	4.65893	4.6361	1.64498	1.57622	8.91613	5.8905	1.40888	2.62588	0.393379	1.17309	3.41106	1.75724	4.17577	0.827824	0.840475	2.00817	2.27228	0.829885	0.365914	6.56382	0.725849	5.71354	1.13851	4.59509	3.27192	2.00455
AC096632.2	0	0	0	0	0	0	0	0	0	0	0	0	0	0	0	0	0	0	0	0	0	0	0	0	0	0	0	0	0	0	0	0	0	0	0	0	0	0	0	0	0	0	0.0687387	0	0	0	0	0	0
AC080023.2	0.270619	0.883705	0.125808	0	0	0	0	0.289213	0.306148	0.371073	0.559402	0.071185	0	0.229766	0.146331	0.242565	0.329406	0.410434	0	0.374874	0.311768	0.1807	0	0.235069	0.666886	0.584358	0	0	0.23517	0.191031	0.0731879	0.212755	0.0835297	0.483386	0	0.219351	0.0862489	0	0	0.207938	0	0.0698934	0.307341	0	0	2.0629	0.457557	0.494327	0.186031
LINC00106	0.903281	1.94057	0.486232	0.264123	0.249957	0.596783	0.36803	3.86138	0.537827	0.239025	1.61168	1.57569	1.29496	3.87497	0.41131	0.298289	0.260408	1.29786	0.26729	4.2148	0.438161	0.793616	2.3086	5.28588	6.67787	0.889698	1.95419	0.212195	0.578391	0.738309	1.02859	5.83063	3.19896	0.990723	1.25881	8.16935	3.36371	1.06791	0.650184	1.49771	1.03822	1.5471	4.53536	5.10668	2.31908	0.693291	0.771663	3.64733	2.98488
AC005523.2	0	0	0	0	0	0	0	0	0	0	0	0	0	0	0	0	0	0	0	0	0	0	0	0	0	0	0	0	0	0	0	0	0	0	0	0	0	0	0	0	0	0	0	0	0	0	0	0	0
RN7SL16P	0.104626	0.170828	0	0	0	0	0	0	0	0	0.0865097	0.0550427	0	0	0	0	0	0	0	0	0	0.0698618	0.120968	8.17935	0.0644574	0	0	0	0.0606139	0	0	0.0822546	0	0.0622951	0.120448	0	0.0666906	0	0	0	0	0	0	0	0	0	0	0	0.0479485
OR5J1P	0	0	0	0	0	0	0	0	0	0	0	0	0	0	0	0	0	0	0	0	0	0	0	0	0	0	0	0	0	0	0	0	0	0	0	0	0	0	0	0	0	0	0	0	0	0	0	0	0
FGD5P1	0.0145486	0.100956	0.00676354	0.0121241	0.0339966	0.0280967	0.0375418	0.151596	0.00548624	0.00997457	0.0902214	0.103328	0.0600434	0.037057	0.0550681	0.0456415	0.0132818	0.00735508	0.0163593	0.559259	0.0111739	0	0.00841052	0.0252749	0.00896306	0.0104718	0.023001	0.00811705	0.0547859	0	0.0236078	0.0114378	0	0.129936	0	0.0511007	0.0510048	0.0225382	0.00877812	0.0167683	0.0235346	0.0112725	0.0165229	0.0751326	0	0.0964375	0.0245985	0.00531507	0
COX10-AS1	0.919835	0.576544	0.470183	0.322119	0.371821	0.496722	0.53246	0.882869	0.549068	0.251061	0.778587	0.587122	0.521757	0.222078	0.339445	0.625198	0.586358	0.431965	0.509806	0.981316	0.328123	0.902381	0.47379	1.18904	0.89166	0.392227	0.62948	0.622649	0.911733	0.424671	0.363128	0.843109	0.333705	0.646312	0.371382	0.760889	0.97535	0.530145	0.853974	0.381863	0.7052	0.535936	0.623823	0.923034	0.550399	0.632842	0.4393	0.745349	0.481483
RNU6-235P	0	0	0	0	0	0	0	0	0	0	0	0	0	0	0	0	0	0	0	0	0	0	0	0	0	0	0	0	0	0	0	0	0	0	0	0	0	0	0	0	0	0	0	0	0	0	0	0	0.241087
ACTG1	1298.96	2457.64	463.412	2331.58	2991.18	299.627	788.873	825.37	1143.97	611.449	1020.82	1630.51	984.327	2648.45	373.129	1157.27	1086.33	1413.62	572.945	902.405	1596.6	1218.58	1798.76	334.867	1502.45	1523.63	1636.7	1077.37	1244.43	2318.98	2149.84	906.219	1180.36	1404.68	847.03	1186.28	1682.47	945.417	1550.19	1958.07	1782.75	1446.53	1176.65	1312.22	1697.11	1686.12	1630.89	1564.44	1597.38
AC133435.1	0.29317	0.678121	0.0908616	0.162876	0.342533	0.283089	0.378253	0.469971	0.257958	0.35733	1.05043	0.282763	0.604969	0.207427	0.158526	0.175186	0.832664	0.197617	0	0.439957	0.412805	0.130506	0.112987	1.44306	1.08369	0.175848	0.308997	0.299873	0.0849225	0.482884	0.185003	0.998765	0.693761	0.145463	0.675011	0.396051	0.404891	0.794795	0.13758	0.112633	0.118562	0.681461	0.406943	0.1514	0.280411	1.58704	0.23132	0.428417	0.447853
SNHG11	1.94099	1.97663	1.50702	1.10059	2.56005	1.76798	2.34079	2.69987	3.00322	0.900882	5.03807	2.72128	2.47751	1.08732	1.62301	1.84739	3.17859	6.67667	1.31629	4.41427	11.8261	3.44724	8.38668	2.65938	0.289703	2.13884	4.8508	2.81337	2.03452	2.61318	4.4917	10.5716	8.789	4.71804	4.61878	2.35181	7.40422	4.9521	2.56762	5.6889	3.86007	5.93813	6.08287	4.09216	4.74656	6.26061	3.76898	2.83641	4.74568
F5	0.0432506	1.89062	0.241282	0.277422	5.42081	0.178444	0.784619	0.934951	1.32553	0.0718853	0.165804	0.999097	1.52211	1.13836	0.357181	1.48724	0.162724	6.4642	0.371383	3.11275	3.33993	0.149649	0.186386	2.01506	0.225277	0.104713	1.45459	0.607652	0.783594	0.233144	0.0425345	0.370938	0.0242724	0.856832	0.470754	0.405811	0.0551376	0.0304556	5.79802	0.540789	0.683743	0.0345268	1.36642	0.11777	0.131627	0.00781887	0.624905	0.304524	0.198211
PCBP2P1	0	0	0	0.0160042	0	0	0	0	0	0.0395001	0.0952758	0	0.0237777	0	0	0.0516412	0	0	0	0.0199524	0.0221248	0	0	2.45222	0.0532417	0	0.030362	0	0.0333779	0	0.0467444	0.0452947	0.0355664	0.0171519	0.0331633	0.0311328	0.0367242	0.0446266	0.0463495	0.0442692	0.0232998	0.0297601	0.0218106	0.0297531	0	0.019095	0.0194825	0.0631443	0.0396054
AL357556.1	0	0	0	0	0	0	0	0.0216701	0	0.00926792	0	0	0	0	0.0219286	0	0	0	0	0.0140443	0	0.0135395	0	0.105679	0	0	0.0854861	0.022626	0	0	0	0.111589	0.0375523	0.0241461	0.0233433	0.010957	0.0258498	0	0	0.0155803	0.032801	0	0.0153523	0	0	0	0	0.0148156	0
CCDC138	0.932317	0.907795	0.297981	0.563827	0.59571	0.225065	0.375904	1.12611	0.637227	0.27521	0.987697	1.02184	0.45692	0.622539	0.141787	1.52771	1.05505	0.859203	0.180186	0.995526	1.69317	1.65037	0.168428	4.62286	1.49877	0.961159	0.696042	0.384704	1.51911	1.30254	1.85692	0.893305	0.470626	1.99782	0.989458	1.62684	0.566421	0.699589	0.748083	0.473851	0.730518	0.514192	1.73531	0.376149	0.552695	0.659842	0.926102	1.73495	0.9391
MAP4K5	6.54485	9.44381	4.37166	6.81052	5.11589	5.56371	5.89956	8.42543	6.22859	6.30363	7.72039	7.12149	6.4906	12.0105	4.90106	8.31621	7.0562	2.73738	5.42404	9.4244	4.44517	5.08787	3.01062	15.496	7.62963	4.96075	6.27141	4.1564	7.57054	6.66934	4.02153	4.96829	3.36995	6.69635	4.76654	6.05939	6.89575	5.22115	7.14907	7.89814	6.40495	2.9896	7.09461	6.42031	5.00943	4.30896	2.96506	7.74253	8.30763
RAI14	4.29103	5.30844	14.2568	2.96775	6.59846	9.72234	7.27159	8.2483	8.27291	11.2507	5.43103	9.81	5.49416	12.5182	18.6019	9.66144	8.26706	8.92167	18.9093	9.01259	16.1916	5.97009	6.04919	26.9628	9.89996	18.1864	10.2532	9.59264	16.2054	4.09905	7.5155	8.20928	2.30089	23.1076	14.0527	8.34511	7.11803	6.33272	21.4856	21.7043	14.5965	4.18149	22.0769	15.8712	6.21947	3.27879	34.0771	20.5292	11.6045
AL670318.1	0	0	0	0	0	0	0	0	0	0	0	0	0	0	0	0	0	0	0	0	0	0	0	1.77798	0	0	0	0	0	0	0	0	0	0	0	0	0	0	0	0	0	0	0	0	0	0	0	0	0
AC021205.1	0	0	0	0	0	0	0	0	0	0.0369651	0	0	0	0	0	0	0	0	0	0	0	0	0	0.421503	0	0	0	0	0	0	0	0	0	0	0	0	0	0	0	0	0	0	0	0	0	0	0	0	0
OR4F1P	0	0	0	0	0	0	0	0	0	0	0	0	0	0	0	0	0	0	0	0	0	0	0	0	0	0	0	0	0	0	0	0	0	0	0	0	0	0	0	0	0	0	0	0	0	0	0	0	0
AL512844.2	0	0.0774918	0	0	0.0277261	0	0.0408233	0	0	0.0216929	0.078486	0	0	0	0	0	0.057771	0	0	0	0.0364519	0	0	0	0.0292395	0	0	0	0	0	0.0513426	0.0373128	0	0.0282586	0	0	0	0	0.0190908	0.036468	0	0	0	0	0	0.0943803	0	0	0.0217507
RNU6-829P	0	0	0	0	0	0	0	0	0	0	0	0	0	0	0	0	0	0	0	0	0	0	0	0	0	0	0	0	0	0	0	0	0	0	0	0	0	0	0	0	0	0	0	0	0	0	0	0	0
RN7SL193P	0	0	0	0	0	0	0	0	0	0	0	0	0	0	0	0	0	0	0	0	0	0	0	0.177153	0	0	0	0	0	0	0	0	0	0	0	0	0	0	0	0	0	0	0	0	0	0	0	0	0
RUNX1	3.40103	5.58254	0.788035	5.07214	5.22576	0.465914	1.70051	6.81654	6.42348	1.89315	5.75128	7.91853	2.31353	10.7879	0.40064	4.64072	4.08265	5.21482	1.54233	7.77661	3.27556	8.26696	4.89964	16.859	3.17077	7.48316	5.40361	6.59393	9.86327	3.52849	2.85909	4.45115	6.43918	4.75585	2.69831	7.39813	6.88263	1.8813	4.34691	7.09973	6.53946	2.1031	10.3138	6.32929	5.86822	6.25175	4.77387	7.23978	5.40474
B9D2	2.73744	4.57431	2.70431	2.20996	3.94798	2.62266	2.59374	3.24551	5.32269	1.92567	6.45437	4.33169	4.51906	3.81313	2.79853	5.29071	5.74007	19.5694	2.42885	4.34011	5.20688	3.58434	7.66527	2.0063	7.58912	4.52566	4.46308	3.88981	2.46559	4.80074	2.78781	5.53162	16.054	5.13163	2.38819	4.1719	8.64272	9.75703	4.14639	3.64807	6.38288	9.15795	4.97102	6.58245	9.10272	14.5447	6.393	1.71887	8.48769
LINC01717	0	0	0	0	0	0	0	0	0	0	0	0	0.0440812	0	0	0	0	0	0	0	0	0	0	0	0	0	0	0	0	0	0	0	0	0	0	0	0	0	0	0	0	0	0	0	0	0	0	0	0
RNU6-817P	0	0.220926	0.251617	0.300694	0	0.261313	0	0	0.204099	0.371073	0.447521	0	0	0	0	0	0.823514	0	0	0.562312	1.24707	0.1807	1.56444	1.88055	0.333443	0	0.285228	0	0.15678	0	0.292752	1.27653	0.668238	0	0.311544	0.292468	0.517493	0.209616	0.108854	0.623813	0.218883	0.559147	0.409788	0	0.517683	0	0.183023	0	0.496083
AC145613.1	0	0	0	0	0	0	0	0	0	0	0	0	0	0	0	0	0	0	0	0	0	0	0	0	0	0	0	0	0	0	0	0	0	0	0	0	0	0	0	0	0	0	0	0	0	0	0	0	0
AC073592.9	0	0	0	0	0.044317	0	0.130502	0.0405366	0	0	0	0	0	0.0644087	0	0	0.0461701	0	0	0	0	0	0	3.16298	0	0	0	0	0	0	0	0.0596401	0	0	0	0	0	0.0587603	0	0.0582898	0	0.0391855	0.114873	0	0	0	0.0513055	0	0
SIT1	1.71793	1.02155	0.295797	2.76901	1.17706	0.0204797	2.93709	1.51864	9.42145	0.0872455	0.578709	1.26084	3.44873	0.540217	0.160557	3.28879	3.4852	11.966	0.500822	0.822633	0.879624	3.24307	1.25061	0.110537	0.14373	0.519038	0.84945	13.6908	3.50185	4.55135	0.619478	1.30058	0.0392785	0.227304	0.292997	1.71911	0.878738	0.42713	0.272997	2.05336	0.806256	0.197197	2.05543	0.240962	0.527436	0.112469	5.35027	0.929796	0.427671
CATSPERG	0.0704374	0.17251	0.0256271	0.168441	0.211111	0.047315	0.105368	0.196375	0.115486	0.0461923	0.265883	0.344787	0.166837	0.28862	0.0430555	0.194896	0.177069	0.154825	0.0378802	0.114543	0.270493	0.276064	0.368247	1.46311	0.41508	0.156507	0.616514	0.16403	0.0798401	0.0605313	0.0347862	0.0866761	1.18349	0.12217	0.278525	0.309463	0.148359	0.303636	0.0677527	0.101186	0.0743108	0.235706	0.888068	0.0822404	0.278276	0.190821	0.118059	0.0581789	0.238595
BMPR1A	2.0588	2.66776	7.32063	1.55122	1.54719	6.68171	5.76863	3.64988	2.3674	6.60745	2.94371	2.35131	5.17171	1.75641	6.39819	3.92613	2.89506	0.894285	8.16809	2.33716	1.78294	1.18117	1.83039	15.839	3.95776	3.00121	2.5094	1.94622	2.63379	1.12278	1.29852	1.63027	1.35353	4.08756	1.87387	2.58515	2.61674	2.39878	3.7879	3.18672	2.70922	1.11977	2.47042	2.28763	2.04977	1.75227	1.01371	2.93978	2.77833
AL158819.1	0	0	0	0	0	0	0	0	0	0	0.0464493	0	0	0	0	0	0.0341898	0	0	0	0.172582	0	0	0	0	0	0	0	0	0	0	0	0	0	0	0.030356	0	0	0	0	0	0	0	0	0	0	0	0	0
AC010754.1	0.0530525	0.151587	0.246637	0.0884228	0.108474	0.281755	0.342246	0.340186	0.120035	0.218237	0.0657995	0.125597	0.328428	0.405392	0.372931	0.0713291	0.274453	0.37549	0.417587	0.257218	0.0203732	0.531371	0.0613389	0.0921665	0.0163422	0.0190931	0	0.310793	3.53457	0.1498	0.0143479	0.0208544	0.0327506	0.0315879	0	0.028668	0	0.0205467	0.13871	0.0815288	0	0	0.100419	0	0.0507436	0.0175833	0.0897001	0.0387634	0.121566
RNA5SP274	0	0	0	0	0	0	0	0	0	0	0	0	0	0	0	0	0	0	0	0	0	0	0	0	0	0	0	0	0	0	0	0	0	0	0	0	0	0	0	0	0	0	0	0	0	0	0	0	0
AC011754.1	0	0	0	0	0	0	0	0	0	0	0	0	0	0	0	0	0	0	0	0	0	0	0	0	0	0	0	0	0	0	0	0	0	0	0	0	0	0	0	0	0	0	0	0	0	0	0	0	0
LINC01714	0	0	0	0	0	0	0.0487087	0	0	0.025883	0.0936463	0.0893752	0.140226	0	0	0	0	0.229028	0	0	0	0.680625	0.261894	0	0	0.32608	0.0596855	0.979427	0	0	0.03063	0	0	0	0.0651923	0.0918009	0.0360961	0.0438633	0.0911135	0	0.18321	0.0292512	0.0428753	0	0	0.0375369	0.0382985	0.33101	0.467137
ZMYND12	0.102576	0.617587	0.894128	0.491522	0.906348	0.346672	0.63967	1.06884	0.589887	0.433679	1.6963	0.688046	0.772596	1.01243	0.568526	0.65509	0.897424	0.259287	0.317192	0.222021	1.32945	0.368151	0.87466	0.556883	1.65886	0.19381	0.283798	0.450685	0.0817113	0.072409	0.0832242	0.181447	0.791534	0.916121	0.28046	0.297931	0.825475	0.864058	0.0722059	0.354678	0.642989	1.30476	0.81547	0.317837	1.18961	0.798929	0.208121	0.0936856	1.92738
SLC12A9	2.95557	4.22636	2.10663	2.2925	4.25737	2.19087	2.86884	4.95271	5.96406	1.69368	6.00486	5.49874	4.03026	3.69692	2.38184	4.09573	5.0536	11.5632	2.09937	4.29365	8.52583	7.39331	5.11484	4.05162	8.5311	10.9511	10.9996	7.96597	6.30096	6.22331	4.97052	13.1804	8.523	8.19028	10.1311	7.20234	10.9184	13.0913	8.69621	5.3152	8.7764	9.59653	8.02621	4.67376	8.55346	8.68396	4.91161	5.14215	7.9515
PRR15L	16.6568	0.847054	0.0172272	0.535271	2.76011	0.0536733	0.398423	6.14829	1.27162	0.0762178	19.0734	11.97	2.55401	1.00679	0.040075	3.40453	7.97253	1.34884	0.125005	5.24873	1.87841	0.111347	177.44	15.3861	2.57974	1.32029	14.7049	0.0930361	0.085873	2.45888	0.090196	0.903122	1.09804	6.17784	14.1632	75.9016	4.0273	8.13736	2.03462	4.12864	6.81867	2.43095	1.06615	1.24389	121.111	6.18995	0.175432	0.663355	1.15481
AL691447.2	0.0911241	0.191292	0.45994	0.0578579	0.0684433	0.188552	0.279928	0.744301	0.078543	0.386749	0.139928	0.0342426	0.354587	0.0884204	0.126703	0.560075	0.0633824	0.0789735	0.292758	1.27131	0.0999813	0.078231	0.015051	0.203538	0.0160398	0.0468495	0.027441	0.130733	0.173459	0.404328	0.0140824	0.0204685	0.0401808	0.0775087	0.0899183	0.0140688	0.0995732	0.0705831	0.0523629	0.0100026	0.0315872	0	0.206979	0.0268907	0.0996096	0.00862897	0.0616283	0.0475578	0.0357951
AC074085.1	0	0	0	0	0	0	0	0	0	0	0	0	0	0	0	0	0	0	0	0	0	0	0	0	0	0	0	0	0	0	0	0	0	0	0	0	0	0	0	0	0	0	0	0	0	0	0	0	0
SSTR2	0.13979	0.582309	0.0999802	0.320608	0.297339	0.117678	0.68444	0.197278	0.505516	0.60453	0.210424	0.216855	0.150888	0.441272	0.0814029	0.915641	0.27705	0.565367	0.185401	0.176265	0.200963	0.16993	0.0787399	0.859325	0.128077	0.0670786	0.290894	0.393961	1.45982	0.212538	0.0833664	0.152169	0.225696	0.115244	0.10316	1.09434	0.166786	0.0749621	0.0908321	0.115674	0.0521841	0.0425841	0.450496	0.0555313	0.123421	0.0665262	1.43509	0.22523	0.369598
CCDC74BP1	0.175432	0	0	0	0	0	0	0	0	0	0.0414445	0.0263695	0.0206864	0.0212784	0.0542065	0	0	0.02534	0	0	0.0192484	0.518769	0	0.391851	0.0463198	0.108234	0.0264147	0	0	0	0.0406672	0.059109	0	0.014922	1.24063	0.0135426	0	0	0	0	0.0202706	0.86735	0	0	0	0	0	0	0.574272
RNU6-310P	0	0	0	0	0	0	0	0	0	0	0	0	0	0	0	0	0	0	0	0	0	0	0	3.1987	0	0	0	0	0	0	0	0	0	0	0	0	0	0	0	0	0	0	0	0	0	0	0	0	0
AL592211.1	0.453027	0.55476	0.105304	0.251688	0.0661634	0.0546812	0.292252	0.574934	0.726049	0.155298	0.561878	0.357501	0.654389	1.00967	0.244965	0.050758	0.310185	0.858857	0.318382	0.353	0.565407	0.264688	0.392841	4.03354	1.95369	0.652161	1.79056	0.221161	0.262457	0.55964	0.15315	2.76024	1.36337	2.52878	2.47731	1.16281	0.64973	0.877267	0.250562	0.174048	0.18321	0.468019	1.24338	0.701862	1.3541	0.713201	0.229791	0.496515	0.493089
AC074051.1	0	0	0	0	0	0	0	0	0	0	0	0	0.0659966	0	0	0	0	0	0	0	0	0	0	0	0	0	0	0.0446092	0	0	0	0	0	0	0	0.0432055	0	0	0	0	0	0	0	0	0	0	0	0	0
PPCDC	2.19587	1.61035	1.28038	1.29026	2.56995	1.50222	2.38817	2.09616	2.60486	1.00366	3.80979	2.00892	2.48221	1.53574	0.893546	1.86815	2.72271	8.02299	1.33084	3.50068	6.7975	3.74763	7.33254	3.20703	6.34679	3.11287	3.69521	2.11387	3.14804	2.49063	4.25167	4.15493	4.59972	1.75507	3.43629	3.5517	4.01403	4.34157	1.13179	4.7472	3.17285	4.13719	1.96126	3.8825	5.69574	4.36668	4.08275	1.77304	2.79727
SAR1B	6.69272	6.04011	4.9028	5.69934	7.24972	4.63809	5.58668	7.38304	5.5026	3.7525	7.25325	8.15485	4.70846	6.7831	4.64758	5.93448	7.28725	2.7852	4.62453	6.95598	3.25728	5.52316	5.04296	14.8784	4.2276	3.40739	3.688	3.51059	3.31665	5.24453	4.88366	4.41803	3.59591	6.00563	3.76524	4.42947	6.12993	3.10009	7.89868	6.44248	7.44607	3.79127	4.82042	5.71671	3.7127	5.24297	4.31281	7.07538	5.80729
FAM131C	0.827288	0.0135075	0.015384	0.165461	0.173985	0.0479305	0.142317	0.0176826	0.0374361	0.0302501	0.218893	0.121864	0.204857	0.0983359	0.0715742	0.207627	1.92337	0.719366	0.0372101	0.81366	0	0.618694	0	0.0574889	0.591219	0.845561	0.383657	0.0276939	0.249226	0.467189	0.832303	0.910555	0.817128	1.43832	0.419055	0.920906	0.907008	0.269137	0.712129	0.101707	1.0037	0	0.212965	0.854462	0.0316514	1.03095	0.201422	0.398949	0.0303308
OR8J3	0	0	0	0	0	0	0	0	0	0	0	0	0	0	0	0	0	0	0	0	0	0	0	0	0	0	0	0	0	0	0	0	0	0	0	0	0	0	0	0	0	0	0	0	0	0	0	0	0
HMGN1P36	1.98333	0.925221	0.526875	1.15434	1.26898	0.364786	0.568649	0.504666	0.71229	0.259004	0.937091	1.0931	0.54569	0.561306	0.102137	2.03168	1.37952	0.668448	0.530993	0.981215	0.507757	2.01802	0.76437	3.44557	2.21102	0.67979	0.597255	1.4754	0.766013	0.533348	1.07277	1.70775	0.816237	2.24931	0	3.41933	0.782608	0.365773	0.987725	2.3222	1.22222	0.975693	0.858081	0.682824	0.632337	1.8155	1.34135	0.82808	1.68801
GGTLC3	0	0	0	0	0	0	0	0	0	0	0	0	0	0	0	0	0.0176953	0.0293975	0	0	0.178644	0	0	0.353575	0	0.0418548	0.42902	0.0486645	0	0	0	0	0.0358971	0.380849	0	0	0	0.0225207	0	0	0	0	0.198121	0	0	0	0	0	0
SLX1B-SULT1A4	0	0	0	0	0	0	0.00597144	0.00370968	0	0	0.00574028	0.00730463	0.00573034	0	0	0	0	0	0	0	0	0.00463562	0	0.0120608	0	0.00499698	0.00731714	0	0.00402199	0	0	0.0109159	0	0.00826708	0	0.00750289	0.0044252	0.00537743	0.00837754	0.00533437	0	0	0.0105126	0	0	0	0.0046952	0.010145	0.00954476
AC022001.2	0.0485247	0.0792287	0.135352	0.107835	0	0	0.0834765	0.0777882	0.182985	0.0887163	0	0	0.0400531	0	0.104955	0	0	0.0490634	0.109128	0.0336094	0	0	0	5.05804	0.0298949	0	0	0	0	0	0.0262467	0	0	0.0577841	0	0	0	0	0.0585561	0.149141	0.0392481	0	0.0734793	0.0501186	0	0	0	0.0354552	0.177906
AC011458.1	0	0	0.0424119	0	0.0266477	0.132139	0.117706	0.121872	0.103207	0.0208491	0.0754331	0.0239975	0.0376512	0	0.098661	0.0408861	0	0	0.153876	0	0.035034	0	0	8.95472	0.112409	0.0656653	0.144232	0.0508993	0.0264265	0.0643994	0.0246728	0.0358614	0.0281591	0.0814783	0	0.123244	0.174455	0.423989	0.0366964	0.0700989	0.110683	0	0.276292	0.188453	0	0.120945	0	0.066658	0.0627139
TOGARAM1	0.96426	1.71529	1.64793	0.970978	0.638524	1.71937	2.05701	2.98468	1.34291	1.33847	2.12915	1.80433	1.67549	1.23037	1.81306	1.9815	1.66056	0.343454	1.86667	2.35652	0.761629	1.25846	0.931171	4.58771	1.95937	0.867569	0.753574	1.04235	1.97109	1.34201	0.729001	1.08328	0.970681	1.10259	0.592885	2.08127	1.76185	1.19673	1.22641	1.96385	1.64403	0.379223	1.66755	0.950664	0.738884	1.62698	0.609529	1.81341	2.4807
C2orf92	0.11256	0.183782	0.0442777	0.0697503	0.0429945	0.0710663	0.122884	0.277601	0.192639	0.0850863	0.204038	0.202704	0.225125	0.246271	0.0749102	0.108652	0.0922194	0.393956	0.0924929	0.350828	0.0665004	0.193681	0.165179	1.30866	0.416073	0.0716702	0.360472	0.0893693	0.112864	0.0244482	0.135816	0.360776	0.277944	0.304164	0.642927	0.42109	0.273195	0.278327	0.0330866	0.0765093	0.0665303	0.152065	0.40317	0.232515	0.223605	0.198008	0.128828	0.120202	1.11899
IGHD1-7	0	0	0	0	0	0	0	0	0	0	0	0	0	0	0	0	0	0	0	0	0	0	1.91414	0	0	0	0	0	0	0	0	0	0	0	0	0	0	0	0	0	0	0	0	0	0	0	0	0	0
AC104819.3	0.260596	0.212744	0.0484595	0.0868672	0.334922	0	0.04483	0.612702	0.0786157	0.023822	0.474041	0.301614	0.12906	0.663767	0.0563647	0	0.444088	0	0.644664	0.505386	0.360266	0.069603	0.12052	3.35017	0.288984	0.712772	0.109865	0.0290786	0.211363	0	0	0.0819499	0.0321744	0.0930965	0.300005	0.450618	0.199331	0	0.209645	0.0400473	0.252932	0.134609	0.118383	0	0.249255	0.241835	0.0704976	0	1.19427
AC108066.1	0.047222	0	0	0.0262351	0	0	0	0.0252333	0	0	0	0.0496862	0	0.0400933	0	0	0	0	0	0	0	0	0	28.0568	0	0	0	0	0	0	0	0	0	0.0562328	0	0	0.120401	0	0	0.0725688	0	0.0243923	0	0	0.0451669	0.0313017	0	0	0.108206
AP000235.1	0	0	0	0	0	0	0	0	0	0	0	0	0	0	0	0	0	0	0	0	0	0	0	0	0	0	0	0	0	0	0.031781	0	0.0362718	0	0	0	0	0	0	0	0	0	0	0	0	0	0	0	0
RPL7L1P4	0	0.0324983	0	0.0221161	0	0	0	0.0212717	0	0	0	0	0	0	0	0	0	0	0	0	0	0	0	0.0691575	0	0	0	0	0	0	0	0	0	0	0	0	0	0	0	0	0	0	0	0	0	0	0	0	0
LRRC47	10.0711	11.0862	13.7736	10.1898	19.9913	16.7958	19.3033	14.6661	15.1911	9.71057	19.2827	15.3114	14.6607	9.34977	16.7282	17.2498	13.632	15.1736	13.3218	11.1539	13.1294	17.2739	12.689	5.83571	19.4699	16.9248	9.54414	12.0167	10.9616	15.6703	11.3398	10.7791	19.4748	21.6555	10.0732	14.5382	11.123	12.7537	12.1682	15.6158	14.981	14.2384	14.486	13.0153	15.5997	18.1973	12.2737	9.57164	12.3726
NCF1	0.747914	0.258832	0.309906	1.08847	0.265953	0.321849	0.964972	0.425716	3.51318	0.159777	0.147881	0.66719	1.7044	0.248481	0.184626	0.823403	1.61296	3.97836	0.548478	0.805189	0.274726	2.35589	1.21251	0.0706158	0.105176	0.52078	0.539807	5.12075	1.01259	1.62978	0.483691	0.172564	0.120445	0.140371	0.215255	0.562296	0.21764	0.157424	0.120991	0.724598	0.276165	0.0755866	0.658597	0.486999	0.552075	0.0592762	4.47544	0.641511	0.186282
MIR885	0	0	0	0	0	0	0	0	0	0	0	0	0	0	0	0	0	0	0	0	0	0	0	0	0	0	0	0	0	0	0	0	0	0	0	0	0	0	0	0	0	0	0	0	0	0	0	0	0
IGKV3-34	0	0	0	0	0	0	0	0	0	0	0	0	0	0	0	0	0.0584611	0	0	0	0	0	0	0	0	0	0	0	0.0556489	0	0	0	0	0	0	0	0	0	0	0	0	0	0	0	0	0	0	0	0
AL136988.1	0	0	0	0	0	0	0	0	0	0	0	0	0	0	0	0	0	0	0	0	0	0	0	0	0	0	0	0	0	0	0	0	0	0	0	0	0	0	0	0	0	0	0	0	0	0	0	0	0
CHST7	0.565592	0.963621	1.23467	1.70091	0.553081	3.57368	2.55936	0.965811	3.15287	1.20265	1.49447	1.2549	1.75576	0.782949	1.68872	2.09396	1.70617	3.14529	1.42405	2.75923	0.613821	1.60096	1.63483	1.30299	0.590845	1.61956	1.56807	0.836914	3.12711	1.96155	0.6185	0.821647	0.599633	0.754045	0.509576	0.637834	0.548617	0.971432	1.93379	0.963653	0.636473	0.520796	0.968168	0.609569	2.57552	0.798721	5.61301	1.64404	5.2235
CCDC33	0	0.00496571	0.00565553	0	0	0.00587348	0.00523194	0	0	0.00556035	0.115677	0.00640004	0.0100414	0	0.00657811	0	0.011106	0.0246006	0.00683967	0.0126389	0	0.00406156	0.0140654	0.0317015	0.00749472	0.0218908	0	0.0542984	0	0	0	0	0	0.0217299	0.014005	0.0295818	0	0.00942299	0	0.0327164	0.00491979	0.0942587	0.0230268	0.138213	0	0.0241917	0	0	0.0195131
AC011346.1	0.0692187	0.226034	0.0901018	0.0615291	0.12131	0.0802063	0.107169	0.288501	0.261021	0.0569478	0.217487	0.196643	0.0685611	0.164554	0.0449143	0.111678	0.227489	0.153972	0.0778336	0.153416	0	0	0.0160061	0.456957	0.196162	0	0.0291822	0.0386189	0.0481214	0.0781789	0.0524159	0.250324	0.136737	0.0989122	0.334683	0.0224422	0.194134	0.214462	0.0556855	0.127647	0.100775	0.164471	0.0524078	0.128686	0.0264825	0.0917651	0.0749015	0.0606906	0.031722
RABAC1	24.7231	24.9993	31.1295	20.6109	38.7147	27.3533	27.3811	24.3454	60.8755	30.3289	25.157	29.7907	35.9444	19.8433	31.518	34.0605	68.9705	125.685	28.4334	14.8615	90.3674	27.3478	31.1404	3.64445	74.4564	41.7113	78.5442	61.655	46.1013	47.5859	21.5895	26.1887	52.1225	29.1892	28.8671	20.8535	43.2475	49.0747	72.2632	34.683	45.2658	70.8274	71.0584	50.4451	77.9575	50.4426	44.6769	28.0016	35.7329
AC079064.1	0	0	0	0	0	0	0	0	0	0	0	0	0	0	0	0	0	0	0	0	0	0	0	0	0	0	0	0	0	0	0	0	0	0	0	0	0	0	0	0	0	0	0	0	0	0	0	0	0
PIEZO1	5.67035	7.20511	14.7728	8.07805	3.91993	13.6847	12.1364	13.4777	11.2066	16.4807	7.33184	9.19216	13.3778	15.8695	13.1534	9.97914	5.99163	15.4828	14.2944	12.6712	9.70975	27.0042	7.23651	5.62589	5.33029	25.5895	28.5187	28.4235	17.9124	8.45204	20.5789	16.0093	4.94256	17.2097	12.3692	15.5726	18.343	9.64385	17.083	11.9254	13.933	7.20932	23.2092	23.2497	15.2217	12.4567	10.7403	10.1087	30.4244
LRRC37A5P	0.0371788	0.101173	0.184364	0.0550809	0.0868777	0.239336	0.0959374	0.225155	0.0560799	0.0623085	0.0922237	0.169515	0.0818346	0.0420883	0.0268049	0.12219	0.0980529	0.100244	0.139353	0.137338	0.0856643	0.165503	0.229258	0.452127	0.12216	0.294366	0.0914336	0.0760576	0.0717971	0.0874823	0.100549	0.0682014	0.107106	0.051652	0.0428013	0.133935	0.134292	0.028798	0.0847444	0	0.0300712	0.0320075	0.131363	0.0768	0.509704	0.246444	0.134104	0.0181101	0.107911
NDUFAF2P2	0	0	0.0513101	0.091977	0.0644769	0	0	0	0	0	0	0.116129	0	0.234271	0	0	0.0335865	0	0	0.229335	0	0.0736973	0	9.87474	0	0.158884	0.0581641	0	0.127883	0	0	0.0433853	0.102201	0.0328576	0	0.0298203	0.035176	0	0.0443955	0	0.044635	0.0285055	0.167129	0	0	0.0365801	0.0373223	0	0
AC018693.1	0	0	0	0	0	0	0	0	0	0	0	0	0.0844756	0	0	0	0	0	0	0	0	0	0	1.06679	0	0	0	0	0	0	0	0	0	0	0	0	0	0	0	0	0.0413889	0	0	0	0.0489445	0	0.0346079	0	0
RN7SL817P	0	0	0	0	0.0570889	0	0	0	0	0	0	0	0	0	0	0	0	0	0	0	0	0	0	1.35818	0	0	0	0	0	0	0	0	0	0	0	0.105614	0.0622909	0	0	0	0.0790412	0	0	0	0	0	0	0	0
RASSF10-DT	0.378058	0.34293	0	0.303387	0.269937	0	0	0.897854	0.0633619	0	0.520995	0.773473	0.0346728	0.0713302	0	0.263563	0.230092	0.29731	0	3.34589	0	0.056098	0	0.0729766	0.207033	0.151177	0.221371	0	1.46016	0.0593051	0.0681631	0.0660492	0.181521	0.025011	0.048359	0.22699	0.267758	0	0.439317	0.548707	0.373735	0.130189	0.604285	0.520635	0	0.222756	1.36366	0.798006	2.11761
AC006457.1	0	0	0	0	0	0	0	0	0	0	0	0	0	0	0	0	0	0	0	0	0	0	0	0	0	0	0	0	0	0	0	0	0	0	0	0	0	0	0	0	0	0	0	0	0	0	0	0	0
AL589765.5	0	0	0.101624	0	0.0957763	0.0527701	0.0470062	0.0292021	0.041216	0.0499568	0.0903732	0.0575009	0	0	0.118202	0.0979678	0.0332604	0	0	0.0378514	0	0.145964	0.442295	0.664583	0.404016	0	0.0575994	0.152451	0.0633209	0.154309	0	0.0859281	0.0337363	0.45554	0.0629137	0.147654	0.139338	0	0.175858	0.251948	0.176807	0	0.0413767	0.0564443	0.104542	0.21735	0	0.23958	0.10018
MTCO2P27	0.0657578	0	0	0	0.0768299	0	0	0.140552	0.049594	0	0	0.0691892	0	0	0	0	0.0800425	0	0	0.091091	0	0	0	14.6226	0.121535	0	0	0	0	0	0	0.103395	0	0	0.0757022	0.0355335	0	0	0	0	0.106373	0.0339669	0.0995748	0	0	0	0.0444728	0	0.0301359
DDB2	4.56332	9.61374	4.50475	6.17844	9.15586	3.41858	7.13344	8.2397	6.10303	2.55333	10.735	12.182	9.01812	5.26514	3.02691	8.10841	5.69104	10.2217	2.934	15.4929	8.29855	6.20543	7.8211	8.77642	8.18266	8.19079	3.23472	4.19095	6.79242	12.0412	6.5002	8.13307	9.93773	4.38354	4.00954	7.06535	7.6016	5.77388	9.8598	8.41262	4.16974	11.0377	7.01017	9.69356	2.54518	7.7793	8.66788	3.10329	32.0334
VGLL2	0	0	0.0117293	0.00700856	0	0	0.0325525	0	0	0	0.0208616	0.0132734	0	0.0107107	0.0272855	0.0565368	0.00767776	0	0	0	0	0.033694	0	0	0	0.00908012	0.0132961	0.0563063	0	0	0	0	0	0	0	0.0136337	0	0	0	0	0	0	0	0	0	0.0083621	0	0	0
MT-TM	0.413887	1.01366	0.384826	0.689828	0.483577	1.19897	0.356003	1.54814	0	0.756698	1.02667	1.08871	0	0.351406	0	0	3.27468	0	0.465399	0.573337	2.54305	0.55273	0	15.0997	4.58974	0.297908	1.74492	0.923672	0	0	0.223869	3.25389	0	3.69648	47.1714	0.670957	0	2.56472	1.9978	0.954067	0	0	8.14756	2.13741	0.395875	2.74351	0.279917	2.11688	3.6039
MIS12	4.52877	6.12799	4.72469	4.84882	4.4372	5.18223	3.73437	4.93045	5.4259	4.13583	5.94124	5.80159	5.17303	5.16212	4.21316	5.56155	4.59561	4.05624	4.46088	8.42226	3.61521	5.76226	6.66886	5.26578	6.32158	2.07903	4.80144	3.96415	9.86468	6.92238	4.48929	6.8405	2.75169	4.1774	6.25022	7.40426	5.68254	3.68744	4.85179	3.15101	7.17455	5.06084	4.97457	5.51543	6.45488	6.91395	6.0172	5.31524	4.46553
NHLRC2	2.3673	4.66364	4.2576	1.81954	2.70731	4.67593	4.40463	6.48704	2.50599	4.21116	3.58304	3.5753	3.69689	3.132	3.2273	5.61942	2.5641	1.21708	4.49202	3.34184	1.85863	2.0479	2.36594	29.2896	4.59933	2.91872	2.24929	2.27219	1.43976	1.55426	1.97766	2.216	1.70444	3.90752	2.4597	2.85656	3.49748	2.58345	2.42294	2.98283	3.78079	1.43396	2.83664	3.15734	1.62385	2.7062	1.34155	3.65545	3.5811
AL031595.3	0.00592014	0.0177212	0.00917408	0.0142525	0.00576413	0.0190552	0.0424348	0.0200352	0.0223246	0.0387846	0.0130535	0.0197254	0.0390926	0.0167547	0.0149389	0.0123816	0.0108093	0.0937785	0.00221898	0.00956768	0.00303126	0.0158122	0.00912644	0.202269	0.0109418	0.0028408	0.045758	0.020919	0.0274382	0.0139302	0.033089	0.00620572	0.00243643	0.00117497	0.00908724	0.00533177	0.0176102	0.00305709	0.0103191	0.0121304	0.0159612	0.00815472	0.026894	0.0081528	0.011325	0.00261616	0.0347001	0.00576749	0.00271312
AL135785.1	0.0705372	0	0.45909	0	0	0.40867	0.242689	0.0753838	0.159596	0.161201	0.0583236	0	0.931561	0	0.839113	0.252899	0	0.356601	0.63453	0	0.0541753	0	0	0	0.130369	0	0	0	0	0	0.0381531	0	0	0.0419984	0	0	0	0	0	0.0541993	0	0	0	0	0.134935	0	0	0.0515388	0
RNA5SP264	0	0	0	0	0	0	0	0	0	0	0	0	0	0	0	0	0	0	0	0	0	0	0	0	0	0	0	0	0	0	0	0	0	0	0	0.284268	0	0	0	0	0	0	0	0	0	0	0	0	0
MYOC	0.49706	8.5654	3.99704	0.276151	0.141264	9.80692	72.2779	5.12548	2.2594	20.3796	0.410993	1.75982	26.7126	8.05265	21.8797	2.50461	1.21825	0.0135832	9.62255	0.0558285	0.113497	0.0358813	0.0465971	0	0.0248292	0.116035	0	0.307303	0.0311315	0.0189663	0.0290656	0.0844925	0.18245	0.31995	0	0.00725936	0	0	0	0	0	0.0208179	0.732338	0.111003	0.385482	0.0267148	0.935818	0.00981575	45.8054
AC004790.1	0	0	0	0	0	0	0	0	0	0	0	0	0	0	0	0	0	0	0	0	0	0	0	0	0	0	0	0	0	0	0	0	0	0	0	0	0	0	0	0	0	0	0	0	0	0	0	0	0
RN7SL385P	0	0	0	0	0	0	0	0	0	0	0.0843156	0	0	0.0865783	0	0	0	0	0	0	0	0	0	1.41723	0	0.0733976	0	0.0568929	0	0.143965	0	0	0.0629499	0	0.117393	0	0	0	0	0	0.0824778	0	0	0	0	0	0	0	0.140197
ROPN1	0	0	0	0	0	0	0	0	0	0	0	0	0	0	0	0	0	0.00629854	0	0	0.00956881	0	0	0	0	0.0134514	0	0	0	0	0	0	0	0.00370903	0	0	0	0	0	0	0	0	0	0	0	0	0.004213	0	0
MIR134	0	0	0	0	0	0	0	0	0	0	0	0	0	0	0	0	0	0	0	0	0	0	0	0.669786	0	0	0	0	0	0	0	0	0	0	0	0	0	0	0	0	0	0	0	0	0	0	0	0	0
CAND1	5.93803	7.10575	8.36691	6.7743	5.70008	6.72897	7.47431	9.05758	5.92407	6.66509	8.01835	8.93269	7.87346	6.84057	6.26348	9.43854	9.20116	5.8685	7.01081	15.7061	4.07624	6.76707	7.10144	39.4807	9.64662	9.93082	4.4577	5.85894	7.83912	8.47067	12.1617	7.43599	6.32494	8.73274	3.2009	15.1894	7.52669	3.97846	8.77978	10.0312	14.1234	3.80933	8.1163	7.56364	5.01919	7.69596	7.61932	7.58556	8.03266
AC009774.1	0	0	0	0	0	0	0	0	0	0	0	0	0	0	0	0	0	0	0	0	0	0	0	1.20727	0	0	0	0	0	0	0	0	0	0	0	0	0	0	0	0	0	0	0	0	0	0	0	0	0
EEF1A1P4	0.160252	1.68439	0.447	0.356125	0.819155	0.270799	0.620281	0.535198	0.498552	1.4283	1.82194	0.389922	1.07473	0.425189	0.281623	0.21546	0.646151	0.526603	0.450493	0.263613	0.261545	0.240762	0.0231604	6.85565	0.715775	0.187438	0.0422259	0.357635	0.127656	0.36765	0.314213	0.267723	0.618298	0.238539	0.0461218	0.0974201	0.472435	0.248257	0.298129	0.200094	0.16202	0.558749	0.621828	0.144827	0.134119	2.65563	0.33869	0.702542	0.862937
AL732446.1	0	0	0	0	0	0	0	0	0	0	0	0	0	0	0	0	0	0	0	0.191112	0	0	0	22.0504	0.169991	0.198605	0	0.153945	0.159854	0	0	0.216926	0	0.328576	0	0.149101	0	0	0	0	0.223175	0	0.417824	0.569977	0	0	0	0.201608	0
ATP5MGP6	0	0	0	0	0	0	0	0	0	0	0	0	0	0	0	0.164881	0	0.371984	0	0	0	0	0	8.94799	0	0	0	0	0.106569	0	0	0	0	0	0	0	0	0	0	0	0	0	0	0	0	0	0	0	0
AL357033.2	0	0	0	0.0211584	0	0	0	0	0	0	0	0	0	0	0	0	0	0.115521	0	0	0	0.0508601	0	0	0	0	0	0	0	0	0	0	0	0	0	0	0	0	0.0306383	0	0	0	0	0	0	0	0	0	0
AC105074.1	0.0818413	0.0816606	0.0591848	0.0404164	0.0531231	0.0263424	0.0312868	0.0583098	0.027433	0.024938	0.0150379	0.043056	0.082565	0.0308829	0.0688396	0.0081508	0.0166033	0.0459722	0.0920273	0	0	0.0425039	0.0105138	2.70143	0.00560227	0.0327266	0	0.0456613	0.00526822	0.0385148	0	0	0.0112273	0	0.0104687	0.0196554	0.12752	0	0.0219467	0.0349362	0.0367752	0	0.01377	0	0.00869774	0.00602773	0.00615003	0.0199328	0
LINC02063	0	0	0	0	0	0	0	0	0	0	0	0	0	0	0	0	0	0	0	0	0	0	0	0	0	0	0	0	0	0	0	0	0	0	0	0	0	0	0	0	0	0	0	0	0	0	0	0	0
PPIAP29	0.733219	9.1629	0.262206	4.51222	2.07579	0.217848	0.485134	0.904152	1.74404	0.7476	2.47168	2.22542	5.63312	0.335209	0.304979	1.61775	2.26557	6.04493	0.443948	1.79699	4.46181	57.8472	0.326055	1.2738	4.10021	7.22621	0.772801	42.4815	1.86251	4.69806	3.29478	3.28128	10.0624	1.4776	1.62327	1.49341	1.65377	4.10663	5.58102	0.606728	0.775523	2.88426	1.06759	0.873812	1.02499	9.90741	4.1578	15.2891	4.5751
RNU1-96P	0	0	0	0	0	0	0	0	0	0	0	0	0	0	0	0	0	0	0	0	0	0	0	0	0	0	0	0	0	0	0	0	0	0	0	0	0	0	0	0	0	0	0	0	0	0	0	0	0
AL592429.2	0	0.0251382	0	0.171073	0	0.0297337	0.052972	0	0.162564	0	0.0763822	0	0.279583	0.104576	0.0666016	0.0552007	0.149926	0.622687	0.0692498	0	0	0	0.0356021	0.0534949	0	0	0	0.395138	0.0178393	0.0869463	0	0	0	0	0	0	0	0	0.0123861	0	0	0	0.11657	0	0	0	0.0208253	0	0
CELF3	0.00634024	0	0	0.0317019	0.0259273	0.00612223	0.0218141	0.0203276	0.0143453	0.0173875	0.00524242	0.0100066	0.0366334	0.00538311	0.0274268	0.0113659	0.0578816	0	0.00712934	0	0.00486955	0.00423357	0.00733055	0.121162	0.00390607	0.00456358	0	0.00707476	0	0	0.00685879	0.0149537	0	0.0490754	0.0583925	0.0137043	0.0080828	0.00491103	0.00510063	0.0146151	0.00512815	0.00655005	0.0144012	0.0065485	0.0121286	0.00420271	0.00428798	0.00463257	0.00581129
MTSS1	14.7041	5.64967	2.86844	15.545	5.18761	2.32832	3.67807	8.26594	5.96928	2.55712	9.66743	6.33305	3.26199	7.46525	1.34715	4.13317	6.01413	2.77681	2.15432	19.8189	16.7875	4.44831	1.35602	32.6764	10.9258	14.8204	5.38223	3.12545	21.8443	4.79775	7.94548	5.97046	1.55821	21.3398	18.1396	3.63135	5.95052	12.3065	20.7092	8.39049	9.45671	6.28775	9.18876	19.4193	2.64422	4.06821	8.39266	10.757	23.1906
RNVU1-7	0	0.420299	0	0.095342	0.200507	0	0.295222	0.0917016	0	0	0	0	0.141651	0	0	0.307643	0	0	0	0.118863	0	0	0	72.4471	0.422903	0	0	0.28724	0.0994215	0	0	0	0	0.102179	0.197564	0.0927339	0.109389	0	0	0	0.277608	0.0886453	0.129933	0	0.328287	0	0	0.12539	0
CHMP2B	15.1414	22.281	13.3705	23.5196	29.8394	15.6882	19.2746	19.4355	25.0054	18.0864	19.8621	22.205	15.8487	43.4214	15.8848	21.2307	24.712	14.4574	16.2923	30.3511	24.4763	13.057	29.5964	34.0025	19.0863	21.7122	19.4543	15.48	18.5519	16.1317	9.87589	26.8567	12.1776	19.5251	14.8963	34.6962	18.9736	8.47859	59.7862	21.4166	21.965	12.5205	14.3249	22.3397	29.6669	22.2537	11.3434	16.3069	24.2806
RPS2P15	0.549158	0.392279	0	0.591121	0.0802029	0	0.0295222	0.806974	0.129428	0.0156876	0.0283794	0.631984	0.226642	0.903371	0	0.123057	0.188002	0	0.0385941	0.19018	0.0527218	0.0229181	0.158733	5.54533	0.211452	0.123523	0.0723504	0.0574479	0.0994215	0.0969133	0.129953	0.404753	0.021188	0.122615	0.118539	0.185468	0.131267	0.0531709	0.124253	0.263726	0.416412	0.0177291	0.207893	0.212699	0.0656573	0.022751	0.0464253	0.12539	0.0157295
AL133412.1	0.00940653	0.00767925	0.0174921	0.00522597	0	0	0	0.00502642	0	0.00429942	0	0	0.0077643	0.0079865	0	0	0	0	0	0	0	0	0	0.0163417	0	0	0	0	0	0	0.00508793	0	0	0.0112015	0.0216581	0	0	0	0	0.00722778	0	0	0.00712199	0	0	0	0.00636175	0	0
AC096736.1	0	0	0	0	0	0	0	0	0	0	0	0	0	0	0	0	0	0	0	0	0	0	0	0	0	0	0	0	0	0	0	0	0	0	0	0	0	0	0	0	0	0	0.0225016	0	0	0	0	0	0
RPL35P4	0	0.14271	0	0	0.0510609	0	0.0751807	0.0934103	0.06592	0.0399499	0	0.0459829	0.0721453	0	0	0	0	0	0	0.0605387	0	0.116726	0	0.151846	0.0538479	0	0	0.0487653	0	0	0	0.0687158	0.0539571	0	0.100623	0.0944618	0.111427	0.0677021	0	0	0	0	0	0	0	0.23175	0	0	0
LINC02753	0	0.011517	0	0	0.00824141	0	0	0.00753838	0	0	0.0116647	0	0	0.0119778	0	0	0	0.0855843	0	0.0195423	0.0108351	0	0	1.12739	0	0	0	0	0.008173	0	0	0.0776368	0.0174177	0.00839969	0	0.00762323	0	0.0437094	0	0	0.0228209	0.0145743	0.0213624	0	0	0	0	0	0.0129305
LINC02286	0	0	0	0	0	0	0	0	0	0	0	0	0	0	0	0	0	0	0	0	0	0	0	0	0	0	0	0.110192	0	0	0	0	0	0	0	0	0	0	0	0	0	0	0	0	0	0	0	0	0
PRPF6	31.8981	60.8601	31.3777	39.532	80.431	38.8989	59.2958	41.8119	53.9233	26.7208	74.2321	57.864	53.6659	41.4562	41.5258	46.5667	62.4053	90.4653	39.299	64.2311	58.8829	68.1703	92.0087	19.5963	94.7153	30.3533	49.7773	58.1413	45.7765	65.9195	105.601	37.4638	72.4875	31.3403	40.4368	66.629	50.4011	47.2884	55.0646	60.9905	43.6208	69.2648	39.7129	58.4527	75.2844	73.465	67.8208	55.8416	41.7961
USF3	1.61229	1.71929	1.55051	1.69245	1.24347	2.17998	1.88196	2.91958	1.30095	1.21916	1.74813	1.55846	1.69437	1.21757	1.88541	2.19802	2.67572	0.511634	2.28059	2.75701	1.03532	1.48832	0.935611	13.0262	1.96639	1.56895	1.0386	1.5659	0.96492	0.633414	1.22113	1.43988	0.81066	2.31393	0.985837	2.87717	2.075	1.03304	1.43633	1.90313	2.72079	0.544983	2.21807	1.32035	1.07576	1.05107	0.792521	2.24979	1.74254
CDR2	3.18655	15.5853	11.0094	5.12886	17.4619	12.6934	10.9452	13.5953	17.3176	26.4771	19.1686	5.9856	17.9703	17.0986	10.3075	14.6389	11.4281	5.89606	28.3606	6.21144	5.94055	6.87832	4.04693	5.91983	8.05026	9.30789	9.16659	8.61884	7.99976	5.4348	4.91241	12.0833	9.50123	13.6674	7.55028	4.81136	5.40738	5.84759	15.0228	5.78981	9.0352	3.94009	11.5181	6.77388	15.0144	6.43598	6.87995	4.93786	16.3775
AC104451.1	0	0.130547	0	0	0	0	0	0	0	0.0730902	0	0	0	0	0	0	0	0	0	0	0	0.106777	0	5.00056	0	0	0	0	0	0	0	0.251437	0	0	0	0	0	0	0	0	0	0	0.242148	0	0	0	0	0.116841	0.073285
NAT8B	2.02345	0.180206	0.0342067	0.0817574	1.9558	0	0.284802	0.668403	0.915642	0	1.33847	0.406453	0.0607341	0.0624722	0.0397868	0.362737	0.716511	1.11595	0.0827377	0.15289	0.113025	1.08089	8.80503	1.21437	0	0	0.0775521	0.164208	0.298395	0.207762	0.0397989	0.0867705	0.522361	0.175241	1.90591	2.52479	2.22782	0.0569937	0.325567	2.91167	3.0947	4.57989	0.11142	0.645973	2.35766	0.341414	0.597156	0.322572	0
AC020915.1	0.0199747	0.0815342	0.117624	0.0665838	0.0972416	0.0192879	0.125995	0.124525	0.0954101	0.0426057	0.0935909	0.115594	0.17037	0.180899	0.0288024	0.05968	0.0729415	0.0673215	0.0524084	0.0968448	0.0562516	0.088918	0.0692838	0.670895	0.151773	0.210868	0.0771943	0.0520071	0.316305	0.0376006	0.208881	0.193679	0.00822057	0.0634299	0.0689863	0.190689	0.135811	0.0361014	0.155337	0.0511604	0.166946	0.116935	0.166358	0.110031	0.16558	0.0794429	0.162109	0.0827035	0.347857
AC026471.6	0.0738696	0.494504	0.673091	0.123119	0.198508	0.756094	0.813294	0.363148	0.356556	0.418667	0.158805	0.101042	0.804846	0.100349	0.782892	0.370786	0.296724	0.134442	0.481768	0.214889	0.567348	1.5488	0.204978	0.307996	0.409583	0.180778	0.451573	0.51105	0.0941503	0.271154	1.27059	0.0813046	0.0729624	0.211117	0.0340163	0.103784	0.122424	0.0572181	0.43976	0.0794638	0.0358486	0.0534198	0.313203	0.0915553	0.268488	0.00979309	0.27977	0.2051	0.148955
AP003086.1	0.0644035	0	0	0	0	0	0.0553963	0.0344143	0	0.0588735	0.106504	0.203293	0.106319	0	0	0.173181	0.039197	0.0651185	0	0	0	0.0860083	0.148926	5.92998	0	0	0.203641	0.107797	0.111935	0	0.174177	0.202531	0.198789	0.230078	0.0741431	0.104405	0.164208	0.149657	0.0518117	0.0494863	0.104182	0.232871	0.097524	0.133038	0.0616007	0.0853814	0	0.0470572	0.354183
AL021397.1	0	0	0	0	0	0	0	0	0	0	0	0	0	0	0	0	0	0	0	0	0	0	0	0	0	0	0	0	0	0	0	0	0	0	0	0	0	0	0	0	0	0	0	0	0	0	0	0	0
ANKRD10-IT1	2.32191	9.27669	2.19158	1.28998	1.93189	3.02339	4.05487	8.83545	4.13912	2.26726	5.43962	4.14582	4.82039	12.4855	2.24472	3.34254	3.08324	2.81011	2.09662	6.79835	2.91815	4.01696	1.70837	43.5771	8.64784	3.69704	4.59787	6.9287	6.25709	1.04303	3.36811	7.66129	0.803556	6.11644	3.32106	11.1401	10.8984	4.08752	3.89154	4.35214	8.67873	1.65368	10.2816	11.2642	2.28816	2.14542	1.26103	2.51909	12.7208
VTRNA1-2	0	0	0	0	0	0.61071	0.544004	0.168978	0	0	0	0	0	1.34245	0	0	0	0	0	0.219028	0.485752	0	0	5.49375	0.194821	0	0.999899	0	0	0	0	0	0	0.188285	0.364051	0	0	0.244945	0.381602	0	0.255774	0.653385	0.718281	0	0.302466	0	1.71095	0.693168	2.31877
FTMT	0.0320186	0	0	0	0	0	0	0	0	0	0	0	0	0	0	0	0.019487	0.0323741	0	0	0	0	0	0.278125	0	0	0	0	0	0	0	0	0	0	0.110582	0	0	0	0	0	0.0258975	0	0.218181	0	0	0	0	0	0
AC011510.1	0	0.562358	0.091497	0.109343	0.0574881	0	0.253932	0.315505	0.148435	0.0899571	0	0	0.24368	1.58747	0.106423	0.352821	0.119784	0	0.331963	0.068159	0	0.525673	0	3.24823	0	0	0	0.0549036	0.285055	0	0	0	0	0	0.339866	0	0	0	0.11875	0.0756137	0	0.0508316	0.074507	0.101639	0.0941241	0	0.133107	0.0719021	0.0901969
OR6Q1	0	0	0	0	0	0	0	0	0	0	0	0	0	0	0	0	0	0	0	0	0	0	0	0	0	0	0	0	0	0	0	0	0	0	0	0	0	0	0	0	0	0	0	0	0	0	0	0	0
MIR1208	0	0	0	0	0	0	0	0	0	0	0	0	0	0	0	0	0	0	0	0	0	0	0	0	0	0	0	0	0	0	0	0	0	0	0	0	0	0	0	0	0	0	0	0	0	0	0	0	0
AC242425.1	0	0	0	0	0	0	0	0	0	0	0	0	0	0	0	0	0	0	0	0	0	0	0	0.958713	0	0	0	0	0	0	0	0	0	0	0	0	0	0	0	0	0	0	0	0	0	0	0	0	0
RPL7L1P10	0	0	0	0	0	0	0	0	0	0	0	0	0	0	0	0	0	0	0	0	0	0	0	0	0	0	0	0	0	0	0	0	0	0	0	0	0	0	0	0	0	0	0	0	0	0	0	0	0
CLDN7	56.2209	48.23	0.178515	140.957	97.7919	0.163583	5.21661	34.0069	38.9858	0.0929172	59.3544	155.545	25.5427	104.26	0.122139	29.7214	44.2249	33.3557	0.076197	86.6567	59.7995	63.3994	184.325	18.0116	94.2166	45.9701	61.101	21.846	72.4047	77.4439	35.8891	91.1607	82.4158	49.5728	40.9037	137.534	72.299	57.2383	82.2352	24.4372	106.658	64.6618	31.9464	74.9583	240.45	117.183	46.3714	53.5968	35.8995
NEU3	0.461871	1.28322	2.29612	0.337306	0.65279	0.953123	1.14697	1.81122	0.873658	0.573733	1.46907	0.713282	1.0115	0.75583	0.801608	0.871384	1.70021	1.05075	0.799975	1.08612	1.75365	2.36776	0.822552	3.61078	1.16343	1.41826	0.879389	0.79385	1.62706	0.631039	1.97844	1.50516	0.699014	0.800611	0.77185	2.36498	2.34575	0.620304	1.2061	0.895816	1.1388	1.22175	1.34803	1.78891	0.951232	0.757986	1.28726	1.26824	2.82681
HOOK1	3.61903	1.94813	0.023233	3.20912	1.84658	0	0.394037	2.9731	1.16214	0.0133245	2.57573	2.2523	0.608442	2.17104	0.00900767	1.50435	5.19601	1.07797	0.00468292	3.57678	3.41607	3.80695	3.36093	9.60812	6.47584	6.43284	2.80923	1.79377	2.07493	2.05199	0.817695	5.32699	1.16205	9.04075	2.48829	7.19235	3.25454	1.44194	2.44576	3.73119	4.69223	1.64137	1.75946	2.57653	4.58086	2.07318	0.701325	4.18096	1.78261
AC099786.2	0	0.208591	0	0.0283905	0.0895594	0	0	0.0341331	0.0385406	0	0	0.00672106	0.0527254	0.0542343	0	0.0572554	0.0155507	0	0	0	0	0	0	0	0	0	0	0	0	0	0	0	0	0	0	0	0	0	0.030833	0	0.0206662	0	0	0	0	0	0	0	0.0175644
OR7E106P	0	0.0225037	0	0	0.0161034	0	0	0	0	0	0	0	0.022753	0	0	0	0.0167768	0.111486	0	0	0	0	0	0	0.0169824	0	0	0.0153795	0	0	0	0.0216714	0	0	0.0317341	0	0	0	0	0	0	0	0	0	0	0.0365442	0	0	0
AC129502.1	0	0.0138914	0	0	0.019881	0	0.0146362	0	0	0	0	0	0	0	0	0	0	0.0172048	0.0191337	0	0.0130689	0.124982	0.0196737	0.798154	0	0	0	0.00949361	0	0.0480465	0.0184076	0	0	0	0	0	0	0	0	0	0	0	0	0	0	0	0	0.0124329	0
CYP2C56P	0	0	0	0	0	0	0	0	0	0	0	0	0	0	0	0	0	0	0	0	0	0	0	0	0.0595843	0	0	0	0	0	0	0	0	0	0	0	0	0	0	0	0	0	0	0	0	0	0	0	0
TOMM20P2	0.267405	0.49118	0	0.0742807	0.156215	0	0	0.178611	0.100837	0	0.165827	0.211019	0.16554	0	0	0.299605	0.36618	0.40556	0.0751714	0.277817	0.102689	0.89277	0.231879	0.348416	0.0823707	0	0.14092	0.596767	0.697131	0.283143	0.108478	0	0.0412688	0	0	0.433492	0	0	0	0.410936	0	0	0.404922	0.069047	0.191825	0	2.44146	0.293074	0.030637
LINC01650	0	0	0	0	0	0	0	0	0	0	0	0	0	0	0	0	0	0	0	0	0	0	0	0.24366	0	0	0	0	0	0	0	0	0	0	0	0	0	0	0	0	0	0	0	0	0	0	0	0	0
AKR1B10P2	0	0	0	0	0	0	0	0	0	0	0	0	0	0	0	0	0	0	0	0	0	0	0	0.0527447	0	0	0	0.016939	0	0	0	0	0	0	0	0	0	0	0	0	0	0	0	0	0	0	0	0	0
AC007666.1	0.0430781	0.0351678	0	0.0159552	0.0335543	0.069328	0.0247022	0.038365	0.0433189	0.0065632	0.035619	0.022663	0	0	0	0.0257416	0.026218	0.217782	0.0807326	0.0397826	0.0110285	0.0479409	0.0332044	1.8959	0.0619251	0.0310067	0.0756726	0.0240343	0.0166379	0	0	0.022578	0.0797794	0.0170994	0.0495927	0.0465562	0.00915295	0.022245	0.0115519	0	0.0348427	0.0445035	0.0543597	0	0.12361	0.0571097	0.00971141	0.0209837	0.0460649
AC092162.1	0.0648487	0.105882	0	0	0	0.0626189	0	0.0346522	0.0489084	0	0.0536201	0	0.160582	0	0	0	0	0.262275	0	0.0449158	0	0	0	0.11266	0	0	0	0	0	0	0	0.101965	0	0	0	0	0	0	0	0	0	0	0	0	0	0	0	0	0
AL109925.6	0	0	0	0	0	0	0	0	0	0	0	0	0	0	0	0	0	0	0	0	0	0	0	0	0	0	0	0	0	0	0	0	0	0	0	0	0	0	0	0	0	0	0	0	0	0	0	0	0
AL354956.1	0	0	0	0	0	0	0	0	0	0	0	0	0	0	0	0	0	0	0	0	0	0	0	0	0	0	0	0	0	0	0	0	0	0	0	0	0	0	0	0	0	0	0	0	0	0	0	0	0
AL583832.1	0	0.117226	0.0667555	0	0	0.103992	0.154389	0.0767299	0	0.016408	0	0.0755433	0.0888933	0.0304791	0	0.128708	0.0436967	0	0.0403663	0.223777	0	0.0479409	0.0415055	5.98706	0.110581	0.025839	0	0.0801144	0.0831894	0	0.097086	0.169335	0.0443219	0.0427484	0	0.271578	0.0457647	0.0278062	0.0433196	0.0275836	0.0871067	0.0185431	0.108719	0.111233	0	0.0475914	0.0242785	0.183607	1.03646
ALKBH1	2.04848	2.85992	2.47512	2.93589	3.69994	3.46874	4.11982	3.23625	3.91835	1.94044	4.54948	3.03523	3.95348	3.41966	2.39728	3.45049	2.8428	2.7116	2.35907	5.8124	2.36377	6.01317	3.87875	3.93699	4.46279	2.3577	2.4824	3.16367	5.30318	7.23715	3.52208	2.79304	4.36187	2.07994	1.70889	3.96786	3.60814	3.11977	2.80633	3.32291	3.65791	3.35331	5.19988	3.35252	3.1709	3.98831	5.93652	3.89732	4.66674
THAP12P1	0	0	0	0	0	0.0493447	0	0.00682663	0	0.00583925	0.0422535	0.00672106	0.0316352	0	0	0	0.10108	0	0	0.0088486	0	0.0170611	0	0	0.00787065	0.0459776	0	0.00712775	0.0592106	0.036073	0	0.0401752	0	0	0	0.0138069	0	0.00989563	0	0.00981639	0	0	0	0	0.0122195	0.00846838	0.0086402	0.00933454	0.00585482
PPP1R14B-AS1	6.50572	1.73188	0.394495	5.10727	2.80912	0.136566	0.202749	0.654967	0.995536	0.107738	1.44226	0.967258	1.40085	1.76115	0.0509831	1.0564	1.4346	5.19563	0.0530103	4.47337	6.84324	16.3375	5.39613	0.573301	1.94592	6.37932	5.86317	6.07581	4.31526	3.59407	8.23628	10.3405	6.89729	5.47352	2.60507	2.70031	10.6377	13.2553	2.90132	4.16572	6.6347	8.18209	1.57051	6.23251	4.86986	6.74985	5.83465	9.19696	7.12964
CNN2P11	0	0	0	0	0	0	0	0	0.0810162	0	0	0	0	0	0	0	0	0.217227	0	0	0	0	0	0	0	0	0	0	0	0	0	0	0	0	0	0	0	0	0	0	0	0	0	0	0	0	0	0	0
SNORD114-27	0.402062	0	0	0	0	0	0	0	0	0	0	0	0	0	0	0	0	0	0	0	0	0	0	0.698491	0	0	0	0	0	0	0	0	0	0	0	0	0	0	0	0	0	0	0	0	0	0	0	0	0
IGLV2-14	5.53085	9.6592	2.66889	81.5255	2.82207	0.338017	70.818	3.14249	272.456	2.14398	19.0453	0.883969	57.788	8.67851	0	13.3664	139.419	460.618	8.4235	5.23705	15.271	4.0671	753.041	0.121628	0.733243	5.2912	41.6915	82.5745	604.547	131.657	6.02107	30.933	0.129658	1.20887	0.241795	7.07453	17.672	0.704978	7.94149	146.698	1.64217	0.108491	97.5867	1.73545	44.7319	0.0928151	29.7826	84.8648	2.59888
AP001107.6	0	0.133583	0	0.060605	0	0	0.0469151	0.0582909	0.205681	0.02493	0.225495	0.0573895	0	0.463093	0.0589863	0.048889	0.0663918	0.0551488	0.0613317	0.37778	0.125674	0.437042	0.0630626	0.379026	0.0672055	0.0392592	0.172463	0.0304311	0.157995	0.0770047	0.206515	0.257285	0.134684	0.0974266	0.0627918	0.0884207	0.208602	0.126745	0.0658189	0	0.0882321	0.14087	0.206483	0.901358	0	0.0361547	0.479548	0.119558	0.274961
CYRIA	1.75127	2.02856	4.83208	6.23664	2.4083	7.90156	7.06961	3.14142	7.75724	5.44967	3.16091	4.90016	6.59656	2.32903	6.67065	3.78308	1.72611	5.04053	4.37414	1.16646	0.765763	1.78684	3.43441	23.8728	0.604702	0.646998	1.03997	4.85369	2.90009	2.436	0.550468	0.605148	0.102051	3.0851	0.463885	2.80271	0.62236	0.416154	9.16598	2.94533	0.810608	0.229488	2.97262	2.8706	1.79365	0.349283	5.13592	6.83957	2.4409
AP005061.2	0.512073	0.450201	0.7508	0.153188	0.368181	0.760716	0.813152	0.747217	0.742696	0.783175	0.569971	0.787469	0.455187	0.167219	0.80938	0.900324	0.934968	0.617327	1.04088	1.24136	0.453799	0.302474	0.523742	0.410589	0.740155	0.581223	0.560475	0.505467	0.65038	0.583921	0.39416	0.774195	0.376907	1.1023	0.430798	1.09619	0.40173	0.274599	0.221822	0.4086	0.605337	0.305203	0.581561	0	2.52429	0.548317	0.293041	0.6044	0.613768
RNU6-1013P	0	0	0	0	0	0	0	0	0	0	0	0	0	0	0	0	0	0	0	0	0	0	0	2.74174	0	0	0	0	0	0	0	0	0	0	0	0	0	0	0	0	0	0	0	0	0	0	0	0	0
PPP6R3	9.27526	11.8188	10.5303	11.9196	9.43536	11.6756	11.9482	14.0033	10.7575	11.8323	11.8303	11.7471	12.3413	11.8744	10.4706	13.7175	13.7012	17.8245	12.0873	16.5149	5.72608	22.7641	11.202	25.8101	13.5142	15.089	11.2976	9.73532	11.1201	14.6211	14.5834	13.3505	10.1735	12.1569	6.1602	19.021	15.7905	12.7414	10.4103	15.4829	11.9973	8.1958	11.6616	11.638	10.421	12.5458	9.31893	16.674	22.3175
VSX2	0	0	0.00873728	0.00522073	0	0	0	0	0.0212617	0.0128853	0	0	0	0	0	0	0.00571923	0.0570086	0.0105667	0	0.00721734	0	0	0.0163253	0.0115787	0.0270554	0.0099044	0.0157286	0	0.0265339	0	0.00738781	0	0.00559512	0	0	0	0	0	0	0	0	0.00711486	0.0194116	0	0.00622899	0.00635538	0	0.00861313
CXADRP1	0	0	0	0	0	0	0	0	0	0	0	0	0	0	0	0	0	0	0	0	0	0	0	0.223262	0	0	0	0	0	0	0	0	0	0	0	0	0	0	0	0	0	0	0	0	0	0	0	0	0.0117791
AL135749.1	0	0	0	0	0	0	0	0	0	0	0	0	0	0	0	0	0	0	0	0	0	0	0	0	0	0	0	0	0	0	0	0	0	0	0	0	0	0	0	0	0	0	0	0	0	0	0	0	0
AC098965.1	0	0	0	0	0	0	0	0	0	0	0	0	0	0	0	0	0	0	0	0	0	0	0	0	0	0	0	0	0	0	0	0	0	0	0	0	0	0	0	0	0.0235407	0	0	0	0	0	0	0	0
AC012506.3	0	0	0	0	0.0184323	0	0	0	0.0237962	0	0	0	0	0	0.0341221	0.0282811	0.019203	0	0	0	0.169632	0.0210682	0	0	0	0	0.0665105	0	0	0	0	0	0	0.0187863	0	0.0170497	0	0	0	0	0	0	0	0	0	0	0	0	0
AC080075.1	0	0.0538087	0	0	0	0	0	0	0	0	0	0.0693512	0	0	0	0	0	0	0	0	0	0	0	1.83211	0.0406066	0.094884	0.06947	0	0	0	0.0356513	0	0	0	0.0758795	0	0.0420135	0	0.0530251	0	0	0.0680929	0	0	0	0.0436905	0.0445769	0	0
AC027307.2	5.74626	5.01898	3.8491	2.38575	6.04603	4.86255	6.69645	3.5823	6.66378	3.00769	7.10139	5.23347	6.34958	2.1771	5.31226	4.126	3.92973	9.55848	4.20341	4.38656	3.39306	8.21025	3.71481	2.09317	8.3745	5.64815	3.77715	9.4973	3.20375	7.28392	1.67103	5.65913	1.92623	4.24913	2.27622	2.80461	11.8154	4.04414	13.1476	3.94054	5.29741	13.9155	3.25132	6.15837	8.89437	5.24247	2.15207	3.9277	4.65806
MTND5P4	0	0	0	0	0	0	0	0	0	0	0	0	0	0	0	0	0	0	0	0	0	0	0	0	0.060205	0	0	0	0	0	0	0	0	0	0	0	0	0	0	0	0	0	0	0.100933	0	0	0	0	0
LINC01992	0	0.0171465	0	0	0.0245397	0	0	0	0	0	0	0	0	0	0	0.0188259	0.242875	0	0	0	0	0.617078	0	0.0364883	0	0	0.951894	0	0	0	0	0.0495369	0	0.025011	0.048359	0.0907961	0	0.0488062	0	0	0	0.0325474	0.620187	0	0	0	0.056819	0	0
SPAAR	0.192052	0.470359	0.470767	0.397692	0.295786	0.337178	1.23143	0.33586	0.263353	1.35661	0.18767	0.321481	0.61968	0.222354	0.320985	0.845064	0.191268	0.51194	0.314116	0.0604636	0.348644	0.163213	0.343167	1.78956	0.139831	0.540374	0.809678	0.253265	0.212412	0.320439	0.179428	0.288248	0.603569	0.395025	0.48239	0.25473	0.489671	0.108189	0.182594	0.563444	0.141215	0.090185	0.38335	0.234426	0.250492	0.578655	0.956441	0.331677	0.288048
SMPD3	0.883683	0.480945	0.0766859	0.281476	0.286799	0.0910184	0.222961	0.633798	0.995258	0.0538538	0.909281	1.76248	0.414951	0.466842	0.0552163	0.482286	1.92899	1.00071	0.0441629	0.369957	0.567094	0.296342	0.426848	1.76718	0.694432	0.356192	0.484322	0.245419	0.222984	0.859453	0.148704	0.531085	1.2947	1.8848	0.565178	1.14816	0.375519	0.690569	0.466041	0.395331	0.260485	0.36517	1.18053	0.361028	0.721259	0.17703	0.541866	0.0975685	0.530974
AL023879.1	0	0	0	0	0	0	0	0	0	0	0	0	0	0.234271	0	0	0	0	0	2.86669	0	0	0	0	0	0	0	0	0	0	0	0	0	0	0	0	0	0	0	0	0	0	0	0	0	0	0	0	0
AC011473.2	0	0	0	0	0	0	0	0	0	0	0	0	0	0	0	0	0	0	0	0	0	0	0	0	0	0	0	0	0	0	0	0	0	0	0	0	0	0	0	0	0	0	0	0	0	0	0	0	0
SNX18P4	0	0	0	0.0186588	0	0	0	0	0	0	0	0	0	0	0	0	0	0	0	0	0	0	0	0.0583465	0	0	0	0	0	0	0	0.0264039	0	0	0	0	0	0	0	0	0	0	0	0	0	0	0	0	0
IL2	0	0.595454	0	0.0698664	0.205704	0.0242865	0.0649013	0.147837	0.398348	0	0	0.0661595	0.124562	0.341671	0	0.067632	0.413302	0.0762917	0	0	0.0193172	0	0	0	0.0154951	0.0181034	0	0	0.0145712	0	0	0.0197734	0	0	0	0	0	0	0	0.0386515	0	0	0	0.0259775	0	0	0	0	0.149845
AC093536.2	0	0	0	0	0	0	0	0	0	0	0	0	0	0	0	0	0	0	0	0	0	0	0	0.0347755	0.0123322	0	0	0	0	0	0	0.0157372	0.0123572	0	0	0	0	0	0	0	0	0	0	0	0.0191462	0	0.0135379	0.0146259	0
AL670729.2	0	0	0	0.0272406	0.0286439	0	0.0843491	0.0262005	0.073959	0	0.081084	0.206362	0.0404718	0.04163	0.053026	0	0	0.347034	0.110269	0.135843	0.0753169	0.0654802	0.0566904	0.511091	0.151037	0.0352922	0.155037	0.0273561	0	0.0692238	0.0530421	0.53967	0.121074	0	0.169341	0.132477	0.0937619	0.455751	0.0394455	0.1507	0.317266	0.177291	0.185618	0.20257	0.0468981	0.325015	0.0663218	0	0.382001
RPL32P14	0	0	0	0	0	0	0	0	0	0	0	0	0	0	0	0	0	0.0752825	0	0	0	0	0	0.646751	0	0	0	0	0	0	0	0	0	0	0.0857157	0	0	0	0	0	0	0	0	0	0	0	0	0	0
RNU6-744P	0	0	0	0	0	0	0	0	0	0	0	0	0	0	0	0	0	0	0	0	0	0	0	0	0	0	0	0	0	0	0	0	0	0	0	0	0	0	0	0	0	0	0	0	0	0	0	0	0
PSG11	0	0	0	0	0	0	0	0	0	0	0	0	0	0	0	0	0	0.00565516	0	0	0	0	0	0.0194334	0.00344575	0	0	0	0	0	0	0	0	0	0	0.00302233	0	0	0	0	0	0	0	0	0	0	0.0491746	0	0.033322
C2orf42	1.49638	2.79134	2.18428	1.65837	1.89328	2.20108	2.58087	2.99538	2.07	1.77543	2.86562	2.8634	3.31503	1.2639	2.43999	3.00219	3.07663	2.21069	2.23187	2.39506	2.05441	2.82151	3.00303	3.69065	3.13822	2.15413	3.57925	2.26669	4.25371	1.64192	1.862	1.94445	2.32613	2.69134	3.82916	3.20088	2.84664	2.43224	3.66446	3.00255	4.12634	2.34688	2.61226	3.03501	2.996	3.73117	2.68474	2.99113	3.73087
UBE3A	5.40832	6.60623	6.33631	6.21005	4.90621	6.93851	7.0633	7.99501	5.02062	7.92321	7.33378	6.97035	6.63793	7.39655	6.40764	7.1525	6.57008	2.70879	7.69796	8.37659	3.51447	6.97823	2.50012	15.3548	7.01313	3.62594	4.26324	4.57354	6.13348	4.31926	4.96698	4.60357	3.54394	4.27124	2.90795	4.33786	5.48592	8.06896	5.46607	7.61837	7.92847	3.62272	4.975	5.55633	3.10011	5.47022	3.26137	4.95486	5.77929
RAB11FIP2	1.71539	2.07454	6.96092	1.35349	1.30861	7.22917	5.17598	6.41153	2.68382	5.90541	6.51847	2.06172	4.47745	1.6656	7.11955	6.70641	1.53826	1.78518	6.78703	1.86751	1.2404	1.66025	4.02468	9.23357	3.75225	1.72728	2.28885	1.96249	1.8713	0.908179	1.55957	1.44186	1.34622	2.36054	1.0872	3.3873	1.5907	0.59368	1.24972	2.74131	2.04428	0.808312	3.07424	2.60578	1.78911	2.94247	1.12312	3.86679	11.5642
ANKRD26P3	0	0	0	0	0	0	0	0	0	0	0	0	0	0	0	0	0	0	0	0	0	0	0	0	0	0	0	0	0	0	0	0.00805185	0	0	0	0	0	0	0	0	0	0	0	0	0	0.00678888	0	0	0
C5orf66-AS2	0	0	0	0.0318974	0	0	0	0.00613589	0	0.00524842	0.0189891	0.006041	0.00947809	0	0	0	0	0	0	0.0238598	0	0.00766741	0	0.219436	0	0	0	0	0	0	0	0	0	0	0	0	0.00731937	0	0	0	0	0	0	0	0	0	0	0	0.00526241
AC010487.1	0.231641	1.98561	0.107688	0.128692	1.35322	0.167757	0.149433	1.67101	1.31026	0.0264689	4.30946	1.5233	1.4818	0.885023	0.25051	0.467162	0.493431	2.8691	0.26047	0.76209	1.33432	0.0386683	2.67821	21.5296	1.3914	0.666921	6.22571	0.290786	0.167748	0	0.0626464	8.92344	4.03968	4.1721	6.53344	0.907494	7.45645	5.60702	1.67716	0.57846	2.10777	6.76039	2.41151	6.51955	4.76353	3.14769	0.783307	0.0846255	6.05099
RN7SL604P	0	0	0.0884059	0	0	0	0	0.0508076	0	0.043459	0	0	0	0	0	0	0	0	0	0	0	0	0	0.660734	0.117156	0	0	0	0	0	0.0514293	0	0	0	0	0	0	0	0	0	0	0	0	0	0	0	0	0	0
ITPK1-AS1	0	0.0146626	0.0166995	0.00332612	0	0	0	0.00319912	0	0	0	0.0125986	0.00494167	0.00508309	0.0258983	0.00536625	0	0.0242134	0	0.01244	0	0	0.006922	0.894472	0.0110651	0	0	0	0.00346844	0	0	0	0	0.00356464	0.00689227	0.0161757	0.00763232	0.00927466	0.00240818	0	0	0.00927749	0.00906573	0	0.00572633	0.00396848	0	0	0.00274371
SNORD36B	0	0	0	0	0	0	0	0	0	0	0	0	0	0	0	0	0	0	0	0	0	0	0	0	0	0	0	0	0	0	0	0	0	0	0	0	0	0	0	0	0	0	0	0	0	0	0	0	0
TESMIN	0.110975	0.177256	0.20188	0.112586	0.501732	0.0139773	0.0913047	0.141805	0.152838	0.0154375	0.666257	0.225918	0.0995662	0.0532561	0.00521806	0.168668	0.798751	1.27819	0.00542554	0.471212	0.0815277	0.0193309	0.45745	1.15677	1.21281	1.21553	0.757738	0.982579	0.77151	0.347412	2.67768	2.7274	0.83103	0.344743	0.905416	2.85499	1.44552	0.882019	0.574485	0.496797	1.31127	0.976998	0.135168	0.388714	1.14453	0.588492	1.15192	1.98131	0.707597
NUP58P1	0	0.01322	0	0	0	0	0	0	0	0	0	0	0	0	0	0	0	0	0	0	0	0	0	0.0281325	0	0	0	0	0	0	0	0	0	0	0	0	0	0	0	0	0	0.00836469	0	0	0	0	0.0219037	0	0
KRT18P20	0	0.0538929	0	0.0122252	0	0	0	0	0	0	0.0181948	0.0231532	0.0181632	0.018683	0	0	0.0267851	0.0667477	0	0.0152412	0.0169007	0.0440801	0.025442	0.0764571	0.0542268	0.0158387	0.0231929	0.122771	0.0127483	0.0310668	0.0238047	0.121099	0.0543368	0.0262039	0.101331	0.0118908	0.0140264	0.0170446	0.0177027	0	0	0.0113666	0.0333213	0	0	0.0583451	0.0297644	0	0.0201691
CD53	8.52448	6.98127	5.0575	16.9065	5.6518	6.11473	14.5133	9.10297	54.7392	3.95193	5.11293	9.12592	24.7609	10.6956	2.94126	20.4361	23.8654	44.4364	8.7334	11.921	5.19614	28.0537	12.0931	2.30368	1.4088	6.8662	7.58706	75.5679	32.7592	24.3182	4.55229	6.16988	0.885415	3.95571	1.83811	10.134	4.32107	2.1276	3.04248	14.4725	6.27101	0.887646	15.3978	4.50007	12.7221	1.85661	39.6061	17.4695	3.24314
Z95118.1	0	0	0.105944	0	0	0	0	0	0	0	0	0	0	0	0	0	0	0	0	0	0	0	0	0.395906	0	0	0	0	0.0660127	0	0	0	0	0	0	0	0.0726307	0	0	0	0	0	0	0	0	0	0	0	0
AC060780.3	0.351804	1.14882	0	0	0	0.679415	1.21041	2.81982	0.530656	0	1.16356	0.185081	0.290385	1.49348	0	0.630668	0.428227	0	0	0.974673	0.540399	0	0.406754	37.2819	0.650214	0.759665	1.11239	0.392561	0.611442	0	0.380577	1.10632	0.868709	0.628402	0.405007	0.950522	0	0.272501	0.566043	0.270319	0.569097	0.363446	1.86454	2.18016	0.336494	0.233198	0.237929	0.5141	7.09399
AC024610.1	0	0	0	0	0	0	0	0	0	0	0	0	0	0	0	0	0	0	0	0	0	0	0	0	0.0536812	0	0	0	0	0	0	0	0	0	0	0	0	0	0	0	0	0	0	0	0	0	0	0	0
AC011497.1	0	0	0	0	0	0	0	0	0	0	0	0	0	0	0	0	0	0	0	0	0	0	0	0	0	0	0	0	0	0	0	0	0	0	0	0	0	0	0	0	0	0	0	0	0	0	0	0	0
USP17L21	0	0	0	0	0	0	0	0	0	0	0	0	0	0	0	0	0	0	0	0	0	0	0	0	0	0	0	0	0	0	0	0	0	0	0	0	0	0	0	0	0	0	0	0	0	0	0	0	0
RN7SKP220	0	0	0	0	0	0	0	0	0	0	0	0	0	0	0	0	0	0	0	0	0	0	0	0	0	0	0	0	0	0	0	0	0	0	0	0	0	0	0	0	0	0	0	0	0	0	0	0	0
DEFB126	0	0.0350784	0	0	0	0	0	0	0	0	0	0.293869	0	0	0	0.423655	0.104605	0.391009	0	0	4.85121	0.143457	0.0993597	0	0.158831	0.154639	3.0343	0.743168	0	0	0.0929654	0.405371	0.0265255	1.45828	3.26479	0.0232189	3.99879	0	0.311107	0	1.49442	0	4.13167	0.266279	0	0.341786	0.0581202	0	0
AC013738.1	0	0	0	0	0	0	0	0	0	0	0	0	0	0	0	0	0	0	0	0	0	0	0	0	0	0	0	0	0	0	0	0	0	0	0	0	0	0	0	0	0	0	0	0	0	0	0	0	0
RPL36AP36	0	0.0763333	0	0	0	0	0	0	0	0.0854742	0	0	0	0.0793874	0	0	0	0	0	0.129525	0	0	0.108107	0	0.172814	0.134603	0.197101	0.0521675	0	0	0	0.29404	0.230886	0	0	0	0	0	0	0	0	0.0482984	0	0	0	0.0619795	0.126474	0.0683189	0
AC135626.1	0.0646996	0	0	0	0	0	0	0	0	0	0	0.0340379	0	0	0	0	0	0	0	0	0	0	0	5.62004	0	0	0	0	0	0	0.0699912	0.101731	0	0.0385227	0	0	0.0412409	0	0	0	0.0523307	0	0	0	0	0	0	0	0.0296509
AL355598.2	0	0	0	0	0	0	0	0	0	0	0	0	0	0	0	0	0	0.140875	0	0	0	0	0	0	0.0858368	0.100286	0	0	0	0	0.0753618	0	0	0	0	0	0	0.107921	0	0	0	0	0	0	0	0	0	0	0
AC108517.1	0	0	0	0	0	0	0	0	0	0	0	0	0	0	0	0	0	0	0	0	0	0	0	0	0.58327	0	0	0	0	0	0.0465538	0	0	0	0	0	0	0	0	0	0	0	0	0	0	0	0	0	0
DST	2.79752	12.3425	6.63599	3.86024	6.08906	9.48547	8.9309	12.0279	3.94409	12.2413	5.85078	5.1379	6.69296	15.061	9.89022	8.51932	3.80339	1.29477	11.8235	10.633	0.649068	1.88114	1.14832	49.5269	2.73631	3.74995	1.59313	2.35675	4.64568	7.68237	3.7987	2.45731	1.07024	2.34156	0.620185	1.94487	3.52958	3.30824	13.3061	6.15426	1.34839	1.98229	6.9895	5.8981	2.36973	2.02774	5.34059	1.31438	10.7263
AC023511.1	0	0.0402388	0	0	0	0	0	0.0790143	0	0	0.040755	0	0	0	0	0	0	0	0	0	0	0	0	0	0	0	0	0	0.0285554	0	0	0	0	0	0	0	0	0	0	0	0	0	0	0	0	0	0	0.072028	0
AP006545.2	0.122101	0.0996804	0.0567639	0	0.106995	0.176854	0.315074	0.228359	0.184176	0.0279043	0.353357	0.192709	0.403137	0	0.0660237	0	0.148626	0.123457	0.0686489	0.465137	1.03156	0	0.211759	2.96972	0.488953	0.175772	0.257385	0.272493	0.035369	0.430959	0.594394	0.719951	0.791448	1.3086	0.0702832	0.0989698	0.544809	0.378309	0.122786	0.04691	0.543173	0.0946062	0.277341	0.126112	0.233575	0.44515	0	0.0892147	0.251808
LDHAL6A	0.03265	0.0177698	0.0303575	0.0302322	0.0190738	0.0315274	0.0561675	0.040709	0.0246244	0.0149233	0.350956	0.0286282	0.0359332	0.0646826	0.0470796	0.0292653	0.0331189	0.187071	0.0367136	0.143223	0	0.0218014	0	4.49994	0.0804595	0	2.50065	0	0.00630515	0	0.0117735	0.0171125	0.00671855	0.0129601	0.0125292	0.0235241	0.00693727	0.00843004	0.0437775	0	0.0176055	0.00562174	1.43378	0.0224817	0.0104097	0.0216425	0.0147211	0.0477123	0.0249384
HNRNPCP9	0.0327641	0	0	0.0182027	0	0	0	0	0	0.0149754	0	0	0	0	0	0	0.0199407	0	0	0	0.0251641	0.0437551	0	0	0	0	0	0	0	0	0	0.0515168	0	0	0	0	0	0	0.0131791	0	0	0	0	0	0.0313382	0.0217181	0	0.0239395	0
AP005264.3	0.0580295	0.0947477	0	0	0	0	0	0	0	0	0	0	0.0478985	0	0.0627566	0	0.0353177	0	0	0	0	0	0	0	0	0	0	0	0.0336188	0	0	0.0456216	0.035823	0.138205	0	0	0	0	0	0.0445887	0	0	0.0439361	0	0	0	0.0784922	0	0.159565
MEAF6	13.6646	16.3345	17.8907	13.0981	15.8239	19.4686	21.6326	16.7556	17.4887	12.993	19.6473	14.6409	19.9397	18.756	19.0984	17.985	23.7754	8.09554	15.0113	10.521	10.7987	20.927	17.236	13.1385	21.2623	22.3724	16.9203	17.238	15.2717	17.3318	12.3723	16.8344	15.0523	66.2029	14.4952	23.735	24.6074	22.7316	17.6647	20.6084	21.1253	12.6033	20.6857	17.0978	29.1969	16.5746	9.67275	23.1116	19.7967
MIR3183	0	0	0	0	0	0	0	0	0	0.153141	0	0	0	0	0	0	0	0	0	0	0	0	0	5.82076	0	0	0	0.186934	0	0	0	0	0.413671	0	0	0	0.213569	0	0	0	0	0	0	0.692114	0	0	0	0	0
AC003092.2	0	0	0	0	0	0	0	0	0.142777	0.0288428	0	0.132794	0	0	0	0	0	0	0	0	0	0.0842727	0	0	0	0	0	0.0352072	0	0	0.068265	0	0	0	0	0	0	0	0.0253831	0	0	0	0	0.0651767	0	0	0	0	0
AC079600.1	0	0	0	0	0	0	0	0	0	0.0433127	0	0	0	0	0	0	0	0	0	0	0	0.126551	0	0	0	0	0	0	0	0	0	0	0	0	0	0	0	0	0	0	0	0	0	0	0	0	0	0	0
AC107294.3	0	0.262087	0.348245	0.237811	0.28132	0.258333	0.736371	0.20014	0.161416	0.195648	0.26545	0.70373	0.26499	0.227145	0.405054	0.143879	0.195389	0	0.360994	0.222359	0.041095	0.250095	0.618637	0.18591	0.725207	0.154051	0.281974	0.11941	0.0619967	0	0.0578825	0.420655	0.297277	0.191149	0	0.0289132	0.34106	0.041445	0.0430451	0.246679	0.129832	0.138192	0.324091	0	0.307067	0.212804	0.108561	0.0781901	0.19617
FRMD4A	0.839894	1.00001	1.49903	0.651765	1.08655	1.61551	1.50684	2.69161	0.917047	1.48204	1.82832	3.05038	1.03153	0.533393	0.840126	1.61868	0.888043	0.931181	1.03051	0.714298	0.835307	1.57572	0.502463	7.59292	0.234442	1.01297	0.669266	1.55404	1.72587	0.524537	0.559036	0.929386	0.347511	1.37824	0.578072	1.64993	0.928637	1.20869	0.810638	1.95164	1.06179	0.718808	1.57699	0.600028	0.445823	1.00302	1.65231	1.89204	1.43645
KAT2A	10.3422	16.1669	4.88092	6.83275	8.77264	6.59766	8.94721	18.1554	12.5026	3.80558	21.3447	14.7201	12.2348	19.0708	5.3945	7.985	17.1654	21.503	4.8449	13.1577	29.1921	26.7856	22.8447	10.482	36.233	22.8699	27.6488	7.62416	16.6296	18.4282	37.9426	54.2331	36.4309	22.9419	28.2398	24.8523	55.8803	30.5224	24.2066	20.0075	21.6103	51.6056	18.6517	47.3014	31.5192	27.4566	17.6001	22.9428	60.3089
RAB40A	0.0331305	0.175805	0.100114	0.041414	0.164513	0.18395	0.121112	0.283255	0.187401	0.0378572	0.26709	0.13508	0.287138	0.168774	0.268719	0.237568	0.10586	0.401979	0.111762	0.154892	0.241732	0.0387139	0.210679	0.964073	0.147979	0.292122	0.436487	0.0785583	0.297504	0.292337	0.0537602	0.625115	0.291444	0.266303	1.18236	0.210357	0.506833	0.0769868	0.196566	0.108191	0.328261	0.432113	0.319823	0.290859	0.190132	0.510592	0.403318	0.23602	1.38167
MIR3670-3	0	0	0	0	0	0	0	0	0	0	0	0	0	0	0	0	0	0	0	0	0	0	0	0	0	0	0	0	0	0	0	0	0	0	0	0	0	0	0	0	0	0	0	0	0	0	0	0	0
SS18L2P1	0	0	0	0	0	0	0	0	0	0	0	0	0	0	0	0	0	0	0	0	0	0	0	0	0.162808	0	0	0	0	0	0	0	0	0	0	0	0	0	0	0	0	0	0	0	0	0	0	0	0
NMUR1	0.349884	0.174169	0.69824	0.0995628	0.129618	0.428497	1.40933	0.84361	0.508452	0.323742	1.13604	0.278351	0.408546	0.137664	0.67371	0.948488	0.280464	0.103542	0.489389	0.0531962	0.0131085	0.0569825	0.0394667	0.340985	0.0788616	0.184273	0.0899444	0.204731	0.0692152	0.0722883	0.184634	0.0469634	0.0474129	0.0609729	0.098243	0.0691708	0.0815939	0.152032	0.0102979	0.0786859	0.041414	0.0264484	0.155069	0.141025	0.106111	0.0226268	0.207773	0.043647	0.0782181
AL360181.3	0.0350708	0.0143155	0	0.0487106	0	0	0.045249	0	0.0264502	0	0	0.0461261	0.0578961	0	0	0.0157176	0.032017	0.0177301	0	0.0485818	0.161615	0.0117089	0.0202743	0.0304638	0.237669	0.0378649	0.0739282	0.0293503	0.0609538	0	0.0474239	0.0551439	0.0324751	0.104407	0.302809	0.047378	0.0335323	0.0407478	0.0211605	0	0.0425493	0	0.0531065	0.090557	0.0335445	0.0116236	0.0355782	0.0256249	0.0401812
AC099788.1	0	0	0	0	0	0	0	0	0	0	0	0	0	0	0	0.0353811	0	0	0	0	0	0	0	0.274302	0	0	0.041604	0	0	0	0	0.0620659	0	0	0.590753	0	0	0	0	0	0	0	0.0896592	0	0	0	0	0	0
SERPINB3	383.689	2.75884	0	599.274	0.271264	0	0.12204	0.0827079	6.99435	0	0.0533252	28.7512	2.1719	7.16211	0	2.21977	20.6303	0.48254	0.0145037	346.13	0	37.4651	34.0316	0	0.0158928	1.11408	0.0543789	0.0719635	23.1724	89.7758	51.1529	0.709832	0	3.17945	0	1.82612	204.211	1.22888	41.2936	14.1924	58.0781	1.13931	0.468759	1.67858	4.79912	0.273596	6.88273	53.2854	0.472893
LINC00707	0.0458377	0.149683	0	0.438014	0.262423	0	0.0236562	0.0391897	0.0414845	0.00838037	0.318367	0.0578755	0.0454022	1.33099	0	0.0821717	0.0167385	0.0556159	0.0309256	0.75561	0	10.786	0.0211989	2.30934	0	0.131972	0	0.0153444	0.0265556	4.30996	7.1851	0.0504513	0.0452747	0	0	0.00990772	0.0584357	0	0.0590012	0.0281766	0.0593195	0.0805026	0	0.0189373	0.0350743	0.15192	0.0310006	10.9183	0.0336108
CKS1BP3	0	0	0	0.0659751	0	0	0	0	0	0.0542779	0	0	0	0	0	0.106442	0	0.120071	0.133532	0	0	0.158589	0	0.618916	0.0731605	0	0	0.066255	0.068798	0.335312	0.192697	0.466803	0.0733088	0.0707062	0	0.0641703	0	0	0.0477673	0	0.1921	0.122682	0	0	0	0.23615	0	0.347072	0.0544226
EEF1GP8	0	0.0398203	0	0	0.0142475	0	0	0	0.0367873	0.0334416	0.0604968	0.0128306	0.0402613	0	0	0	0	0.0246593	0	0	0	0	0.0563957	0	0	0	0	0.013607	0	0.0344319	0	0.0191737	0	0	0.0280767	0	0	0.0188909	0.0098101	0.0187396	0.0197261	0.0125978	0.0369307	0.0251896	0	0.145496	0.0329885	0.0178198	0
AC002416.1	0	0	0	0	0	0	0	0	0	0	0	0	0	0	0	0	0	0	0.158236	0	0	0	0	0.488943	0	0	0	0	0	0	0	0	0	0	0	0	0	0	0	0	0	0	0	0	0	0	0	0	0
RPL7L1P9	0	0	0.1405	0.0419761	0	0.0729573	0.0324942	0.0807466	0.0854748	0.0345339	0.0312364	0	0	0	0.0408549	0	0	0	0.0424794	0	0	0	0	0.91882	0.0232739	0.0271916	0.039817	0	0	0	0	0	0	0	0	0	0	0	0	0.0290275	0	0.0195139	0	0	0	0	0.0510989	0	0.0346259
KSR1P1	0	0	0	0	0	0	0	0.0626628	0	0	0	0	0	0	0	0	0	0	0	0	0	0	0	0.203726	0	0	0	0	0	0	0	0	0	0.0698224	0	0	0	0	0	0	0	0	0	0	0	0	0	0	0
IGLJCOR18	0	0	0	0	0.0387774	0	0	0.0354695	0.0500619	0	0.0548847	0	0	0	0	0	0.0403988	0	0	0	0.050981	0	0.076746	0.691901	0	0	0.0699615	0.037034	0	0.0937133	0	0	0	0	0.305666	0.107606	0	0.102831	0	0	0	0.0342873	0.0502571	0	0	0	0	0	0.0304202
MOBP	0	0.017412	0.0113319	0.00677107	0.00177997	0	0.0340702	0.00651253	0.0298735	0.0250676	0	0.0112207	0.0100599	0.0206956	0.00988533	0.0218484	0.037088	0.0215652	0.0205568	0.00211037	0.00702044	0.00610355	0.0105685	0.0317599	0.0244027	0.00438622	0.0289026	0.0186994	0.00529559	0	0.00164806	0.00958167	0.00188093	0.0126991	0.0105231	0	0.00194216	0	0.0024512	0	0.00246442	0	0.00692075	0	0.00291431	0.00201969	0.0206066	0.0200364	0.0139636
AP004290.1	0.0199322	0.0162722	0	0.0221474	0	0	0.0342892	0.0106509	0.0150328	0	0	0.0104862	0.0164524	0.0169232	0	0.0357319	0.0242622	0	0.022413	0.0138056	0	0.0133094	0.0230455	2.83947	0	0.0286937	0	0	0.0346426	0	0.0107812	0.0313406	0.0246093	0.0118678	0.0458931	0.0107708	0.0254104	0	0	0.0153155	0	0	0.0150914	0.020587	0.0190648	0.039637	0.0134804	0	0
ZNF236-DT	0.586793	0.372589	1.29325	0.3743	0.495153	0.608588	0.691663	0.638725	1.34406	0.447007	0.826618	0.525945	0.986636	0.239879	0.470068	0.896084	0.767172	1.16464	0.464321	0.572009	0.567523	0.696568	0.527681	1.28371	1.05775	0.51622	0.595564	1.01854	0.579178	0.276147	0.517232	0.939735	1.20747	1.20343	0.800631	0.669402	0.651096	0.420851	0.778035	0.517676	0.298831	0.190844	0.707558	0.157129	0.769129	0.979611	0.749616	0.539904	0.826677
LRMP	12.1	9.56642	0.365208	10.7322	7.86545	0.521512	4.50003	9.01644	4.62871	0.167063	12.4588	22.3575	3.74647	6.08623	0.182893	2.15642	4.71141	6.50331	0.343524	13.0851	4.18576	0.509981	0.384757	45.2739	0.131076	4.71987	3.14519	6.86353	1.45384	2.81892	0.0914743	3.58124	6.31115	1.3415	2.9141	1.13495	2.26725	10.8683	0.952365	8.47164	5.69207	6.72364	1.90414	2.08479	0.396566	5.35555	0.819079	0.442451	5.40278
GPR89A	0.36972	0.417601	0.263706	0.357348	0.467478	0.220073	0.304944	0.405949	0.488926	0.307881	0.519276	0.492928	0.351158	0.399909	0.164317	0.558374	0.718207	0.74765	0.176545	0.543726	0.707954	0.656075	1.51663	1.59256	0.780054	0.922298	1.35587	0.884445	1.16193	1.00105	0.767044	0.923762	0.431462	2.53004	1.27107	1.89933	0.736057	0.698293	0.613204	0.544821	0.761936	0.740364	0.61354	0.721881	1.08996	0.500219	0.993335	1.02505	0.552413
AL033397.1	6.21515	0	0	0.00782979	0.00823315	0	0	0.0150617	0.313557	0	0	0.00370718	0	0.0358973	0	0.00631615	0	0	0	0.0146421	0	0	0	0.0122419	0	0	0	0	0	0.397941	0.25537	0.0609392	0	0	0	0	0	0	0	0.0054145	0.00569952	0.00363992	0	0	0	0	0	0.0154462	0
RN7SL864P	0	0	0	0	0.11538	0	0	0	0	0	0.081653	0	0	0	0	0	0	0	0	0	0	0.131879	0	1.54403	0	0	0.104083	0	0	0	0	0	0	0	0	0	0	0	0	0	0	0.0510099	0	0	0	0.130918	0	0	0
ZNF736	0.155543	0.930384	0.481144	0.5833	0.304053	0.736532	0.828466	1.6687	0.787327	0.265234	1.944	0.579104	0.723416	0.457138	0.536989	0.807019	0.984891	0.60186	0.282534	1.36117	1.19463	1.29027	0.466887	13.22	0.945363	1.03345	1.9862	0.999655	0.994701	0.422303	1.03062	2.52095	0.744159	1.31081	1.31544	1.84589	1.71409	0.456437	0.134758	0.887177	0.965329	0.596408	1.65553	1.6127	0.675205	0.684054	0.329748	1.06656	1.98908
AC233723.2	1.61703	1.01462	1.59047	1.15823	1.13202	0.91621	1.89665	1.54961	1.7235	0.757417	2.07738	1.41315	1.54431	0.839637	1.11284	0.874431	0.862148	1.9863	0.991791	2.08264	1.22141	0.490791	4.11003	2.3681	2.40408	0.538667	0.802863	0.782885	2.02072	0.716956	1.15655	0.882538	1.03948	0.78774	1.40002	0.938787	1.49924	0.703896	1.21487	0.492889	0.843106	0.241607	1.24454	0.303663	1.67448	1.08959	0.542289	1.6209	0.771685
AC093895.2	1.34167	0.151077	0	0	0.0630637	0	0.0265295	0.098887	0.0116308	0	0	0.0405657	0	0.0392805	0	0.0552914	0.882265	2.57281	0.0173409	0	0.627751	0.772308	1.06982	6.64427	1.1591	1.02121	2.43811	0.146269	0.312701	0	1.00931	0.654701	0	0.468288	1.40254	0.0666668	0.01966	0	0.136471	0	0.11226	2.23843	0.653865	0.716765	0.560516	0.0408895	0.594498	0.202823	2.76339
NUP35P1	0	0	0	0	0	0	0	0	0	0	0	0	0	0	0	0	0	0	0	0	0	0	0	2.89132	0	0	0	0	0	0	0	0	0	0	0	0	0	0	0	0	0	0	0.0225016	0.0306957	0	0	0	0	0.02724
SHCBP1L	0	0	0.0438768	0	0	0	0.0162362	0.00504328	0.00711812	0	0	0.00993058	0	0	0.0102069	0.00845967	0	0.00954285	0	0.00653704	0	0	0	0.065586	0.0232583	0	0.0397903	0.00526574	0.00546785	0	0	0	0	0	0	0	0	0	0	0	0.00763376	0	0	0	0.00902733	0	0.00638308	0	0
AL390719.1	1.52972	2.06374	0	4.85432	1.72671	0.012518	0.133809	2.42454	0.850614	0.10073	1.55427	4.11253	0.524325	5.04108	0	1.56868	1.92515	3.47354	0.0145772	0.82607	12.8939	5.86897	1.01923	4.88718	3.08285	3.13524	8.895	0.69435	1.48706	0.787002	0.567973	2.85371	4.2175	15.368	19.3418	4.16111	1.85926	2.68108	2.63336	0.697276	1.05903	0.616066	2.47345	8.66307	3.78187	1.06556	1.04334	2.36803	1.06346
EID2	7.08936	3.64188	5.42913	6.10131	7.40329	5.04845	4.65589	3.87933	7.43615	4.01955	5.66213	5.39641	6.00412	2.49692	4.88589	8.03537	9.29519	7.67084	3.73823	5.13659	5.66314	6.15676	7.67104	2.51753	10.2669	9.48974	7.87637	4.65286	7.74514	8.76525	4.34945	7.33826	5.40257	7.72311	8.30867	5.03618	7.67942	8.8917	8.41778	5.84031	7.85991	5.59937	6.5078	7.60103	5.00069	7.11954	8.11915	2.92733	6.7323
AC015563.3	0	0	0	0	0	0	0	0	0	0	0	0	0	0	0	0	0	0	0	0.0252506	0	0	0	1.90004	0	0	0	0	0	0	0	0	0	0	0	0	0	0	0	0	0	0	0	0	0	0	0	0	0
AL670729.1	0	0	0	0	0	0	0	0	0	0	0	0	0	0	0	0	0	0	0	0	0	0	0	0	0	0	0	0	0	0	0	0	0	0	0	0	0	0	0	0	0	0	0	0	0	0	0	0	0
LINC02334	0.0056754	0.0138998	0.432706	0	0.00331551	0.970005	0.405179	0.0454902	0	1.21142	0.0375416	0.0149289	0.032792	0.0192745	0.042964	0	0.00345414	0.0114768	0.504159	0.0196546	0.00435893	0.00378964	0	0.769058	0	0	0.0239271	0.0443303	0.0164399	0	0.0122792	0.0401569	0	0.00337918	0	0.00920046	0.0361762	0.00879213	0.0228289	0.00436086	0.00918083	0.00879481	0.0988318	0.0117237	0	0.011286	0.00767669	0.0165872	0.00520192
BRI3P1	0.148912	0.30392	0.207684	0.0413653	0.217482	0.359479	0.128086	0.437645	0.336925	0.102094	0.738765	0.313365	0.553114	0	0.080521	0.133475	0.36252	0.0752825	0.0837226	0.20628	0.22874	0.298299	0.172171	10.348	0.458705	0.375143	0.0784753	0.373867	0.172541	0.105118	0.201364	0.585357	0.0459634	0.26599	0.514294	0.281636	0.284758	0.346033	0.0598987	0.286052	0	0	0.225492	0.46141	0.0712156	1.77675	0.201422	0.489619	0.238855
RN7SKP32	0	0	0	0	0	0	0	0	0	0	0	0	0	0	0	0	0	0	0	0	0	0	0	0.161367	0	0	0	0	0	0	0	0	0	0	0	0	0	0	0	0	0	0	0	0	0	0	0	0	0
RNU6-75P	0	0	0	0	0	0	0	0	0	0	0	0	0	0	0	0.242565	0	0	0	0	0	0	0	0.470138	0	0	0	0	0.15678	0	0	0	0	0	0	0	0	0	0	0	0	0	0	0	0	0	0	0	0
GALM	3.35916	5.51761	7.19389	2.88623	11.8686	6.13665	7.18437	10.5543	12.2564	4.07125	12.4279	8.93696	9.25069	5.03607	4.90918	8.71633	14.0102	18.3184	4.19694	7.90918	24.6918	12.3399	61.8849	5.45023	18.0662	8.09583	13.8324	12.7533	8.03568	7.16359	3.39382	14.7986	9.93878	10.0845	27.523	26.2031	8.66768	7.66519	8.21269	14.634	7.20448	6.47689	15.1836	6.68895	16.9525	6.39247	12.867	3.21358	9.82387
AC005699.1	0	0.125367	0	0.046536	0.0897111	0	0.012008	0.402832	0.0105289	0	0.0461728	0.139545	0.0230464	0.165942	0.0150977	0.0625663	0.101959	0.0564619	0	0.00966938	0.0107222	0.0466092	0.0322821	3.29843	0.0688057	0	0.0588565	0	0	0.0394191	0	0.6256	0.249926	0.00831219	0.0482151	0.045263	0.355948	0.0540677	0.123541	0.0750886	0.146791	0.223548	0	0.216286	0	0.268363	0.0755332	0.0204008	0.0895705
AC021192.2	0	0	0	0	0	0	0	0	0	0	0	0	0	0	0	0	0	0	0	0	0	0	0	0.0618133	0	0	0	0	0	0	0	0	0	0	0.0409615	0.0192267	0	0	0	0	0	0	0	0	0	0	0	0	0
AL357315.1	0	0	0	0	0	0	0	0	0	0	0	0	0	0	0	0	0	0	0	0	0	0	0.128111	2.50247	0.136528	0	0	0	0.0641934	0	0	0	0	0	0	0	0.141258	0	0	0	0	0	0	0	0.105982	0	0.149877	0	0
AC239859.2	0	0	0	0	0	0	0	0	0	0	0	0	0	0	0	0	0	0	0	0.0613002	0	0	0	0	0	0	0	0	0	0	0	0	0	0	0	0	0	0	0	0	0	0	0	0	0	0	0	0	0
AL445288.1	0	0	0	0	0	0	0	0	0	0	0	0	0	0	0	0	0	0	0	0	0	0	0	0	0	0	0	0	0	0	0	0	0	0	0	0	0	0	0	0	0	0	0	0	0	0	0	0	0
LAS1L	7.06	7.11613	3.92826	5.56454	8.64589	5.92254	7.52364	6.72708	7.87676	5.56997	10.5967	7.04692	6.95802	6.77662	5.64191	9.30712	7.03062	12.4234	5.47554	14.7396	8.38106	13.7458	15.8597	4.12046	14.2429	10.5801	11.8676	6.50124	14.7735	11.6097	21.3488	11.6353	11.676	7.77454	12.4524	9.7008	10.0917	10.668	6.47774	6.86801	10.3535	12.5219	8.52894	7.13067	8.03395	10.5146	13.1732	9.7025	8.76493
EXD3	1.14777	2.21146	0.494127	0.961622	1.32162	0.773317	1.12692	1.79656	2.15436	0.688232	2.89287	2.49493	1.69981	3.13344	0.746355	1.05856	0.990549	4.76519	0.614186	1.34711	4.72512	0.638256	1.06676	1.14125	3.18996	2.18622	1.61038	0.864807	1.15243	3.93385	1.40134	1.53777	4.81857	1.19978	1.10891	2.13388	1.47734	1.40074	1.25886	1.07759	1.06566	2.37722	1.65979	1.33794	3.13814	4.24196	1.07577	2.86914	3.60425
MIR6071	0	0.589137	0	0.200463	0	0.696835	0	1.34966	0	0	2.08843	0.56948	0	0	0.390217	0.32342	0.658811	0	0	0	0	0	0	0.626851	0	0	0	0	0	0	0.195168	0	0.668238	0	0	0.194979	1.37998	0	0	0	0	1.49106	0	0.372677	0	0.239177	0	0	1.98433
RN7SKP172	0	0	0	0	0	0	0	0	0.071229	0	0	0	0	0	0	0	0	0	0	0	0	0	0	0	0	0	0	0	0.0547152	0	0	0	0	0	0	0	0	0	0	0	0	0	0	0	0	0	0	0	0
KRT19P4	0	0	0	0	0	0	0	0.0159481	0	0	0	0	0	0	0	0.0267516	0	0.0301769	0	0	0	0	0	1.19255	0.0183871	0	0.0314567	0	0	0	0.0161433	0	0.0184244	0	0	0	0.0760966	0	0	0.0229327	0	0	0	0	0	0.039567	0	0	0
RPS2P45	0	0.0485142	0	0.00660308	0.00694325	0.0114766	0.0102231	0.101615	0.00896379	0.00543238	0.0884459	0.0375164	0.0196206	0.0807284	0	0.0106532	0.0361678	0.0600861	0.0133645	0.0329282	0	0	0	0.289071	0.0219667	0.119767	0.0375807	0.0132622	0.0275424	0	0.0128573	0.0186879	0.0220112	0.0070766	0.0273653	0.0192673	0.0303037	0	0.00956153	0.0182648	0.0192262	0.0122786	0.0539924	0.0122757	0.0227361	0.00787831	0.00803816	0.0173682	0.0108937
AC018616.1	0.103093	0	0	0	0	0	0	0	0	0	0.0426211	0.0271181	0	0	0	0	0.125488	0	0	0.0357023	0.0791793	0	0	11.9102	0.508103	1.7067	0.380304	0	0	0	1.05948	0.121574	0	0.214838	0.237367	0.0278541	0.262854	0	0	0	0	0.159756	0.273192	0	0	0.0341682	0	0	0.118115
AL138799.3	0	0	0	0	0	0	0	0	0	0	0	0	0	0	0	0	0	0	0	0	0	0	0	0	0	0	0	0	0	0	0	0	0	0	0	0	0	0	0	0	0	0	0	0	0	0	0	0	0
CASP8AP2	1.42254	1.35535	2.49159	0.874519	0.595608	2.9834	2.53607	3.1142	1.13262	1.8892	1.88254	1.5457	2.51328	0.757431	2.75277	2.46679	1.61836	0.205477	2.59886	3.74553	0.67988	3.38781	1.56111	8.77836	3.91513	1.32391	1.44125	1.78144	3.04312	0.977435	2.204	1.75745	0.542212	2.60866	1.29269	3.58665	2.25921	1.51008	2.10041	2.56987	3.07846	0.654745	2.30537	1.57956	1.16955	1.21237	1.3977	5.14163	4.31096
RNU2-48P	0	0	0	0	0	0	0	0	0	0	0	0	0	0	0	0	0	0	0	0	0	0	0	2.8159	0	0	0	0	0	0	0	0	0	0	0	0	0	0	0	0	0	0	0	0	0	0	0	0	0
NT5DC4	0	0.00543818	0.00619364	0.0111026	0.0194575	0	0	0.00711908	0.0552636	0	0.0110159	0	0.0109968	0.00565577	0	0.0179125	0.00405422	0.141442	0	0.027683	0.0716268	0.102304	0.0616148	0.335606	0.0861822	0.105484	0.0912728	0.0966303	0.0617472	0.0564276	0.147727	0.0523704	0.0205612	0.0237975	0.0383438	0.064793	0.0169844	0.0309587	0.115218	0.0511847	0	0.0137636	0.121045	0.0894425	0.0191144	0.00441558	0.0720828	0.0389377	0.033581
ZBTB44-DT	0.0749659	0.428402	0.0995744	0.0535483	0.168921	0.0827293	0.0829048	0.234628	0.145385	0.0440543	0.469318	0.107048	0.0530383	0.190947	0.0115818	0.0383968	0.078215	0.270708	0.0120423	0.163187	0.353686	0.064359	0.0371465	0.65118	0.191336	0.10021	0.135451	0.0836507	0.0620439	0.105838	0.0579265	0.227327	0.720618	0.140282	0.184935	0.0462964	0.375452	0.248859	0.0344623	0.0822889	0.121269	0.254467	0.129735	0.0663671	0.174137	0.198768	0.0362145	0.0391248	0.377914
AL160236.2	0	0	0	0	0	0	0	0	0	0	0	0	0	0	0	0	0	0	0	0	0	0	0	0	0	0	0	0	0	0	0	0	0	0	0	0	0	0	0	0	0	0	0	0	0	0	0	0	0
AC013562.2	0	0	0	0	0	0	0	0	0	0	0	0	0	0	0	0	0	0	0	0	0	0	0	0	0	0	0	0	0	0	0	0	0	0	0	0	0	0	0	0	0	0	0	0	0	0	0	0	0
AL138921.1	0.0998026	0.0271588	0.0309316	0.0924119	0.0777381	0.0963709	0.143074	0.21332	0.150541	0.0152055	0.247565	0.0175018	0.219677	0.141227	0.0359775	0.0596376	0.121483	0.100911	0	0.299545	0.0766523	0.133282	0.192319	2.60076	0.327925	0.119727	0.420761	0.24129	0.096366	0.18787	0.143954	0.366159	0.225905	0.17827	0.191493	0.179768	0.402903	0.180379	0.0669081	0.0511242	0.242169	0.171842	0.377819	0.377963	0.0636395	0.110259	0.269991	0.218766	0.320167
UCK2	4.07001	2.68329	2.53315	3.17999	2.80111	2.19231	2.32192	3.78203	3.95871	3.28832	4.95665	2.47432	1.88432	2.00545	1.85613	3.16641	3.57997	13.1333	1.90651	5.48506	5.02324	8.53688	4.36857	1.54152	4.2013	7.904	4.68489	7.17951	27.2187	8.29859	16.4218	14.3973	2.91627	15.3709	5.04041	9.04262	5.99586	5.91145	7.81534	3.0729	5.78531	6.56526	11.6859	3.26142	6.93309	2.95191	7.09421	15.77	3.27036
ELOCP30	0	0	0	0	0	0	0	0	0	0	0	0	0	0	0	0	0	0	0	0	0	0	0	0	0	0	0	0	0	0	0	0	0	0	0	0	0	0	0	0	0	0	0	0	0	0	0	0	0
RUNX2	0.786749	2.45133	0.0734701	0.874186	1.1119	0.145968	0.653078	1.49987	1.79045	0.084796	1.40899	4.34326	0.884767	1.19595	0.0705935	2.23567	1.95713	1.20538	0.0695372	1.69426	0.535649	1.927	4.94937	1.2713	1.07522	1.59005	3.11411	1.98772	5.12322	1.8868	0.230428	0.326819	0.0890766	2.55697	0.605137	2.72161	1.09496	0.902127	3.96617	3.06749	1.70618	0.0834079	3.64948	2.29939	6.48999	0.915484	0.601794	1.36809	4.59119
AP000753.2	0.199605	0	0.0618632	0.0369648	0	0	0	0	0	0.0912331	0	0.070007	0	0	0.0719549	0	0	0	0	0.322587	0	0.0888549	0.0769274	5.20153	0	0	0	0	0.0770928	0	0.0359884	0	0	0	0	0	0	0	0.0267632	0	0.0538153	0	0.151128	0	0.0636395	0.0882073	0.0449985	0.0486146	0.0304921
RPL39P25	0	0	0	0	0	0	0	0	0	0	0.151111	0	0	0	0	0	0	0	0	0	0	0	0	1.26998	0.112591	0	0	0	0	0	0	0	0.225639	0	0	0	0	0	0	0	0	0	0	0	0	0.242284	0	0	0
AL355538.1	0.130298	0	0	0.0723893	0	0	0	0	0	0	0	0	0	0	0	0	0	0	0	0.0902475	0	0	0	0	0	0	0	0	0	0	0	0	0	0	0	1.83064	0	0	0	0	0	0	0	0	0	0	0	0	0
AP001542.3	7.47667	0.78477	7.24962	2.93733	1.68472	13.5625	5.5123	2.39712	3.42359	7.29848	0.750681	2.6972	12.1223	2.08577	13.6302	3.01572	1.49514	1.67393	9.9085	2.14539	0.779323	4.42184	0.246985	0.185557	3.05983	1.76823	0.562878	0.983264	3.49617	2.48812	1.76207	0.5878	1.58247	1.01753	0.55333	2.85698	0.646785	0.992793	0.214817	0.697597	0.734318	0.82758	1.49608	0.110318	8.78587	0.495601	1.58921	2.34125	0.562918
AL031601.1	0	0	0	0	0	0	0	0	0	0	0	0	0	0	0	0	0	0	0	0	0	0	0	0.372292	0	0	0	0	0	0	0	0	0	0	0	0	0	0	0	0	0	0	0	0	0	0	0	0	0
LRIG1	8.75308	2.8459	8.07521	1.84111	0.949274	11.5555	10.3897	4.06132	5.00169	8.55762	1.53552	1.86344	9.69932	2.04567	15.4349	5.51745	12.9175	3.32643	10.6211	1.05895	0.860703	6.33108	2.0222	1.19594	0.848212	1.45768	2.3412	4.34541	8.56297	1.26007	1.00665	0.239137	0.27178	1.70862	0.38243	0.566637	4.26299	0.272811	0.840371	3.14603	0.271923	0.551991	6.37573	0.3059	4.74307	0.610188	2.14651	2.85124	0.530086
AC078962.3	0	0	0	0	0	0	0	0	0	0	0	0.0207956	0.0326275	0	0	0.0354308	0.0240577	0	0	0	0	0.0263944	0	0.206016	0.0243526	0	0.0416625	0	0	0	0	0	0	0.0470713	0	0.0640801	0.0251963	0	0	0	0	0.0408366	0	0.040827	0	0.052404	0.0267336	0	0
RNU6-581P	0	0	0	0	0	0	0	0	0	0	0	0	0	0	0	0	0	0	0	0	0	0	0	0	0	0	0	0	0	0	0	0	0	0	0	0	0.170855	0	0	0	0	0	0	0	0	0	0	0	0
AC079988.1	0.206944	0	0	0.0287428	0	0	0	0	0	0	0	0	0	0	0	0	0	0	0	0	0	0	0	0	0	0	0	0	0	0	0	0	0	0	0	0.167739	0	0	0	0	0	0	0	0	0	0	0	0	0
UHRF1BP1L	1.62927	2.38237	5.26843	2.2003	1.64764	5.85348	3.98103	4.02572	2.99978	6.35805	2.27576	1.9918	3.80274	2.82081	5.37799	4.62515	2.31719	1.19143	5.31917	3.58284	1.38857	2.70701	1.18042	15.1354	3.10824	2.40055	1.56927	1.92246	2.42507	1.87982	2.38148	1.52504	0.727426	3.24459	1.91484	3.63888	1.66219	0.691962	2.27067	4.03027	1.9681	0.683383	2.30933	1.65204	1.68857	1.00385	1.97076	1.60384	2.71961
AC024051.3	0	0	0	0	0	0	0	0	0	0	0	0	0	0	0	0	0	0	0	0	0	0	0	0	0	0	0	0	0	0	0	0	0	0	0	0	0	0	0	0	0	0	0	0	0	0	0	0	0
MIR4444-2	0	0	0	0	0	0	0	0	0	0	0	0	0	0	0	0	0	0	0	0	0	0	0	1.9822	0	0	0	0	0	0	0	0	0	0	0	0	0	0	0	0	0	0	0	0	0	0	0	0	0
DQX1	6.47128	0.343863	0	1.44129	1.11288	0.00924374	0.0823408	0.148344	0.425969	0	1.02899	3.24836	0.766458	0.715243	0	0.652119	4.59106	0.774334	0.0107643	5.7088	1.16903	0.0958817	2.43499	4.88943	0.495401	3.03177	0.272421	0.0694325	1.91336	1.91915	1.07701	13.9382	1.22919	2.12032	6.34786	1.33461	10.0377	1.79443	3.28844	4.95033	11.049	6.45301	0.434878	13.1502	0.0732503	1.98615	0.0776912	1.23104	1.74169
LINC01144	0.378549	0.483712	0.30606	0.0914391	0.336524	0.34964	0.594587	0.598045	0.359977	0.120364	0.721268	0.580137	0.380387	0.209611	0.302589	0.265544	0.591004	0.416035	0.0925356	0.558585	0.594123	0.274749	0.513794	0.514677	1.50069	0.390939	0.79797	0.44077	0.810489	0.209129	0.0979263	0.944581	0.883949	0.695774	0.909489	0.622564	0.723886	0.675675	0.191991	0.392042	0.425991	0.697136	0.523379	0.203992	0.771377	0.807329	0.166968	0.348746	1.54627
AL137845.2	0	0.0465108	0	0.031652	0	0	0	0.0152217	0	0.0260402	0.0235537	0.0149863	0.0470259	0	0	0	0	0.0576048	0.224221	0	0	0	0	0	0.0175496	0.0820151	0	0.0635726	0	0	0	0	0.0175852	0.0339218	0	0	0	0	0.0114584	0	0	0.0147144	0.0215678	0	0	0.0377648	0	0	0.195822
MED14P1	0	0	0	0	0	0	0	0	0	0	0	0	0	0	0	0	0	0	0	0	0	0	0	0.0754542	0	0.125048	0	0	0	0	0	0	0	0	0	0	0	0	0	0	0	0	0	0	0	0	0	0	0.0398091
LINC01090	0.0221087	0.018049	0	0.0245657	0	0.0213485	0	0.0118139	0	0	0	0.0116312	0	0	0	0	0.390215	0	0	0	0	0.28049	0	0	0	0.0159134	0	0	0	0	0.0358753	0	0	0	0.0509042	0.0119469	0.0140925	0	0.00889305	0	0	0	0.0167392	0	0	0	0	0	0.0101321
CTDNEP1	29.9633	30.3387	22.725	25.7838	40.824	21.8969	30.1759	29.0654	42.5182	16.0798	38.0677	33.4177	30.0814	27.6779	19.2351	36.981	26.7012	53.7309	19.1916	33.2536	36.4476	72.7276	51.858	14.551	63.4579	39.6218	30.5017	45.9648	65.2268	43.2251	49.8403	55.3076	60.0028	32.529	33.6544	52.2993	49.7718	39.77	50.7029	23.3914	40.7706	48.5476	41.9418	43.9069	74.2578	51.744	53.8693	39.4966	23.3205
AC020765.1	0	0.0700498	0	0	0	0	0	0.0458508	0	0	0	0	0	0	0	0	0	0.0867585	0	0	0	0.0572952	0	0.149068	0.0528629	0.0617614	0	0	0	0	0	0	0	0	0	0	0	0	0	0	0	0	0	0	0	0	0	0	0
AC090287.3	0	0	0	0	0.0565004	0	0	0	0	0	0.0799694	0	0	0	0	0	0	0	0	0	0	0	0	0	0.0595843	0	0	0	0	0	0.104626	0	0	0	0	0	0.0616487	0	0	0.0743145	0	0.0499582	0	0	0	0	0	0	0
AC130404.1	0	0	0	0	0	0	0	0	0	0	0	0	0	0	0	0	0	0	0	0	0	0	0	0	0	0	0	0	0	0	0	0	0	0.0226757	0	0	0	0	0	0	0	0	0	0	0	0	0	0	0
PBX1-AS1	0.0143374	0	0.0399921	0	0	0	0	0.0229838	0	0.0131063	0	0.0301711	0	0.012173	0	0	0	0	0.0161218	0.0695131	0.0110117	0	0.0165768	3.48712	0.00883292	0.0103198	0	0.0559944	0.00830623	0	0	0.0225435	0.0177017	0.0170732	0	0.0542325	0	0.022211	0	0.0330497	0.0115965	0.00740592	0.0217106	0	0	0.00950374	0	0	0
RNU4-27P	0	0	0	0	0	0	0	0	0	0	0	0	0	0	0	0	0	0	0	0	0	0	0	0.703516	0	0	0	0	0	0	0	0	0	0	0	0	0	0	0	0	0	0	0.153302	0	0	0	0	0	0
ZNF516-DT	0.067785	0.23242	0.226891	0.135573	0.102958	0.0654542	0.23322	0.217327	0.163593	0.10534	0.235401	0.0855866	0.201423	0.0805729	0.087968	0.267335	0.024753	0.123368	0.137199	0.112679	0.104123	0.0362097	0.17242	0.0235522	0.108578	0.00975806	0.1286	0.0680741	0.0471246	0.0765596	0.117326	0.0639494	0.0669525	0.129151	0.0156072	0.131864	0.371585	0.052505	0.0436256	0.333341	0.0986873	0.0140056	0.0923801	0	0.077802	0.143783	0.100856	0.0693391	0.0310649
SEZ6	0	0.0224598	0.0613915	0	0.0225007	0.0106262	0.0141984	0.00882056	0.0041498	0.0125747	0.00909916	0.0115789	0.0272502	0	0.0178516	0	0.0133952	0.0055634	0.0123743	0.0114331	0.00845198	0.00734812	0.0318087	1.49121	0.0542374	0	0.0115987	0.0122795	0.0159385	0.00776822	0.0089285	0.0129774	0.0101901	0.00655225	0.076013	0.0386527	0.0210437	0.00852398	0.00221327	0.00845572	0	0.00852658	0.0416598	0.00568305	0.0157886	0.00729456	0.0148851	0	0.0151298
RNU4ATAC18P	0.446735	0.911759	0.415367	0.372288	0.782934	1.7255	0.768514	1.07422	1.01077	0.510471	1.47753	1.29263	0.184371	0.758591	0.724689	1.20127	0.543781	0.451695	0.251168	0.61884	0	1.19319	0.774769	25.6113	0.550445	1.60776	0.941704	0.872357	0.388217	0	0.241636	2.10728	0.551561	0.79797	0.771442	1.32771	2.13569	0.692066	0.179696	0.858155	0.541997	1.03842	5.24269	0.46141	0.213647	1.03644	0.151066	0.489619	0.511832
ADIG	0	0	0	0	0	0	0	0.0436759	0	0	0.135166	0.0143335	0.0224887	0	0	0	0	0.192834	0	0	0	0	0	0.0946648	0	0	0	0	0	0	0.0147368	0	0.0840957	0	0	0	0	0	0	0	0	0.0140734	0	0	0	0.0180599	0.0184263	0	0.262208
TOMM5	4.63408	2.98869	3.3536	4.51404	4.14198	2.84146	3.39473	3.06642	6.20361	3.84433	4.35535	4.38831	2.89429	4.30829	2.66448	6.32053	4.60192	7.13763	2.81385	4.69683	7.50389	5.09531	4.63458	3.18001	7.95102	3.76358	4.23302	3.36973	7.41874	4.65604	9.23662	9.06554	5.23037	5.08608	6.42854	7.24943	3.18525	7.05332	5.10743	2.79518	7.20273	11.6095	4.16941	3.04728	5.45925	5.94386	16.1562	6.37123	2.86704
AC008740.2	0	0	0	0.142146	0	0	0	0	0.192966	0	0	0	0	0	0.276699	0	0	0	0	0.177213	0	0	0	0.444494	0.157628	0	0	0	0	0	0	0	0	0	0	0	0	0	0	0	0	0	0	0	0	0	0	0	0
ZNF48	1.69137	1.4667	4.67588	1.4283	5.02382	3.53499	4.13169	2.65112	4.58088	0.824607	4.36333	2.01295	3.53674	2.21468	4.56879	3.21398	3.27118	6.29333	1.86806	2.73346	4.04722	5.52139	6.37074	1.97197	2.73701	4.07427	6.10863	3.64041	2.76543	1.81479	2.50059	6.69586	4.76583	4.807	3.60871	3.71678	6.84721	4.02347	4.16368	3.69667	5.18632	4.85759	4.40523	4.34013	4.1846	5.83991	3.34016	2.29587	7.97867
TRIM6-TRIM34	0	0	0	0	0	0	0.00713896	0.01774	0	0.00379353	0	0.00873282	0	0	0	0	0	0	0	0.00574859	0	0	0	0	0	0	0	0	0	0	0	0	0	0	0.00955487	0	0	0	0.006677	0	0	0	0	0	0	0.00550157	0	0	0
GJA1P1	0.0246232	0.0201018	0.0457885	0.0136799	0.0143846	0	0	0	0.0185706	0.0450179	0	0.0129541	0	0	0	0.0220706	0.0299722	0	0.0276878	0.0682186	0	0	0	1.53998	0.0151698	0.0177233	0.0519049	0	0.0427956	0	0	0.077433	0	0.0146609	0	0.0133056	0.0313907	0	0.019809	0.0945998	0.0398318	0	0	0	0	0	0	0.0359825	0.0451379
NCK2	19.7293	19.5798	18.1339	29.3007	15.5453	15.5606	15.1564	22.2065	22.071	13.5522	16.7879	26.7606	16.5801	18.0376	16.9897	25.7245	22.1762	9.95512	15.813	18.2808	13.2515	33.054	11.0354	13.8507	11.2153	28.6522	34.8325	20.6547	21.6602	16.3722	16.4094	14.1417	16.1132	33.8342	17.1647	29.9894	18.1618	11.5781	14.1567	17.4378	8.70966	8.52335	22.3353	10.0039	24.0205	18.1692	12.6365	17.8267	26.6332
IFNWP2	0	0.316915	0	0.0269588	0.141738	0	0.0834765	0.129647	0	0	0.0401226	0.33187	0.0400531	0	0	0.130483	0.0885987	0	0	0	0	0.0972042	0	0	0	0.0349271	0	0.189512	0.0843369	0.0685077	0.0524934	0	0.0898664	0	0	0.0524426	0	0.112759	0.331818	0.111856	0	0	0	0.35083	0.0464129	0.257322	0.0656357	0.0354552	0
AL606662.1	0	0	0	0	0	0	0	0.0271954	0	0	0	0	0	0	0	0	0	0	0	0	0	0	0	0	0	0	0	0	0	0	0	0	0	0	0	0	0	0	0	0	0	0	0	0	0	0	0	0	0
CHEK2P3	0	0	0	0	0	0	0	0	0	0.0518704	0	0	0	0	0	0	0	0	0	0	0	0	0	0	0	0	0	0	0	0	0	0	0	0	0	0	0	0	0	0	0	0	0	0	0	0	0	0	0
MIR7156	0	0	0	0	0	0.452943	0	0	0	0	0	0	0	0	0	0	0	0	0.527453	0	0	0	0	0	0	0	0	0.523414	0	0	0	0	0	0.558579	0	0	0	0	0	0	0	0	0	0	0	0	0	0	0
LINC02618	0.0288364	0.070624	0.0536232	0	0	0.0835346	0.049607	0.0462266	0	0.105442	0	0.0151706	0.142812	0	0.0935561	0.0516941	0.0351006	0.0291565	0.0972761	0	0	0.0192549	0.066681	0	0.0710616	0	0	0.0160886	0	0	0	0	0	0.0343389	0	0.0155823	0.0183809	0.0223362	0.0115992	0	0.0466473	0	0	0	0.0551629	0	0	0.0210697	0.039646
AC112719.2	0	0	0	0	0	0	0	0	0	0.00763434	0	0	0.0137868	0.0283628	0	0	0	0.0506649	0	0.0231376	0.0128285	0	0	1.07364	0.0308707	0.0240448	0.0352091	0.0186379	0.0193533	0	0	0.0262629	0.0103111	0	0	0	0.0106468	0.0129377	0.00671861	0.0128341	0.0270194	0	0.0126463	0	0.015976	0	0.101667	0.0244083	0.0382735
AL512326.3	0	0	0	0	0	0	0	0	0	0	0	0	0	0	0	0	0	0.078937	0	0	0	0.0521299	0	8.20557	0	0.0280967	0	0	0.0226146	0	0	0	0	0	0	0.0210934	0	0	0	0	0.0631453	0.0201634	0	0	0.0373363	0	0.0263999	0	0
DNAJA1P1	0	0	0	0	0	0	0	0	0	0	0	0	0	0	0	0	0	0.0239737	0	0	0	0	0	0.0411915	0	0	0	0	0	0	0	0	0	0.0141174	0	0	0	0	0	0	0	0	0.035904	0	0	0	0	0.0173243	0
AC009803.2	0	0.0691017	0	0	0.0247242	0	0	0.0904605	0	0	0.139977	0.0890616	0.0349335	0	0	0.113805	0	0.0855843	0	0	0.0325052	0	0	0	0.0260737	0	0	0	0	0	0	0.665458	0.130633	0	0.0974453	0.0228697	0.107908	0.0983462	0	0.0650391	0	0.0655842	0	0.262275	0	0.308593	0.0286231	0	0.0387915
AL117328.1	0	0.141829	0.161532	0.0965191	0.405966	0	0.298867	0.185667	0.917183	0.158813	0.143649	0	0	0	0.375765	0.311441	0.105735	0	0	0	0.800591	0.46402	0.200866	0	0.321093	0.250096	0.183109	0.0969286	0.402596	0.490549	0	0.273166	0	0.206881	0	0.563272	0.332218	0.134568	0.139764	0.133491	0.562071	0.0897397	0.131537	0	0.33234	0.115159	0.469984	0.126938	0.318473
FAM157A	0.165772	0.0451106	0	0	0	0	0	0.118108	0.027783	0.0168375	0.0152298	0.0290703	0.0304068	0.0156385	0	0	0.0896811	0.0558707	0.041423	0.0127575	0.0282931	0	0.063888	0.159995	0.0340426	0.039773	0	0	0.0320127	0.0780127	0.159404	0.0579227	0.0113705	0.0219337	0	0	0.0939255	0	0.0222268	0.0424585	0	0.0285429	0.041837	0	0.0704699	0.0488373	0.0996563	0.0403743	0.135059
AC016999.2	0	0	0	0	0	0	0.0435399	0	0	0	0	0.0532607	0	0	0	0.0453718	0	0	0	0	0	0	0	0.439697	0.0311853	0	0.0533519	0	0	0	0	0	0	0	0	0	0	0	0.0203612	0	0	0	0	0	0	0	0	0	0
RNU4-83P	0	0	0	0	0	0	0	0	0	0	0	0	0	0	0	0	0	0	0	0	0	0	0	0	0	0	0	0	0	0	0	0	0	0	0	0	0	0	0	0	0	0	0	0	0	0	0	0	0
AC115284.1	0	0.0869218	0.0329989	0.0197176	0.145134	0.0342706	0	0.0189648	0	0	0	0.0186715	0	0	0	0	0	0	0	0	0	0.0236984	0.0410344	0	0.0655953	0.613097	0	0	0.0411226	0	0.0383937	0.167413	0	0.0633949	0.0408582	0	0.0226227	0	0.656695	0.109082	0.172236	0.0733308	0.0268714	0	0	0.0235256	0	0	0.016265
LINC00939	0.0173972	0.00355066	0	0	0.0254081	0	0.00374103	0.0255648	0	0.00198793	0.115079	0.00915252	0.00717997	0.00369272	0	0.00779685	0.0105882	0	0	0	0	0.00290416	0	1.29206	0	0.00313054	0	0	0	0	0.0117625	0	0.0214794	0.00517922	0.0250352	0	0	0	0.00349895	0	0	0	0.003293	0	0	0	0.00882446	0	0.103648
ENTPD3-AS1	0.579805	0.830283	0.44188	0.565033	1.36597	0.559869	0.760339	1.1631	0.752704	0.34321	1.50111	1.07011	0.619802	0.807012	0.380333	1.32055	0.728897	1.55691	0.406144	1.15868	3.51141	1.22493	4.25299	1.50266	1.82115	1.55987	0.831505	0.885615	0.611236	0.469674	0.699203	1.15079	1.30262	1.64122	2.05718	0.996427	0.817923	0.912938	0.558205	0.394386	1.17625	1.37474	0.784424	0.913002	3.70018	1.31051	0.565695	0.756999	1.61608
KRTCAP2	4.38422	3.29692	2.43488	2.48886	5.73265	2.20197	3.25855	3.43155	6.10823	1.79879	5.80257	4.18343	2.92662	4.27198	2.41841	4.77369	5.4172	11.2161	2.27469	3.12833	6.17518	4.85784	11.5669	3.43768	5.19355	9.15463	13.1184	5.93869	6.0473	5.26539	7.03063	16.0541	11.4344	10.5905	24.474	7.6956	9.40127	16.9911	6.68126	5.32442	8.02626	12.9229	8.52137	7.05067	10.8776	9.76189	6.41775	6.64326	8.01668
OR5AQ1P	0	0	0	0	0	0	0	0	0	0	0	0	0	0	0	0	0	0	0	0	0	0	0	0	0	0	0	0	0	0	0	0	0	0	0	0	0	0	0	0	0	0	0	0	0	0	0	0	0
LINC01923	0	0	0	0	0	0	0	0	0	0	0.00784596	0	0	0	0	0	0	0	0	0	0	0	0	0	0	0	0	0	0	0	0	0	0	0	0	0	0	0	0	0	0	0	0	0	0	0	0	0	0
AC079341.2	0	0	0.0230963	0	0	0	0	0	0	0.00567691	0	0	0	0	0.013432	0	0	0	0	0	0	0.00829339	0	0	0	0	0.0130908	0	0.00719556	0	0	0.0195291	0	0	0	0	0	0	0	0	0	0	0	0	0	0	0	0	0
AL132709.6	0	0.306351	0.348909	0	0	0	0.322776	0	1.13207	0.171518	0	0	0	0	0	0	0	0	0.421962	0	0	0	0	3.25962	0	0	0	0	0	0	0	0	0	0	0	0	0	0	0	0	0	0	0	0	0	0	0	0	0
AC010722.1	0	0	0	0	0	0	0	0	0	0	0	0	0	0.0283123	0	0	0	0	0	0	0	0	0	0	0.0616316	0	0	0	0	0	0	0	0	0.0198547	0	0.0180194	0	0	0	0	0	0	0.0252476	0	0	0.0221041	0	0	0.0152822
KRTAP5-11	0.0369591	0.0603449	0.017182	0	0.0107955	0	0	0.0987463	0.0557485	0	0.0916787	0.0486096	0.0305066	0	0	0.0331277	0.0224939	0	0	0	0	0	0	0	0.0113848	0	0	0	0	0	0.00999546	0	0	0	0	0	0.0117792	0.0143139	0.0148665	0.0141993	0	0.105001	0.0139915	0.0954327	0	0.232739	0	0	0.0423446
AC091931.1	0	0	0	0	0	0	0	0	0	0	0	0	0	0	0	0	0.0705869	0	0	0	0	0.0774429	0	1.74623	0.261991	0	0.0407468	0.107846	0	0	0.0209108	0.0911805	0	0.13811	0	0	0.369638	0.0898355	0.0777531	0	0.125076	0.219665	0.146353	0.0399297	0	0	0	0	0
AGR3	0	18.0641	0	0.067397	18.7236	0	0.417383	4.80991	2.06773	0.0110895	2.52772	4.73552	2.34311	19.6109	0.0262387	2.08773	16.8928	0.956737	0	0.151242	0.372689	0	0.196364	0.716555	0.0448423	0	1.61104	0.365488	0	0.205523	0	0.0762982	0.179733	0.678963	0.167589	12.6387	0.0773266	0.375864	1.78596	0	0.019624	1.86736	0	0.0250593	3.2257	0.627222	0.0492268	0	1.9792
CPXM1	5.86193	12.0599	27.58	15.8715	18.202	2.23914	44.569	16.4543	80.5372	14.9137	3.71793	25.9593	26.0387	2.85828	2.83874	74.8256	11.5197	118.481	15.0493	6.99515	17.0505	8.67724	5.13078	0.449885	6.4686	9.62476	29.3287	23.7014	26.0296	9.95439	2.05649	2.0544	1.77302	20.1075	1.66678	3.31391	0.262606	1.48616	2.26322	17.7906	0.44747	1.20389	40.791	1.44675	35.6112	0.421336	9.01963	13.6921	1.50505
AC008868.1	0.0381877	0.0935264	0	0	0.0446177	0.110624	0	0.0204058	0	0.0174544	0	0.0200902	0.126083	0	0	0	0	0.115835	0	0	0.0293296	0	0	0.0663424	0.0235265	0	0.0402492	0.0213059	0	0	0.041311	0	0.0235742	0	0	0.0206355	0.0243416	0.0295795	0.0153607	0.0293426	0	0.0394514	0.0289132	0	0	0.0253132	0.0258268	0	0
RNA5SP234	0	0	0	0	0	0	0	0	0	0	0	0	0	0	0	0	0	0	0	0	0	0	0	0.410877	0	0	0	0	0	0	0	0	0	0	0	0	0	0	0	0	0	0	0	0	0	0	0	0	0
RAB41	0.418814	0.256432	0.56464	0.093072	0.232433	0.667282	0.61241	0.436401	0.268487	0.65085	0.242407	0.330502	0.518545	0.0888974	0.58881	0.488017	0.356856	0.232905	0.729957	0.507642	0.257333	0.755069	0.145269	1.01863	1.01918	0.346673	0.286925	0.24535	0.13345	0.384336	0.192554	0.246947	0.400744	0.423922	0.216968	0.305525	0.507226	0.746134	0.193735	0.37008	0.186311	0.324505	0.190259	0.410943	0.300441	0.249855	0.198275	0.321312	0.355083
MPL	0.105806	0.0863772	0.4181	0.0881735	0.0154526	0.472525	0.409537	0.155479	0.109722	0.217622	0.131228	0.0765373	0.283835	0.123521	0.472001	0.154111	0.0643951	0.0668628	0.118974	0.0366419	0.0101579	0.247274	0	1.14883	0.0570363	0.142794	0.0278794	0.0442738	0.0996084	0.0186722	0.0143074	0.0519889	0.0244937	0.118121	0.0152258	0.107202	0.0168607	0.0409776	0.0159598	0.0304871	0.0748812	0.0273267	0.120164	0.0273203	0.0632507	0.0701347	0.0447236	0.125626	0.0787951
AC087164.2	0	0	0	0.0149867	0	0	0	0.00960962	0	0	0.00743486	0.00473051	0	0.0152688	0.00972426	0	0.00547255	0	0	0.0124559	0	0.00600409	0.0103963	0.0624848	0.00553963	0	0.00947721	0	0	0	0	0.0141383	0.00555086	0.0160614	0.0103516	0.0097178	0	0	0.00361689	0.00690911	0	0.00928935	0.0272319	0.0185743	0.017201	0.00596033	0	0.00656997	0
RPS25P9	0.111684	0.0911759	0	0.062048	0	0	0	0.119358	0	0.102094	0	0.176268	0.184371	0.189648	0	0	0	0	0	0	0	0	0	2.13428	0.0688057	0	0	0	0	0	0	0.0878035	0	0.0664975	0	0	0.0711896	0	0.044924	0	0	0	0.169119	0	0	0	0.0755332	0	0
AC079178.2	0	0	0	0	0	0	0	0	0	0	0	0	0	0	0	0	0	0	0	0	0	0	0	0	0	0	0	0	0	0	0	0	0	0	0	0	0	0.0134237	0	0	0	0	0	0	0	0	0	0	0
FAM200A	2.54822	2.13104	1.39653	1.36391	2.19665	2.34057	2.22748	2.92811	2.71871	0.40244	4.41097	2.40871	2.26579	1.74138	1.17625	3.73248	2.77394	2.28325	0.943474	2.43937	3.39713	2.5177	2.05997	8.60195	5.28403	2.57229	13.3961	3.77968	2.93456	4.53356	2.78464	4.08815	3.98385	3.34901	6.14144	3.40327	5.11716	4.43704	2.80834	3.43047	3.93781	3.25322	2.80774	3.55202	3.33893	4.8545	1.84949	3.92056	7.32019
DCUN1D2-AS	0.150908	0.184796	0.0701559	0	0	0.0728595	0.0649013	0.322554	0.113814	0.0344876	0.249556	0.158783	0	0.38438	0	0.067632	0	0.0762917	0	0.0522613	0	0.100766	0	1.83518	0.139456	0.325862	0.0795273	0.210488	0.305994	0	0.0408126	0.593203	0.0465796	0.0449259	0	0.326185	0.384767	0.0584453	0.0607016	0	0.305146	0.155902	0.457029	0.31173	0.0721702	0	0.102061	0.220525	0.657011
MIR496	0	0	0	0	0	0	0	0	0	0	0	0	0	0.434466	0	0	0	0	0	0	0	0	0	0	0	0	0	0	0	0	0	0	0	0	0	0	0	0	0	0	0	0	0	0	0	0	0	0	0
AC023355.2	0.053779	0.048782	0.0277793	0.0199186	0.00349079	0.0403898	0.102795	0.0702461	0.0811194	0.0464301	0.0988157	0.0628726	0.0739834	0.040587	0.0646219	0.02678	0.0618247	0.0302089	0.0268766	0.231769	0.0871981	0.10773	0.0621789	0.487905	0.132528	0.0688161	0.100768	0.066677	0.0934689	0.0590533	0.113123	0.192608	0.0442654	0.0640409	0.0550328	0.0548921	0.144737	0.0555416	0.0336501	0.0918281	0.106328	0.0555586	0.131202	0.135778	0.0171462	0.110905	0.0889078	0.161543	0.145139
PAICSP5	0	0	0	0.0128481	0	0	0	0.0123575	0.0174415	0	0	0	0	0	0	0	0	0	0	0	0	0	0	0.0803523	0	0	0	0	0	0	0	0	0	0	0	0	0	0	0	0	0	0	0	0	0	0	0	0	0
LINC00339	2.88558	5.34071	6.65229	2.24	10.1952	5.55364	7.14006	7.43504	13.6838	3.46891	12.4363	7.75677	6.96598	2.26539	4.2321	6.25353	7.93904	14.748	3.40029	9.54139	12.2197	10.7821	10.2603	8.06894	8.9861	7.48284	6.49934	10.608	5.38161	6.47359	3.12159	8.11097	6.3445	4.01283	3.75428	5.84197	5.87074	5.49595	3.11641	5.07228	6.17054	5.07395	5.74625	3.36822	9.24413	9.55063	5.29326	3.46584	11.1047
MIR548AS	0	0	0	0	0	0	0	0	0	0	0	0	0	0	0	0	0	0	0	0	0	0	0	0	0	0	0	0	0	0	0	0	0	0	0	0	0	0	0	0	0	0	0	0	0	0	0	0	0
RNU6-547P	0	0.225258	0	0	0	0	0	0.147442	0	0	0	0	0	0	0	0.247321	0	0	0	0	0	0	0	9.58713	0	0	0	0	0	0	0	0	0	0.164288	0	0	0	0	0.110989	0	0	0	0.208912	0	0.263917	0	0	0.201608	0
RAB8A	6.46273	6.65256	5.14188	6.15383	5.77721	3.79561	5.15316	5.70157	6.86551	2.64166	6.80515	7.41037	5.4687	7.84399	4.38583	7.54712	8.61899	4.32526	3.77986	6.95847	6.08794	9.1448	6.28741	4.87907	9.48954	14.2791	9.31454	9.48619	7.56362	9.07822	7.70392	7.61277	7.76165	6.48537	8.4013	11.2913	6.70798	8.67636	8.61222	7.882	10.4106	5.70759	6.60493	7.72779	6.47188	8.01795	10.5164	11.6348	9.52143
RAF1P1	0	0	0	0	0	0	0	0	0	0	0	0	0	0	0	0	0	0	0	0	0	0	0	0.317121	0	0	0	0	0	0	0	0	0.0102442	0	0	0	0	0	0	0	0	0	0	0	0	0	0	0	0
RNU4-70P	0	0	0	0	0	0	0	0	0	0	0	0	0	0	0	0	0	0	0	0	0	0	0	0	0	0	0	0	0	0	0	0	0	0	0	0	0	0	0	0	0	0	0	0	0	0	0	0	0
AC106872.6	0	0.147284	0	0.0501157	0	0.0871044	0.0775904	0.0482021	0.0680328	0.0412303	0.298347	0	0	0	0	0.16171	0.164703	0.273623	0	0.0624791	0.277128	0	0.104296	0.156713	0.277869	0	0	0.0503283	0	0	0.0975839	0.283673	0.0556865	0.0537095	0.207696	0.0487447	0	0.0698721	0.0362848	0	0.0729611	0.232978	0.204894	0	0.0862804	0.777326	0.0610075	0.0659102	0
RASSF10	3.21491	0.581219	0.0206863	4.05426	2.398	0	0.210506	0.754925	2.20652	0.0457608	0.423111	7.18671	0.909031	1.44507	0.0240608	3.99839	1.35408	28.4455	0.0250175	5.1546	0.0683508	0.765083	0	0.0193258	0.383789	0.464407	4.23264	0.037239	10.8787	2.9683	2.89419	0.664669	0.370832	0.231821	0.345777	0.817524	1.68762	0.224032	2.77428	1.29069	1.97947	1.2814	1.20442	3.72264	0.287283	1.25355	30.771	10.9973	22.1563
AC069306.1	0	0	0	0	0	0	0	0	0	0	0	0	0	0	0	0	0	0	0	0	0	0	0	0	0	0	0	0	0	0	0	0	0	0	0	0	0	0	0	0	0	0	0	0	0	0	0	0	0
AC010745.4	0	0	0	0	0	0	0	0	0	0	0	0	0	0	0	0	0	0	0	0	0	0	0	0	0	0	0	0.0212195	0	0	0	0	0	0	0	0.0205518	0	0	0.122388	0	0	0	0	0.0392822	0	0	0	0	0.209159
AC024075.3	0.686447	1.33633	1.52197	0.498712	0.431862	1.63161	1.86217	2.53943	0.915954	1.08607	2.40133	0.694488	2.44076	0.627652	2.16999	0.804605	1.22121	1.97542	2.19689	0.841181	0.0811105	0.49362	0.366307	7.88914	1.82174	1.02619	0.612196	1.62033	0.367095	0.447292	0.142806	1.24539	0.521551	0.723114	0.182367	0.542136	1.48096	0.327206	1.12571	0.568025	0.768761	0.327306	1.27934	0.708995	0.606068	0.350016	0.0357117	0.462979	0.895369
AC012456.2	0	0	0	0.0836155	0	0	0.0431519	0	0	0	0	0	0	0	0	0	0	0	0	0	0.115593	0.0334988	0.174012	0.261467	0.0309074	0.25277	0.158629	0	0	0.0708279	0	0	0.03097	0	0	0.0542187	0	0	0.0201798	0	0	0	0	0	0	0	0.0339293	0	0
AC091180.4	0	0	0	0	0	0	0	0	0	0	0	0	0	0	0	0	0	0	0	0	0	0	0	0	0	0	0	0	0	0	0	0	0	0	0	0	0	0	0	0	0	0	0	0	0	0	0	0	0
CLDN3	0.463918	4.23818	0	2.111	22.804	0.0213317	0.171016	3.63582	4.29856	0.413986	11.2154	37.8298	7.51263	10.3723	0	3.99984	26.339	4.91405	0.0248408	1.10167	0.067868	0.177012	196.34	8.48167	2.87169	7.29851	537.881	1.81182	0.307161	7.26698	0.227032	2.96988	0.122738	10.6148	32.8329	126.681	1.43631	5.3388	2.92352	0	6.25381	3.5717	0.802851	0.022817	515.696	3.82196	1.4343	0	1.91346
AC024595.1	0	0	0	0	0	0	0	0	0	0	0	0	0	0	0	0	0.221306	0	0	0	0.726117	1.79673	0	0.126342	0.0448037	0	0	0.0405747	0	0	0	0.343046	0	0.0866014	0	0	0	0	0	0	0	0	0	0	0	0	0.245922	0	0
MIR7974	0.356257	0	0	0	0	0	0	0	0	0	0	0	0	0	0	0	0.216824	0	0	0	0	0	0	0.618916	0	0.256427	0	0	0	0	0	0	0	0	0	0	0	0	0.143302	0	0.28815	0	0	0.36796	0	0	0	0	0.489803
AC112218.1	0	0	0	0	0	0	0	0	0	0	0	0	0	0	0	0	0	0	0	0	0	0	0	0	0	0	0	0	0	0	0	0	0	0	0	0	0	0	0	0	0	0	0	0	0	0	0	0	0
ENC1	1.82088	43.6582	1.24631	3.08558	15.4087	0.844339	3.37212	39.7182	6.74326	0.656589	21.8648	7.26676	10.4178	30.7934	1.20542	21.7601	14.2167	6.99032	1.16691	12.0661	6.63091	19.0848	4.64385	95.3515	10.3537	15.2849	18.736	10.6818	11.5984	8.72964	2.24526	4.86118	3.82007	10.4755	7.75998	9.92255	12.2314	11.0005	45.6061	25.0624	11.6656	3.663	23.8335	10.3215	29.6032	8.99034	15.2879	9.5062	15.5888
AC012123.2	0	0	0	0	0	0	0	0	0	0	0	0.0597036	0	0	0	0.203441	0	0	0	0	0	0	0	0	0	0	0	0	0	0	0	0	0	0	0	0	0	0	0	0	0	0	0	0	0	0.0752251	0	0	0
ZC3H18	4.24703	4.5671	4.85962	4.52015	3.54574	4.49696	4.686	5.18402	5.18875	3.16837	5.92541	5.4069	5.51758	6.86364	4.71266	6.37669	6.2194	4.75486	4.6512	7.34837	3.2094	9.62893	3.97347	4.48914	5.15279	9.25981	7.15523	6.99419	6.10123	5.03573	7.56578	8.87567	6.60371	7.71599	4.73195	6.4224	6.14657	4.52488	6.42492	5.8665	7.9284	4.32033	6.94612	6.27225	5.38826	6.42427	6.7439	5.15764	8.0002
ACTR3	27.3665	16.5062	16.5818	23.9635	11.1717	15.9374	16.8286	13.1481	16.1227	21.091	10.6592	15.1936	16.527	19.598	17.5614	20.2312	16.2662	12.4772	16.8492	20.1212	7.63528	22.8558	8.66913	17.4208	10.5424	17.6955	17.4526	20.1646	24.6343	29.673	24.6445	9.8191	8.36048	15.8895	6.27897	21.1445	17.5333	10.9787	21.0454	24.8113	15.5072	11.7036	21.5035	18.9699	12.1583	14.1874	21.8021	23.5729	12.0782
GPC5-IT1	0	0	0	0	0	0	0	0	0	0	0	0	0	0	0	0	0	0	0	0	0	0	0	0	0	0	0	0	0	0	0	0	0	0	0	0	0	0	0	0	0	0	0	0	0	0	0	0	0
AC108688.1	0	0.0322249	0	0	0.138359	0	0	0.0421853	0	0.0541257	0.0326383	0	0	0.0335142	0	0	0	0	0	0.0273401	0	0	0.0456386	9.39485	0.0486368	0	0	0.0440461	0	0	0.0213508	0	0	0	0.0908851	0.0213301	0	0	0.0317555	0.0303303	0.0638538	0	0	0	0	0	0.0266961	0	0.01809
AC020914.3	0	0	0	0	0	0	0	0	0	0	0	0	0.0838657	0	0	0	0	0	0	0	0	0	0	0	0	0	0	0	0	0	0	0	0	0	0	0	0	0	0	0	0	0	0	0	0	0	0	0	0
MAGEB1	0	0	0	0	0	0	0	0	0.0107802	0	0	0	0	0	0	0	0	0	0	0	0.0329344	2.05203	0	0	0	0	0	0	0	0	0	0	0	0	0	0	0	0	0	0	0	0	0	0	0	0	0	0	0
CDC23	5.77757	5.38337	6.72053	4.30348	4.93106	5.92612	6.5684	8.20342	4.53666	4.28981	8.25424	6.56321	6.41387	4.4966	5.87911	8.51088	8.03413	2.7668	5.11234	14.4449	4.6808	9.29467	3.76983	11.2548	13.2314	6.70286	5.40215	8.27625	8.41031	9.37864	10.163	5.66817	4.9662	9.56165	3.76767	7.9335	6.61184	4.68763	8.39871	7.1086	7.77363	4.996	9.58397	6.64088	4.23787	7.06562	9.70678	13.221	10.0437
FOCAD	1.75832	3.03115	2.78213	2.92748	3.02259	2.43712	2.5641	4.45807	1.99234	2.9391	4.46826	2.8415	2.64113	2.20004	2.84474	3.16717	2.32803	1.32133	2.2042	3.0359	1.78338	7.42275	1.73142	9.37353	2.85586	2.40001	2.31138	3.64867	4.54743	3.3178	2.72881	1.9181	1.90257	3.11237	1.0331	5.11289	2.29878	1.49447	3.58486	1.92423	2.01645	3.17961	2.47784	3.44968	2.83787	3.31998	3.01181	4.21689	2.93666
NPHP4	0.521548	0.806187	0.600196	0.42157	0.312174	0.404542	0.658201	0.93887	0.872135	0.465041	0.646861	0.631977	0.603397	0.729554	0.485437	0.887064	0.617933	0.711042	0.473494	0.796498	0.503995	1.46152	0.926758	0.842942	1.48936	1.65545	0.64883	1.0256	1.10212	0.89023	0.868272	1.43174	0.740253	1.79702	0.0442933	1.53389	1.0532	0.75167	1.33353	0.952594	1.32085	0.711047	1.16522	2.07082	1.48428	0.878455	0.546441	1.07919	2.11394
PABPC4	25.9366	34.0546	17.3322	19.9912	37.9912	24.7482	21.6596	34.2914	33.9019	18.7723	45.729	28.9711	30.7221	45.1875	22.1074	28.4628	29.861	19.9978	20.0886	20.9392	49.3992	23.4453	23.1649	29.3207	78.7083	39.0489	91.9171	32.2013	25.3184	16.4633	22.3251	33.8063	63.1614	112.805	67.6055	26.3534	48.9178	63.118	41.5326	26.0482	40.3486	52.9917	28.3628	27.0329	33.3775	49.0575	18.3888	33.9175	31.8936
XCR1	0.729263	0.208373	0.0435894	0.439883	0.130851	0.0100598	0.309155	0.720917	0.821078	0.0142852	0.396251	0.213753	0.214981	0.247669	0.0507001	0.728367	0.675272	0.616221	0.0937173	0.0108237	0.148027	0.0591297	0.150566	3.18542	0.0513464	0.0374935	13.8793	1.54612	0.132783	0.279458	0.00563505	0.0327618	0.0192939	3.38683	1.05543	0.160443	0.00332034	0.064557	0.0523823	0.204128	0.0842638	0	0.0394392	0.0161404	0.0597879	0.00345287	0.299448	0.20172	0.0286467
TIGD5	1.99987	0.873868	1.60213	1.23	2.32135	1.70421	2.1738	2.14007	4.69419	0.505963	3.66552	2.1262	1.60762	1.02853	1.41173	1.44153	2.97137	4.64073	0.610632	2.98008	5.32578	4.39661	1.40666	2.61254	4.85107	3.45396	4.34774	4.07273	4.49223	1.43752	4.28732	5.83334	4.11952	4.97125	5.16966	4.71487	4.10052	5.41564	3.6483	2.35915	3.10416	2.69179	2.60136	2.94463	5.43884	3.71732	3.21006	3.53289	3.46743
AC004923.1	0	1.00995	0.0575124	0.34365	1.01179	0	0.0532048	0.628005	0.233255	0	1.43207	0.0650835	0.255283	0.157554	0	0.388103	0.150585	1.06322	0	0.385585	0	0	0.50062	1.0746	1.71485	0.801405	0.26078	0	0.143342	0	0	0.583555	0.45822	0.331465	0.99694	0.802199	0.354853	0.814509	0.199048	0.285172	0.250152	0	0.234165	0	0.0591637	0.656029	0	0.0451956	0.141738
ARHGAP27	11.3997	7.27679	0.449271	15.2147	5.3302	0.706393	1.96898	7.36663	6.29702	0.458983	10.9816	12.0841	4.21791	10.1005	0.373674	3.88103	8.46597	4.66456	0.619223	5.33799	7.22743	9.3207	9.20092	9.23862	8.97219	5.62499	9.54837	4.7532	3.3827	3.34233	2.65156	14.0471	8.02885	11.8761	16.511	12.4558	11.4219	10.44	5.28907	8.90243	9.57847	7.19641	9.39345	10.0344	7.72264	9.37265	6.98316	7.69029	11.2627
C11orf88	0.00858059	0.0630448	0	0.0047671	0.0100254	0.0165711	0.0221416	0.0229254	0.0258857	0.0392191	0.0212845	0.00902835	0.00708256	0	0.0278387	0.0307643	0.0522228	0.0694068	0	0.0832038	0.00659023	0.00572952	0	0.0447204	0.0105726	0.0123523	0.0180876	0.028724	0.0149132	0.0484566	0.00464119	0	0.010594	0	0.0889039	0.0139101	0	0.00664637	0.0172574	0.0131863	0	0.00443226	0.0454765	0.00886244	0.0164143	0.0170633	0.481662	0.00626951	0.0904444
MTCO1P55	0	0	0	0	0	0	0	0.0201867	0	0	0	0	0	0	0	0	0	0	0	0	0	0	0	0.32815	0	0	0	0	0	0	0	0	0	0.0224931	0	0	0	0	0	0	0	0	0	0	0	0	0	0	0
TEX35	0.0139397	0.0341402	0.0194414	0.0387224	0.028502	0	0.0179853	0.0372438	0.0157699	0.0127428	0.0749194	0.0146672	0.0172591	0.0414238	0	0.018742	0.00424197	0.0140945	0	0	0.0910032	0.013962	0.0241756	0.0363257	0.0257638	0.0301007	0.0146923	0	0	0	0	0	0.0301187	0	0.264789	0.0112989	0	0.0161962	0	0	0.00563741	0.0936066	0.0580483	0	0	0.00924014	0	0	0.162904
XAGE3	0	0	0	0	0.0893565	0	0	0.0272447	0	0	0	0	0	0	0	0	0.031031	0	0.0573318	0	0	0	0	0	0	0.0366988	0	21.9606	0	0	0	0.0400842	0	0	0	0	0	0	0	0	0	0	0	0	0	0	0	0	0
SMG1	2.38796	4.72912	3.11142	2.29897	1.99605	4.18294	3.81642	7.51085	2.51402	5.35186	4.55518	4.51579	3.41919	5.89759	4.03944	3.52172	3.23428	1.34028	4.48014	7.66897	1.22602	4.05823	1.51007	21.7944	2.66677	3.85387	2.26575	3.42229	4.75012	3.24291	3.74719	3.10935	1.77633	4.59622	2.57828	3.49134	5.77996	2.70781	4.34922	5.60859	4.32888	1.21223	4.50811	4.70125	1.97846	2.75947	2.3196	5.13467	6.25949
GLRB	0.292916	1.18236	1.46766	0.180816	0.827071	1.23351	1.32274	1.22608	0.546151	0.706602	0.403662	0.171223	1.24247	0.525027	1.04712	1.34922	2.58001	0.148084	0.878325	0.24233	0.112485	0.624797	2.56823	2.38888	0.140356	0.204979	0.531699	0.540211	0.50438	0.333131	0.193644	1.72074	0.221007	0.465079	0.0187341	3.18764	0.233388	0.0252097	0.111278	0.593936	0.704173	0.0042029	0.800859	0.218499	0.677073	0.231917	0.071537	0.219968	0.965777
MIR6774	0	0	0	0	0	0	0	1.07422	0	0.18377	0	0.211521	0.663737	0	0	0	0.978805	0	0	0	0	0.268469	0	0.698491	0	0.289396	0	0.22432	0	0	0	0	0	0	0	0	0	0	0.485179	0	0	0	0.304414	0	0	0	0	0	0
AC009171.1	0	0	0	0	0	0	0	0	0	0	0	0	0	0	0	0	0	0.10698	0	0	0	0	0	0.183813	0	0	0	0	0.0612975	0	0	0	0	0	0	0	0	0	0	0	0	0	0	0	0	0	0.143115	0	0
SNORD70B	0	0	0	0	0	0	0	0	0	0	0	0	0	0	0	0	0	0	0	0	0	0	0	0	0	0	0	0	0	0	0	0.260312	0	0	0	0	0	0	0	0	0	0	0	0	0	0	0	0	0.303486
H2BC16P	0	0	0	0.0459885	0	0	0	0	0.0624301	0	0	0	0	0	0	0	0	0.0836964	0	3.09602	0	0	0.28712	0.143807	0.152991	0.178745	0.610723	0.0461836	0.0479563	0	0.35819	0.325389	0	0.0492864	0.952957	1.74449	0.158292	0	0.0665933	0	0	0.0855166	0.250694	0	0	0	0.111967	0	0
AC090386.2	0	0	0	0	0	0	0	0	0	0	0	0	0	0	0	0	0	0.19172	0	0	0	0	0	0	0	0	0	0	0	0	0	0	0	0	0	0	0	0	0	0	0	0	0	0	0	0	0	0	0
ZBED5	3.17945	6.91656	3.66337	2.25129	4.98401	3.24771	4.06732	6.2245	5.55047	2.29239	7.22438	4.21122	5.06606	6.48932	3.50586	3.38908	4.6081	4.80636	2.74095	3.7847	1.89131	3.50089	4.00762	6.81781	5.7035	3.19942	3.57449	3.09562	2.50473	2.64486	2.5324	9.04762	4.15256	3.29431	4.04424	4.93863	9.97625	5.60636	3.47813	6.17701	6.10633	6.1378	3.99558	9.04356	2.77871	6.64494	3.76724	3.94472	6.63122
KRI1	9.06265	7.94237	5.54394	6.33945	8.17649	6.87853	7.74413	8.53987	9.24265	4.49195	11.082	11.3712	8.65098	7.50413	6.12733	5.50412	11.2682	12.0243	5.64413	10.8728	12.2188	12.3847	7.1456	6.15333	17.7413	10.9288	11.2968	10.0721	9.24734	9.4424	11.7661	18.5226	12.9034	13.219	17.5709	10.1722	16.7079	17.013	11.8966	11.2968	12.7023	12.9127	11.9354	13.0118	9.15402	13.8727	17.4775	8.98801	14.5788
AC092919.2	0	0	0.114271	0	0.143595	0	0	0.131346	0.092691	0.224696	0	0	0	0	0.265825	0.440641	1.49599	0	0.138197	0.255373	0	0	0	0.213512	0.151433	0	0	0.274278	0.142403	0	0	0.0966222	0	0.0731763	0.282974	0.199236	0	0	0	0	0	0	0.186105	0	0	0.162933	0.166239	0	0
ADPRS	23.8754	12.4111	13.0998	21.195	26.7028	13.6046	15.4567	14.3809	23.5423	8.84584	31.2374	23.5679	17.2838	21.1021	13.047	21.5667	18.2382	29.1221	12.6171	23.6189	33.3051	47.0834	30.9406	6.50752	34.834	24.3141	45.8293	35.1798	25.4352	30.0629	21.8763	31.8765	49.3518	20.0928	40.6755	35.86	38.8372	32.87	17.3885	30.2861	36.3021	37.4515	33.2282	34.8895	42.6225	34.7057	39.2555	26.3707	26.2293
AC012313.5	0.223634	0.410781	0.769345	0.242276	0.339676	0.92856	0.586691	1.00977	0.371059	0.265761	0.841347	0.323543	0.673758	0.341773	0.689275	0.881983	0.183745	0.0791409	0.565801	0.518896	0.0343519	0.16426	0.0129282	1.4375	0.964428	0.257548	0.447843	0.255781	0.343334	0.0789322	0.0302405	0.835127	0.586732	0.925417	0.965451	0.302113	0.819656	0.848791	0.778112	0.695934	0.696392	0.462068	0.558758	0.79688	0.363632	0.392832	0.136122	0.326802	0.825031
AL691515.1	0	0	0	0	0	0	0	0	0	0	0	0	0	0	0	0	0	0	0	0	0	0	0	0	0	0	0	0	0	0	0	0	0	0	0	0	0.0489489	0	0	0	0	0	0	0	0	0	0	0	0
AC104623.2	0	0	0	0.00390707	0	0.00679075	0	0	0.00530391	0	0	0	0.0058048	0	0	0.00630353	0	0.0213319	0	0.00487093	0	0	0	0.24435	0	0	0	0.00784729	0	0	0	0	0	0	0	0	0	0	0.0028288	0	0	0	0	0.00726357	0	0	0	0	0
AC048334.1	0	0	0	0.0983402	0	0	0	0	0.133498	0.404524	0	0	0	0.150287	0	0	0	0	0	0.1226	0	0.118194	0	29.5211	0	0	0	0	0	0	0	0	0	0	0	0	0	0	0	0	0	0	0.402057	0	0.169305	0.234665	0	0	0
RNU6-516P	2.43557	0.883705	1.5097	0.751735	1.89711	0.78394	2.09494	1.44606	4.08197	0.742146	2.90889	0.56948	1.34024	0.229766	0.877988	1.45539	1.97643	1.91536	1.2172	3.37387	3.11768	2.7105	0.938663	2.35069	4.33476	0.389572	5.1341	2.11379	1.72458	6.11299	0.878255	2.55306	8.85415	4.5116	1.55772	1.31611	1.55248	7.33657	1.63282	2.70319	1.75107	1.53765	0.819577	5.31065	2.07073	2.51136	2.01325	1.18638	4.71279
RNA5SP59	0	0	0	0	0	0	0	0	0	0	0	0	0	0	0	0	0	0	0	0	0	0	0	0	0	0	0	0	0	0	0	0	0	0	0	0	0	0	0	0	0	0	0	0	0	0	0	0	0
AC016727.2	0	0	0	0	0	0	0	0	0	0	0	0	0	0	0	0	0	0	0	0.0313904	0	0	0	0	0	0	0	0	0	0	0	0	0	0	0.0521748	0.0244901	0	0	0	0	0	0	0	0	0	0	0	0	0
AC124248.1	1.3302	0.857326	0	0.855707	2.12677	0.0676034	0.361316	1.79571	1.16164	0.127999	2.9523	1.69427	1.04018	0.178326	0	1.0668	3.0679	2.76073	0.236173	0.533403	4.35545	0.420735	2.59027	0.243255	0.0862638	1.51177	2.13992	0.273425	1.014	1.28494	0	0.770574	5.74817	0.50022	1.61197	2.23207	2.14206	0.271145	0.140807	0.10759	0.679519	2.42297	1.4312	0.289242	2.00892	2.59882	0.142047	0.511542	3.49726
CBX1P2	0.0614505	0.100333	0	0	0	0	0.158569	0.0985091	0	0.028087	0.203241	0	0.101445	0.0521738	0.0664562	0	0	0	0	0	0	0	0	0.640537	0.0378581	0	0	0	0	0	0.0664764	0	0	0	0	0.033206	0	0	0.024718	0	0	0	0.0930524	0	0	0.0407333	0.0415597	0.0448995	0.0844858
AL445209.1	0	0.00658159	0.00749589	0	0	0	0	0	0	0	0	0	0	0	0	0	0	0.0163029	0	0	0	0	0	0.0980408	0.0149003	0.0116057	0	0.00449797	0	0	0	0	0	0.0192007	0.0185623	0	0	0.0124893	0	0	0	0	0	0	0.00771111	0	0.00545241	0	0
AL133481.2	0	0	0	0	0	0	0	0	0	0	0	0	0	0	0	0	0	0	0	0	0	0	0	0	0	0	0	0	0	0	0	0	0	0	0	0	0	0	0	0	0	0	0	0	0	0	0	0	0
AC099785.1	0	0	0	0	0	0	0	0	0	0	0	0	0	0	0	0	0	0	0	0	0	0	0	0	0	0	0	0	0	0	0	0	0	0	0	0	0	0	0	0	0	0	0	0	0	0	0	0	0
RN7SL624P	0	0	0	0	0	0	0	0	0	0	0	0	0	0	0	0	0.0616154	0.102363	0	0	0.0777552	0	0	0.351758	0	0	0	0	0	0	0	0	0	0.0602783	0.116549	0	0	0	0	0	0	0.0522943	0	0.104564	0.0968327	0	0	0	0
GTF3AP2	0	0	0	0	0	0	0	0	0	0	0	0	0	0	0	0	0	0	0	0	0	0	0	4.59533	0	0	0	0	0	0	0	0	0	0	0	0	0	0	0.0425596	0	0	0	0	0	0	0	0	0	0
PEX2	5.57336	6.56136	7.66244	4.17886	7.08422	7.29048	8.42342	8.2444	10.124	6.33744	9.72712	7.88746	7.67191	4.51559	6.30912	7.00601	13.444	5.78413	6.73832	9.33678	11.367	7.37871	6.67964	13.7069	10.4055	7.77043	6.57269	5.94095	8.21655	6.24524	6.27428	9.48023	4.83568	16.1503	7.92245	10.2838	8.57094	4.94439	7.66419	7.85552	9.73958	6.69986	6.18386	7.18969	10.2391	10.0882	3.73869	5.39655	12.9423
IGHG2	45.3989	25.9803	3.62933	101.303	12.825	12.1238	285.345	3.25492	1244.4	3.3637	93.4956	5.46741	136.553	4.53848	0.752857	79.9812	392.153	2582.08	24.9096	74.0476	279.613	20.4032	718.215	0.30235	1.65425	106.264	90.5109	286.93	405.468	309.837	50.4164	251.718	4.68121	7.5497	2.08943	14.5769	52.599	7.4336	165.112	1005.99	10.2156	2.774	350.507	7.7551	311.548	0.230726	236.467	137.935	14.2882
MANEA-DT	0.0868652	0.111437	0.126918	0.0551538	0.0869926	0.22767	0.234824	0.457538	0.196539	0.0794066	0.564335	0.137097	0.122914	0.126432	0.134202	0.189089	0.105735	0.0878296	0.0837226	0.20628	0.190617	0.157435	0.272604	3.12596	0.688057	0.0714559	0.17003	0.138469	0.194109	0.157676	0.275197	0.448773	0.352386	0.391597	0.342863	0.0670562	0.846365	0.153792	0.104823	0.495823	0.361331	0.160249	0.516753	0.474226	0.106823	0.460638	0.0251777	0.208541	0.352595
RN7SL76P	0.0973852	0.318011	0	0	0.170674	0.188073	0.167531	0	0.0734472	0.0445117	0.0805229	0	0.160767	0	0.210636	0.174579	0.0592702	0	0.328517	0	0	0	0.225192	2.36858	0.0599966	0.070096	0.102642	0.108667	0	0	0	0	0.120237	0.057984	0.112113	0.0526241	0.124151	0.0754328	0.078345	0	0.157535	0	0	0	0	0	0.0658628	0	0
FAS	4.03697	9.63162	4.3992	3.42993	2.67042	3.18337	5.40221	4.98312	8.05769	2.59161	3.52095	4.52867	5.85179	3.92645	3.02884	9.48738	4.67706	4.19753	4.47076	6.40092	1.33048	8.78493	0.935269	2.42616	1.10485	6.00372	2.54168	5.18163	10.5356	9.62117	3.92548	1.81188	1.25784	1.43128	1.04546	1.08867	1.94088	0.555642	16.8431	4.16326	1.83938	1.35208	4.25256	4.80014	2.33575	2.35221	10.3636	4.8622	7.37237
LINC00315	0	0.0395632	0.0112648	0.040386	0	0.0467957	0.0312633	0.012948	0.0730994	0.11629	0.0300531	0.0446171	0.0900031	0.0205731	0.0786145	0.0434382	0.0442422	0.0735001	0.0544936	0	0.0465259	0.0323596	0.0140079	2.21003	0.134353	0.034882	0.0383087	0.00675955	0.014038	0	0	0.0571498	0.0074792	0.00721368	0	0.00654686	0.0308907	0	0.0146201	0.00930931	0.029398	0.0125164	0.0733844	0.100108	0	0.0240928	0.0491632	0.0177047	0.0555237
ZNF965P	0	0	0	0	0	0	0	0	0	0	0	0	0	0	0	0	0	0	0	0	0	0	0	0	0	0	0	0	0	0	0	0	0	0	0	0	0	0	0	0	0	0	0	0	0	0	0	0	0
LRFN3	2.56111	3.51122	2.58187	2.1459	4.97232	2.40584	2.49026	3.61473	3.46947	1.14197	4.03964	4.22886	2.82055	3.20854	2.25041	4.27931	8.38241	6.18534	2.31641	2.75724	5.3933	4.76326	6.58209	1.12442	6.66721	12.5133	4.27644	4.5857	9.66857	0.471625	4.75063	6.37422	4.57125	3.66723	3.18878	6.19767	5.523	6.19933	7.02934	6.29407	5.10555	4.30311	4.07316	9.40208	8.29419	7.18739	6.41539	5.97495	7.88433
PPP1R12C	10.0432	9.63245	34.7305	6.98625	7.56748	47.7824	21.3725	16.244	18.7811	30.9425	13.6506	10.8164	26.5113	14.2396	56.7649	11.0657	9.7019	22.5452	42.3054	6.24719	10.6317	11.0164	18.6288	6.93609	15.6379	12.3576	16.4866	12.9343	13.1247	6.87098	8.32285	16.9285	11.6645	30.6778	13.8979	13.8915	12.7524	14.4553	7.46274	9.4888	8.45027	9.6831	14.6648	11.4718	23.7767	11.617	12.3824	5.21952	10.4324
AC109454.2	0.162371	0.397667	0.402587	0.120278	0.41104	0.418101	0.279325	0.404898	0.285738	0.321597	0.671282	0.28474	0.312722	0.413578	0.409728	0.194052	0.230584	0.985043	0.3043	0.262412	0.415691	1.48174	0.125155	5.54763	0.70023	0.584358	0.570455	0.271773	0.188136	0.152825	0.351302	0.425509	0.668238	0.418934	0.311544	0.409456	0.551993	0.209616	0.457188	0.540638	0.175107	0.41936	0.327831	0.223606	0.103537	0.466396	0.109814	0.118638	0.744125
S1PR5	5.51653	0.876147	0.0279773	0.429073	1.50002	0	0.327837	2.1224	1.95166	0.055013	3.45832	2.50117	0.281485	0.527986	0	1.84301	2.75311	1.7646	0.0451136	17.9443	9.07469	0.910842	2.28455	0.348499	5.2153	19.5647	0.433432	0.861787	15.0558	16.8085	2.0236	4.72336	6.49519	2.42462	3.22158	0.639553	3.02406	18.7779	7.71803	4.12318	1.94702	7.02541	2.24025	4.76538	0.115123	6.27623	5.46746	5.95081	14.7368
EPSTI1	1.36035	2.79505	0.961908	1.52106	1.12193	0.529844	2.11404	2.66024	7.06967	0.710595	2.3394	9.71864	2.36365	1.75675	0.543958	5.3845	2.03851	5.76186	1.20187	17.5972	4.85086	10.9269	9.45678	7.43742	1.02823	5.50464	33.1156	93.4365	18.5966	12.2254	15.6219	4.69581	0.578669	4.00557	0.927798	17.2592	1.07843	0.695088	5.98	17.3171	7.24431	1.59432	21.2614	4.31545	6.56586	0.969922	37.6976	7.01197	7.54925
AC023158.1	0	0.11208	0	0	0.144365	0	0	0.176067	0.0828341	0	0.045407	0.0577814	0	0.0932512	0	0.34456	0.0167113	0.360915	0	0	1.58165	0	1.36511	0.429316	0.236826	0	0	0.0919166	0	0	0	0.0863472	0	0.0163487	1.10636	1.43923	0.0175022	0.382831	0	0	0	0	0.187103	0	0	0.0364016	0	0	0.088085
AC104629.1	0	0	0	0	0	0	0	0	0	0	0	0	0	0	0	0	0	0.14276	0	0	0	0	0	0.0817631	0	0	0	0	0	0	0	0	0	0	0	0	0	0	0	0	0	0	0	0	0	0	0	0	0
SUPT16HP1	0.00898319	0.102671	0.125286	0.0648801	0.041983	0.086743	0.154537	0.105605	0.0813007	0.156025	0.0965606	0.0567117	0.148297	0.0533895	0.0388598	0.0805194	0.109346	0.0181658	0.131316	0.15555	0	0.161955	0.0207726	5.44658	0.177098	0.0452615	0.0189363	0.140334	0.161334	0	0.0583074	0.0847487	0.00554554	0.0534867	0	0.213587	0.0687128	0.0208746	0.112016	0.0966349	0.138051	0.0232011	0.0680147	0.00927826	0.0171845	0.0893193	0.0303772	0.105019	0.0699868
TTTY3B	0	0	0	0	0	0	0	0	0	0	0	0	0	0	0	0	0	0	0	0	0	0	0	0	0	0	0	0	0	0	0	0	0	0	0	0	0	0	0	0	0	0	0	0	0	0	0	0	0
AC093843.1	0	0	0	0	0	0	0	0	0	0	0.0454514	0.0578378	0	0.0466711	0	0	0	0	0	0.0380732	0	0	0	0	0.0338653	0	0.0579369	0.0613376	0	0	0	0.129647	0	0.0327293	0.0632823	0	0.280309	0	0.0884442	0.0422373	0	0	0.0416191	0	0	0.0364372	0	0	0.680176
RNU6-411P	0	0	0	0	0	0	0	0	0	0	0.217487	0	0	0	0	0	0	0	0.295768	0	0	0	0	0	0	0	0	0	0	0	0	0	0	0	0	0	0	0	0	0	0	0	0	0	0	0	0	0	0
CTAGE1	0.00652244	0.00532476	0	0	0	0.00629816	0.00561024	0	0.00983835	0	0.00539307	0	0	0	0	0.00584629	0	0	0	0.00451761	0	0.0609732	0	0	0.00401832	0	0	0.00363903	0	0	0	0	0	0	0	0	0.00415754	0	0.0026236	0	0.010551	0.00336914	0	0	0	0.00432348	0.00882241	0	0.00597829
ORMDL1	5.51794	8.34764	2.98177	3.56335	5.40853	3.68717	5.2233	7.28395	8.61277	2.89583	9.24259	7.26109	6.36822	10.0279	2.73763	7.20855	6.24922	8.7858	4.06184	7.76193	8.18107	11.8891	6.39625	13.0451	6.70256	9.33043	13.8201	3.86411	8.21848	10.8522	7.91154	12.936	7.21217	9.72927	8.69363	11.9884	15.4242	9.06593	5.14558	7.40338	4.83689	9.70045	8.93169	9.52558	9.54221	9.37034	8.02636	6.8893	11.2427
AC015660.2	0	0	0	0	0	0	0	0	0.107203	0	0	0	0.117327	0	0	0.127408	0.259532	0	0	0	0.109171	0.189826	0	1.48165	0	0	0	0.475831	0	0	0	0	0.0877484	0.338533	0.327278	0	0	0	0.057176	0	0	0	0	0	0	0	0	0.103859	0
SLC24A3	9.23117	7.92166	24.1322	14.4991	6.17449	10.3026	15.5171	7.84647	8.79165	15.7781	8.43156	9.72417	12.6934	5.70506	11.5386	7.22871	2.7917	2.16338	10.9514	1.50178	1.5224	0.611615	1.15831	0.41025	3.76935	3.86303	3.43927	4.35979	2.39623	0.394011	2.82554	0.0843878	0.203207	5.58153	0.0988575	0.204943	2.07085	1.43006	1.7875	4.93763	1.44119	2.1402	5.92729	11.323	3.64128	0.166019	0.648513	2.22737	0.839545
SNORD88C	0	0	0	0	0	0	0	0	0	0	0	0	0	0	0	0	0	0	0	0	0	0	0	0	0	0	0	0	0	0	0	0	0	0	0	0	0	0	0	0	0	0	0	0	0	0	0	0	0
SIAE	3.02571	3.16457	1.65902	2.83943	3.50892	1.36567	2.08799	5.71887	4.21448	1.11111	4.44607	4.08593	2.6516	2.91245	0.789064	3.6295	8.92969	2.90197	1.03819	7.24748	9.85054	3.47502	2.66671	5.29854	4.51424	5.23182	2.69703	2.21096	2.15358	1.04474	0.748155	1.67736	2.90317	2.56127	1.79539	2.11336	4.41276	5.33552	5.26053	4.79858	6.31258	5.4979	2.17305	3.55369	2.55667	3.92417	1.97851	3.68126	3.70511
PLXDC2	3.2115	6.40639	5.59511	4.0126	3.9642	12.3113	8.98248	8.12566	5.07052	3.53355	3.67205	4.20737	5.60852	6.18734	5.07403	10.7937	4.31669	1.7051	4.08716	2.68817	2.63169	2.03824	3.04248	2.13599	0.782305	1.99885	4.84835	4.62439	3.09313	1.26789	2.06657	0.459538	1.29681	2.60555	0.255244	1.31305	3.55455	0.287962	1.44585	5.00414	2.18274	4.73951	9.60406	3.00241	6.91463	1.92689	1.01935	5.15286	3.66202
AC092040.1	0	0	0	0	0	0	0	0	0	0	0	0	0	0	0	0	0	0	0	0	0	0	0	0	0	0	0	0	0	0	0	0	0	0	0	0	0	0	0	0	0	0	0	0	0	0	0	0	0
AL359960.1	0	0.227488	0	0.154813	0	0	0	0	0	0	0	0.146599	0.230008	0.473181	0	0	0	0	0	0	0	0.186067	0	2.90461	0.171674	0	0	0	0.161437	0	0	0	0	0	0	0	0	0	0.112088	0.214114	0.225385	0	0	0.57562	0.26653	0	0.565377	0	0.893932
FAM102B	2.61136	13.4149	8.15674	1.15996	10.517	4.16872	5.17287	8.90769	10.6733	3.65634	6.1169	3.37756	4.08246	30.9123	2.81106	4.70557	5.30626	3.66242	4.78682	2.1025	0.760197	2.43272	1.68006	2.23696	4.25182	3.07493	1.08762	1.74229	2.94904	1.1383	1.05935	3.05348	2.19522	1.57274	0.554152	4.92747	2.94362	0.363529	4.12779	1.83083	3.36774	2.43981	3.30284	3.03583	2.2819	2.17967	0.826077	0.723202	0.898942
SCGB2B3P	0	0	0	0	0	0	0	0	0	0	0	0	0	0	0	0	0	0	0	0	0	0	0	0	0	0	0	0	0	0	0	0	0	0	0	0	0	0	0	0	0	0	0	0	0	0	0	0	0
TDRKH	0.630097	1.26343	0.981562	0.608002	1.43364	0.768544	1.06493	1.83115	0.837878	0.679572	2.54099	2.17212	0.980876	0.816543	1.41664	2.3037	3.33701	1.35242	1.20572	1.94092	1.8084	5.488	6.86976	3.9465	3.0408	1.65499	2.7147	3.77142	2.82746	1.20171	1.31244	2.39428	1.42965	12.6701	2.45613	8.53006	2.59655	1.87518	2.51451	3.94543	3.55406	0.285503	2.31001	2.48329	3.43631	2.22023	1.1289	7.88313	2.02642
AC051649.3	0	0	0	0	0	0	0	0	0	0	0	0	0	0	0	0	0	0	0	0	0	0	0	0	0	0	0	0	0	0	0	0	0	0	0	0	0	0	0	0	0	0	0	0	0	0	0	0	0
NDUFS5P4	0	0	0	0	0	0	0	0	0	0	0	0	0	0	0	0	0	0	0	0	0	0	0	0	0	0	0	0	0	0	0	0	0	0	0	0	0	0	0	0	0	0	0	0	0	0	0	0	0
WASHC2A	4.39704	6.49786	6.51794	4.45533	7.01453	9.1607	9.23468	8.04571	6.33619	6.86206	7.56006	7.07463	8.56914	3.92779	7.8644	7.10984	4.88406	4.42379	7.66181	6.6011	3.51118	6.99039	6.62286	7.98004	9.38707	5.69368	5.62339	5.49387	8.57449	5.50691	4.07208	2.74061	5.82956	4.11545	4.32719	4.23322	8.84992	5.37924	4.20445	6.93324	8.2866	5.3992	6.53437	7.72501	4.84749	5.50381	8.38264	7.39012	5.19777
NRBP1	28.9524	19.7556	21.3215	31.7681	20.2982	21.5057	24.3717	18.9844	25.7909	18.4304	18.5112	24.6534	24.264	21.389	24.9653	25.6859	20.742	33.2735	21.7949	21.8309	26.8161	20.9863	41.5287	9.39535	23.9538	34.935	20.0337	29.077	54.4504	26.1268	25.5299	14.0216	21.5702	36.8417	28.0168	31.0446	22.6494	16.5147	50.7303	31.4988	25.8779	16.6875	26.7832	27.5524	28.5663	28.5736	32.0252	26.0783	30.3127
AL772337.3	0	0.152498	0	0	0.218251	0	0.053558	2.09615	0	0	0.669302	0.0982732	0.256978	0.317198	0.0673383	0.725547	0	1.07028	0.0700158	0.0431271	0	0.166308	0	1.73077	0.690492	0	0.721904	0.0347399	0.0360733	0	0.0336794	6.02114	2.61381	0.111222	0.716826	0.403762	0	0.241151	0.0751384	0.0478441	0	0.09649	0.518582	0.321558	0	0.949301	0.168446	0.0454956	1.9975
HSD17B14	1.23035	11.6406	5.18869	2.5755	13.6051	1.42141	6.78434	12.1862	12.0961	4.15741	18.6932	4.11484	11.7333	8.00251	4.03925	10.9493	6.75269	21.4814	4.49632	3.39348	51.2472	3.35953	6.93482	11.1453	24.364	34.4587	27.4406	5.89607	4.87499	2.69859	1.20026	17.7219	9.94166	6.13521	8.01793	17.4166	11.3857	10.2959	1.5554	19.988	13.9142	3.41599	32.1049	46.2015	10.6964	3.62631	4.29425	2.61665	6.21246
FRY-AS1	0.151449	0.123639	0.0234692	0	0.0589833	0.121868	0.15198	0.121392	0.076148	0.0461484	0.0417419	0.0132794	0.0833392	0.107155	0.109191	0.135749	0.0153624	0.178652	0.170299	0.0349659	0.0581595	0.0168545	0	2.85034	0.0622028	0.163515	0.0532084	0.0563316	0	0.0356363	0.040959	0.297666	0.218151	0.0901742	0.203412	0.0818387	0.0965369	0.0977582	0.0203065	0.135766	0.10208	0	0.133778	0.312848	0.0724291	0.10039	0.0512135	0	0.104111
SVIL	21.5565	7.0499	143.634	10.0108	4.35818	225.355	82.8833	37.0384	19.1308	146.765	14.8989	9.63457	102.735	7.67103	178.33	24.7951	9.05668	4.37576	158.07	9.528	5.10325	10.7874	5.13139	16.0652	8.803	19.4219	7.9137	16.6853	15.6471	7.70937	4.52235	5.36629	1.92502	12.0356	5.94407	10.1195	3.94469	6.84475	23.3036	10.3198	4.1418	1.13236	16.9194	4.65124	13.6914	2.54201	5.50899	13.8135	7.85286
BCAS4	0.61611	2.1937	1.23197	0.71345	3.13958	1.78119	2.33686	2.06061	1.77469	1.01276	3.92199	1.76905	2.92261	1.21952	2.09121	1.38393	2.2905	7.21646	1.29794	2.22621	3.77132	0.431221	3.09826	0.973631	7.04491	1.69905	4.18961	2.2364	1.86854	2.10645	0.491844	1.38309	1.04708	2.74907	2.08085	3.88081	1.70573	2.80299	3.78904	3.14273	0.813531	1.46663	1.74507	2.05471	5.54507	2.59553	1.53369	0.797285	2.94091
MIR592	0	0	0	0	0	0	0	0	0	0	0	0	0	0	0	0	0	0	0	0	0	0	0	0.897144	0	0	0	0	0	0	0	0	0	0	0	0	0	0	0	0	0	0	0	0	0	0	0	0	0
HDAC9	0.309425	0.527061	0.839769	0.262042	0.106504	0.628258	1.87169	0.566635	0.548726	0.275976	0.277975	0.381007	0.77864	0.210171	0.969525	0.96997	0.498797	0.439696	0.836928	0.609352	0.0488148	0.346216	0.114095	2.96382	0.108195	0.132427	0.0951945	0.608426	0.361432	0.422682	0.115799	0.0591723	0.029943	0.131454	0.140562	0.732987	0.0170581	0.117894	0.0807335	0.138798	0.0784635	0.0241908	0.492613	0.0760104	0.550324	0.0509995	1.23412	0.0965446	0.0804841
TTC24	0.0795881	0.0406086	0.0184999	0.0884332	0.00581181	0	0.0770144	0.0903726	0.420173	0.00909429	0.0658073	0.0366368	0.164233	0.10136	0	0.0891719	0.0544934	0.120707	0.0111867	0.0206718	0.00764084	0.212573	0.0230048	0.0345665	0.0429032	0.0501252	0.0314567	0.5273	0.328523	0.126409	0.0376676	0.101677	0	0.0118469	0.011453	0.0645105	0.0507311	0.0231178	0.00800343	0.0382211	0.0643729	0.00513886	0.12805	0	0	0	0.100924	0.065421	0.0410334
SMPD4P2	0	0.0281228	0	0	0	0	0	0	0	0	0	0	0	0	0	0	0	0	0	0	0	0	0	0	0.0106114	0	0	0	0	0	0	0	0	0.0102554	0	0.00930744	0	0	0	0	0	0	0	0	0	0	0	0	0
ADAM5	0	0	0	0	0	0	0	0	0	0	0	0	0	0	0	0	0	0	0	0	0	0	0	0.0171439	0	0	0	0	0	0	0.00533769	0	0.0243677	0	0	0	0.00629024	0	0	0	0	0	0	0	0	0	0	0	0
AC044839.2	0	0	0	0	0	0	0	0	0	0	0	0	0	0	0	0	0	0	0	0	0	0	0	0	0	0	0	0	0	0	0	0	0	0	0	0	0	0	0	0	0	0	0	0	0	0	0	0	0
RPL23AP39	0	0.0567317	0	0	0	0	0	0	0	0	0	0	0	0	0	0	0	0	0	0	0	0	0	0	0	0	0	0	0	0	0	0	0	0	0	0	0	0	0	0	0	0	0	0	0	0	0	0	0
AC092114.1	0	0	0	0	0	0	0	0	0	0	0	0	0	0	0	0	0	0	0	0	0	0	0	0	0	0	0	0	0	0	0	0	0	0	0	0	0	0.0409776	0	0	0	0	0	0	0	0	0	0	0
AC007342.9	3.31229	0.84606	0	2.57403	2.08933	0	0.139831	1.17272	0.704987	0.00928799	1.64662	2.34124	0.519967	0.396823	0	0.673927	1.74383	0.760217	0	8.68409	0.967645	0.868405	0.352422	0.141211	2.04062	2.26711	3.7267	0.782287	0.729905	3.55745	0.109914	1.02245	0.765217	3.44827	0.982544	2.43773	3.03098	0.393503	1.2833	0.374738	0.558824	0.619301	0.923134	0.398778	3.80955	0.444507	0.151175	1.09873	0.698456
ZNF135	0.280654	1.14201	1.55753	0.246065	0.630202	1.20258	1.3164	2.3128	0.436564	0.759646	2.07765	1.13044	1.29583	0.565929	1.4085	1.30104	0.338952	0.274902	1.12427	0.0941567	0.360378	0.0322096	0.0963331	3.10065	1.52372	0.643904	0.910524	0.313168	1.40745	0.11144	1.06026	0.0379232	0.414187	0.326375	1.93858	0.059241	0.0279523	0.631788	0.218726	1.20292	0.0638438	0.493806	0.634157	0.0769974	0.570435	1.46793	0.34403	0.102532	0.0783777
TTC4P1	0	0.0198414	0	0	0	0	0.0209052	0.0259742	0	0	0	0	0.0401223	0	0	0.0217847	0.014792	0	0.0273292	0	0	0	0	0.253339	0	0.0349875	0	0.0813597	0	0.034313	0	0	0	0.130239	0	0	0	0	0.0977621	0	0	0	0.0552047	0	0.0232465	0	0	0.0177582	0.0111383
ARL4AP2	0.0468292	0.11469	0.043541	0.130084	0.410356	0.0452189	0	0.200187	0.105955	0.128425	0.116162	0.492728	0.0773071	0.159039	0	0	0.142505	0.426142	0	0.324351	0.863199	0.125077	0.433149	1.46439	0.403904	0.471894	0.246786	0.0783815	0	0.198342	0.126648	0.368161	0.202361	0.167295	0.323466	0.607322	0.567148	0.471549	0.0376734	0.179913	0.0378767	0.628924	0.390015	0	1.43332	1.39686	0.126685	0.102649	0.665296
SNORD18C	0	0	0	0	0	0	0	0	0	0	0	0	0	0	0	0	0	0	0	0	0	0	0	0	0	0	0	0	0	0	0	0	0	0	0	0	0	0	0	0	0	0	0	0	0	0	0	0	0
AC135048.1	0.0863323	0.169151	0.0481622	0.0479635	0.252172	0.0833637	0.103962	0.267566	0.221378	0.0631355	0.214151	0.127172	0.171024	0.161259	0.0933648	0.263101	0.15763	0.349163	0.0970772	0.0717551	0.172397	0.115293	0.199634	0.179979	0.0638247	0.260989	0.181986	0.144501	0.100031	0.195016	0.0466966	0.190043	0.468996	0.0925254	0.0993882	0.0373211	0.352192	0.106994	0.500062	0.0663359	0.097759	0.196216	0.013073	0.160503	0.23121	0.606601	0.128453	0.0378478	0.110782
HSFY7P	0	0	0	0	0	0	0	0	0	0	0	0	0	0	0	0	0	0	0	0	0	0	0	0	0	0	0	0	0	0	0	0	0	0	0	0	0	0	0	0	0	0	0	0	0	0	0	0	0
SNORD114-21	0	0	0	0	0	0	0	0	0	0	0	0	0	0	0	0	0	0	0	0	0	0	0	2.71635	0	0	0	0	0	0	0	0	0	0	0	0	0	0	0	0	0	0	0	0	0	0	0	0	0
GART	5.57367	6.75862	4.74004	6.32625	6.12822	4.53352	5.47816	7.73393	6.38075	5.23782	7.51184	7.89323	5.72753	8.34851	5.08133	8.24075	10.3756	7.61442	5.40995	10.5729	6.70426	23.3462	5.59201	8.09334	12.4959	15.5925	4.12559	8.48632	17.3969	7.93561	20.3001	12.9145	6.70445	11.3179	3.80396	13.1678	9.98017	7.1495	12.7493	8.54307	14.8636	7.81565	7.10941	6.84435	8.29014	8.78276	15.2304	12.4854	10.1375
LINC01422	0.0372588	0.0646364	0.00866065	0.0336371	0.00544154	0.0494692	0.0480719	0.216515	0.0878134	0.0106436	0.0924221	0.0931072	0.0384425	0.138399	0.0302204	0.0333963	0.0198417	0.0329634	0.020948	0.0258063	0	0.00932955	0.0161544	0.38028	0.00286928	0.0201136	0	0.0467721	0.0134909	0.00657529	0.00503825	0.014646	0.0747524	0.0249572	0.0268083	0.00251669	0.11281	0.0108225	0.0224806	0.00715721	0.120543	0.0433031	0.0211574	0.230896	0	0.0586564	0.00629964	0.00340294	0.155811
MIR3164	0	0.83047	0.315279	0.376773	0	0	1.16666	0.181194	0	0.154986	0	0	0.559778	0	0	0.303936	0	0	0	0.704583	0	0.226419	0	9.42542	0.626712	0	1.42957	0	0	0	1.28387	2.39926	0	0.807584	0	0.366466	0.216142	0	0.136396	0.260548	0	0	2.56735	0.350227	0.324331	0	0.458659	0.495518	0
SNORD3D	0	0	0	0	0	0	0	0	0	0	0	0	0	0	0	0	0	0	0	0	0	0	0	0	0	0	0	0	0	0	0	0	0	0	0	0	0	0	0	0	0	0	0	0	0	0	0	0	0
LRRC20	4.33229	2.30714	7.88293	10.9819	1.36976	4.78308	4.96185	3.49736	2.16654	2.91344	1.77181	1.47044	6.15856	0.632822	7.59034	3.7092	2.08384	2.8967	2.95082	3.2749	3.58974	26.2011	8.71631	2.87296	14.3113	5.6554	2.48766	2.2958	5.47403	4.13238	1.81837	4.70607	4.00684	7.62287	1.96638	4.41357	6.32965	3.12117	1.70828	3.05442	3.41615	0.914379	7.27739	1.19483	9.62419	4.58548	1.02392	4.66306	1.18841
TLX2	0.111563	0	0	0.0112693	0.0473992	0	0.0174474	0.00541948	0	0.00927126	0.00838598	0.016007	0.0334858	0.00861103	0	0.0363628	0.0678991	0.143566	0	0.716517	1.60464	0.0812662	0.046905	1.23337	0.174952	0.087601	0.171034	0.0282927	0.0470058	0.0429562	0.0329148	0.13555	0.0187829	0.621986	0.163462	0.0822073	0.155155	0.109982	0.0611938	0.0779298	0.139454	0.0523886	0.00767892	0.19903	0.0194014	0.0470598	0.00685923	0.0222313	0.0511278
RNU6-1144P	0	0	0	0	0	0	0	0	0	0	0	0	0	0	0	0	0	0	0	0	0	0	0	0.470138	0	0	0	0	0	0	0	0	0	0	0	0	0	0	0	0	0	0	0	0	0	0	0	0	0
CXCL14	68.1592	25.0355	33.217	40.0205	26.8227	46.3034	114.054	15.9376	96.7165	15.3389	4.02973	28.9982	27.1594	28.1061	17.6149	51.1049	12.3937	41.655	25.3498	12.8311	21.9115	0.656559	2.63618	4.1096	26.7855	2.8207	40.3126	8.30042	1.20534	6.90072	0.485597	30.6858	22.7228	131.285	14.6828	28.0065	10.7275	27.7827	3.63414	33.046	13.3586	7.36829	38.8309	48.2174	7.2376	9.87106	8.20164	0.520607	291.413
GALK1	6.07474	3.60818	3.51202	5.16516	3.45211	2.1997	2.93915	2.78308	6.03527	2.38055	3.54178	4.13824	3.44725	2.59537	2.36884	4.171	6.33972	13.5541	2.33167	3.91083	17.369	10.5697	11.4358	1.64052	13.7585	7.16133	9.34749	7.0555	6.125	6.34981	5.11298	5.44934	6.58067	6.01086	7.81155	15.4188	5.23114	5.1352	7.66732	6.08896	4.55907	5.39071	6.30941	3.19747	15.6154	5.47221	5.21453	5.74028	3.38627
AP005671.1	0	0	0	0	0	0	0	0	0	0.0833512	0	0	0	0	0	0	0	0.122923	0	0	0	0	0	0.105603	0	0	0	0	0	0	0	0	0	0	0	0	0	0	0	0	0	0	0	0	0	0	0	0	0
YWHAQP6	0.27774	0.22674	0.0860794	0	0	0	0.0796322	0.148412	0	0	0.0765497	0.0487056	0.0764171	0	0.100121	0.0829826	0	0	0.104102	0.320616	0	0.123637	0	3.0559	0.114073	0	0	0.154958	0.160906	0	0.0500759	0	0	0.055123	0	0.250137	0.0590124	0	0.111719	0.142273	0.299525	0.0478218	0	0.191242	0	0.0613679	0	0.135289	0.0848563
CFTR	0.0892212	0.0215816	0.073739	0.0183587	0.017374	0.0350995	0.0682161	0.0618019	0.02243	0.0226556	0.0355201	0.0573693	0.376406	0.030862	0.0142947	0.0888578	0.158882	0.0968941	0.0222946	0	0.00507595	0.00441301	0.030565	0.109075	0.00407163	0.00475701	0.505017	0.0129056	0.00957211	0	0	0.00779376	0	0.0196752	0.00760844	0.0803541	0.0084254	0.0102384	1.00754	0.0101564	0	0.00170692	0.0575446	0.0409564	0.164355	0.00219042	0.00223487	0.00241446	0.0530041
AC140847.2	0.0378793	0.0309237	0	0	0.243415	0	0.0325817	0.020241	0	0.0173134	0.0939614	0.019928	0.0312662	0	0	0.0339525	0.207486	0.0765997	0	0.0262362	0.0872784	0	0.0437958	0.0658067	0.140019	0	0.119773	0.0422676	0.548625	0	0.061466	0.0595598	0	0.202983	0.130823	0.388908	0	0.0293406	0.0152367	0.0291057	0	0.195664	0.372836	0	0	0	0.179328	0	0.433989
AOX1	1.236	3.20081	12.9145	3.72891	0.769406	20.8911	16.3959	3.85721	8.233	6.29302	1.18115	1.44441	4.75403	3.29446	6.32185	8.40891	2.04711	2.06409	7.86622	0.259632	0.120607	2.8311	0.392405	1.08243	0.171643	0.291688	0.0694074	1.19266	0.164343	0.443401	0.142477	0.0199122	0.0125084	0.0965148	0.262423	0.0492711	0.0355179	0.0117711	0.138556	0.27246	0.0122915	0.0287826	2.93785	0.125567	0.639556	0.00671556	0.825644	0.344214	0.29715
AC073551.1	0	0	0	0	0	0	0	0.0360649	0	0	0	0	0	0	0	0	0	0	0	0	0	0	0	7.97318	0.0207902	0.0242899	0.035568	0	0	0	0.0182531	0.0265306	0	0.0602783	0	0	0	0	0	0	0.0272948	0	0	0	0	0.0223691	0	0	0
TNFAIP8L1	2.53286	2.15392	3.3873	1.57135	2.24663	5.07497	3.30062	1.63993	3.4353	2.20154	0.746965	1.26589	4.01757	0.745506	4.0403	4.20004	4.35485	5.84758	3.92563	8.19562	6.18942	3.69542	1.52769	3.85024	7.85939	5.29916	3.85312	3.2997	5.55896	7.50944	9.13796	8.12776	4.90449	7.30418	4.40301	4.82005	4.74394	3.92709	2.32802	2.08892	3.27783	2.12169	4.22856	2.36318	4.65549	2.219	3.44885	4.29972	4.4864
AC073072.1	0.242624	0.792287	0.300783	0.224657	0.141738	0.312374	0.208691	0.129647	0.36597	0.221791	0.133742	0.212737	0.13351	0	0	0	0.246108	1.22659	0.18188	1.00828	0.559033	0.378016	0.0935066	0	0.398598	0.174636	0.0852404	0.496341	0.187415	0.342538	0.524934	0.6994	0.199703	0.192614	0.93105	0.131106	0.154653	0.563795	0.162656	0.124285	0.457894	1.04438	0.0612328	0.083531	0.0773549	2.14435	0.437571	0.177276	0.4077
AC245052.3	0.0937103	0.0255009	0	0.0347083	0.0364963	0	0.0537363	0.0166915	0.188468	0.042832	0	0.0328668	0	0	0.0337813	0	0	0.157918	0	0.0216354	0	0.0208577	0.0361158	0.108534	0.0192442	0.0674508	0.0329231	0.0522833	0.0180967	0.0882008	0.0168958	0	0	0.0371973	0.143843	0.0675177	0.019911	0.0241954	0	0.0480034	0.0252651	0.0645408	0	0	0.0896321	0.0207057	0.422516	0.045647	0.0143154
AL442639.1	0	0	0	0	0	0	0	0	0	0	0	0	0	0	0	0	0	0	0	0	0	0	0	0	0	0	0	0	0	0	0	0	0	0	0	0	0	0	0	0	0	0	0	0	0	0	0	0	0
SNORD118	0	0	0	0	0	0	0	0	0	0	0	0	0	0	0	0	0	0	0	0	0	0	0	0	0	0	0	0	0	0	0	0	0	0	0	0	0	0	0	0	0	0	0	0	0	0	0	0	0
HNRNPA1P76	0	0	0	0.0184388	0	0	0	0.0532042	0.025031	0.0151697	0.0274423	0.0174605	0	0.0281788	0	0	0	0.0335575	0	0	0	0.0221613	0.038373	2.01804	0.0408939	0.0238888	0	0.018517	0	0	0	0	0	0.0197611	0	0.0896719	0	0.0257076	0.0133501	0.0255018	0	0	0	0	0	0.0219998	0	0.0485	0.0608404
LMCD1-AS1	0.0435806	0.135197	0.0486246	0.0314756	0.122205	0.0168328	0.0974626	0.118766	0.0460154	0.055774	0.201793	0.0917094	0.0755415	0.0407017	0.0141392	0.0781255	0.114052	0.171851	0.053905	0.0513145	0.113803	0.10767	0.12093	0.287703	0.150354	0.150569	0.0734932	0.0583553	0.012624	0.024611	0.0565739	0.0890815	0.0780197	0.0830344	0.185633	0.0588741	0.108339	0.00337567	0.127969	0.0200918	0.0563986	0.274638	0.214476	0.0360097	0.150062	0.106885	0.0589481	0.00636853	0.265633
ACTA2	343.552	266.182	2506.01	112.294	183.921	1806.73	1561.75	623.324	591.109	1504.17	208.925	241.658	1474.52	161.412	2343.54	498.792	74.2261	171.164	1743.62	51.2484	108.822	22.5054	106.307	39.3158	133.041	82.5233	111.05	298.05	96.4895	34.6282	29.4001	11.7759	31.6891	139.844	25.807	11.6211	10.1345	25.5811	27.9113	167.146	18.8232	9.34129	531.078	68.1249	241.128	14.619	95.2472	108.187	59.3051
MFAP1	9.35772	17.5929	11.6891	15.1749	22.712	12.0136	15.1493	18.3663	14.1419	8.02298	21.3392	20.9649	15.0565	15.8297	13.4035	14.6066	26.4913	11.6561	12.3761	24.5784	11.0585	22.9505	17.278	7.52062	15.4173	10.8246	10.8879	12.0696	22.9632	18.6198	17.7057	9.00724	14.3504	10.5713	6.70403	10.8952	14.5756	8.16699	13.1146	18.8551	16.5093	11.7993	12.2664	15.349	15.1557	18.0033	16.9889	19.8534	21.698
SH3GL3	3.74923	0.0409926	1.20608	1.30649	0.0244448	1.02629	0.266341	0.165461	0.252468	0.864476	0.0830369	0.202527	1.81674	0.0142109	1.94586	0.202534	0.0152802	0.0169235	1.81621	0	0	0.486166	0	0	0.0257791	0	0.0352824	0.0606992	1.07149	1.25241	0.651836	0	0.0103325	0.996573	0	0.00452226	0.00533446	0	0	0	0.00676892	0.00864575	0.0316815	0	0.00800461	0	0.169798	0.672625	0.00383531
LINC02868	0.510389	0	0	0.040508	0.255569	0	0	0.0389613	0	0	0.0602878	0.0767176	0	0.0619057	0	0	0	0	0	0.101002	0	0	0.168603	0.253339	0	0.0524812	0	0	0	0	0	0	0.0900216	0	0	0	0.0464761	0	0.0293286	0.0560247	0	0.0376628	0	0	0	0	0	0.159824	0
AL355333.1	0	0	0	0	0	0	0	0	0	0	0	0	0	0	0	0	0	0	0	0	0	0	0	0	0	0	0	0	0	0	0	0	0	0	0	0	0	0	0	0	0	0	0	0	0	0	0	0	0
AL390023.1	0	0	0	0	0	0	0	0	0	0	0	0	0.0886672	0	0	0	0	0	0	0	0	0.0717283	0	0	0	0	0	0	0	0	0	0	0	0	0	0	0	0	0	0	0	0	0	0	0	0	0	0	0
WNT5A-AS1	6.13546	1.47049	0.104673	1.09453	0.986496	0	0.53258	9.92578	0.50943	0	3.16487	2.33943	0.696924	1.24257	0	3.22902	8.15345	2.1058	0.126589	0.701765	5.31752	0.60137	2.79847	23.6649	0.312103	0.729279	0.415291	1.06777	2.80448	0.635751	0	2.83219	0.486477	1.20653	0.58321	0.486667	1.5787	2.57241	0.724535	3.07082	1.13819	3.46	0.42618	0.639514	0.161517	0.485052	0.0380687	4.40069	0.541723
ARHGEF25	7.27109	7.30677	50.7825	2.58891	4.73582	40.761	33.0954	13.7854	16.0151	32.929	8.1047	5.23701	41.1894	4.01103	40.5073	12.7394	4.21015	5.26406	36.1643	1.19643	6.29411	1.00321	3.41845	0.809555	7.85528	2.94353	5.63974	6.58937	3.0767	1.54264	0.734428	3.03189	2.77749	3.92744	0.786197	2.67438	6.6474	1.88565	1.40582	6.62409	2.47589	1.71399	11.1624	1.01239	7.89987	1.98115	2.49952	1.95484	1.5575
AC145343.1	0.0865979	0.212089	0.120776	0.0721666	0.430011	0.12543	0.0744868	0.208233	0.0979673	0.118743	0.250612	0.250571	0.285917	0	0	0.232862	0.553401	0.612915	0.0973759	0.959678	1.29696	1.73472	4.05502	0.827443	0.533509	1.1843	1.23218	1.28035	0.401357	0.18339	0.140521	0.510611	0.588049	0.360928	1.44556	1.75481	0.110399	0.335386	0.139334	0.36597	0.350213	0.559147	0.590095	0.178885	3.64449	0.487922	0.204985	0.348006	0.674673
ZNF468	1.11384	1.99265	0.753183	1.58996	1.73725	1.03437	1.12308	3.38315	2.39152	0.523714	5.98853	2.9299	1.79917	2.77372	0.726198	2.96167	4.60581	0.899883	0.70114	4.58453	6.18066	1.60136	4.91093	13.9897	4.80673	7.05434	5.10029	4.3233	5.10674	0.233245	2.28303	5.07388	1.68774	19.2546	3.14741	9.67621	4.09343	3.65743	4.86619	6.30215	5.12952	2.42251	3.31276	5.69707	3.20118	2.44811	2.66358	2.79976	4.74308
KCNF1	0.0245909	1.50566	0.0800249	0.355211	3.1892	0.332435	0.126911	2.71347	1.54862	0.0730582	0.57949	0.485141	0.314615	4.47847	0.212753	1.67517	0.164631	0.75835	0.414773	0.0936776	0.0566604	0.00821006	0.241671	0.0213606	0.424196	0	0.116633	0.102899	0.0356163	0.451331	0.0133011	0.212662	0.129035	0.226946	0.184014	0.963395	0.438894	0.752384	1.00399	0.132266	0.0198898	0.254047	0.0651651	0.228588	0.693862	1.40184	0.0498935	0.0628868	0.123967
GOLGA8B	0.990739	1.15331	0.365058	0.717589	0.44373	0.775968	1.03524	2.8333	2.01193	0.323693	2.15114	0.548245	2.11409	4.37411	0.579373	0.368369	0.00446652	4.04034	0.532266	0.879366	2.95634	1.31329	1.8752	3.90135	4.42631	0.467486	5.08575	0.646932	1.46045	0.642382	2.30033	2.34246	2.16328	1.64297	10.2609	1.1441	10.109	9.87967	1.24574	2.15127	3.68318	2.28018	2.18369	4.24852	2.6007	3.53901	1.28054	1.02954	1.87334
TRMT112P4	0	0	0	0	0	0	0	0	0	0	0	0	0	0	0	0	0	0	0	0	0	0	0	14.836	0	0	0	0	0	0	0	0	0	0	0	0	0	0	0	0	0	0	0	0	0	0	0	0	0
AC012560.1	0	0	0	0	0	0	0	0	0	0	0	0	0	0	0	0	0	0	0	0	0	0	0	0	0	0	0	0	0	0	0	0	0	0	0	0	0	0	0	0	0	0	0	0	0	0	0	0	0
SYNM	51.6957	7.51087	595.003	5.53932	4.7754	725.224	308.443	144.767	48.7072	482.276	25.0122	21.3282	348.096	9.29053	788.639	65.6366	6.25664	4.63301	692.052	3.72966	0.577789	0.21391	1.42746	5.29652	7.36449	2.15298	0.565275	36.7849	4.17898	1.6465	0.924794	0.376368	0.311086	2.51821	0.42267	0.94724	0.369396	0.398697	0.276542	7.11908	0.448348	0.172914	31.7877	1.11531	12.0568	0.257684	12.391	2.1829	0.654888
DNAJB2	18.5142	16.1451	7.38007	11.7682	23.573	12.0877	15.4149	18.0745	19.2572	6.48001	26.9401	19.5961	17.3738	15.3864	11.6142	12.6176	17.2571	26.755	13.8826	32.6547	21.66	15.0668	21.8815	4.72662	19.4571	13.0784	22.0487	9.72131	15.3854	17.2817	10.428	16.1156	36.0737	37.6571	17.2241	22.1588	22.5634	9.63337	14.4521	13.8071	8.77913	18.9589	13.453	23.1573	31.7034	29.5749	11.5868	12.9128	23.353
TMEM33	9.57044	5.23381	2.8931	7.02296	6.09976	3.18599	4.00434	7.45383	5.71357	2.84754	6.0889	7.06902	3.9639	7.45578	2.29755	7.99663	11.5808	2.64192	3.18392	8.88798	5.91553	9.35536	10.4571	31.0574	9.64378	12.0588	5.86434	6.43533	8.20995	7.86009	8.19534	15.5906	4.44475	14.7929	7.10531	16.6609	8.91981	5.36271	9.48534	11.852	12.6859	5.93157	4.56437	7.46123	7.15458	8.27287	8.99743	6.99276	10.0164
H2BC3	0	0	0	0	0.0584071	0	0	0	0	0	0.0413341	0	0	0	0	0	0	0	0	0	0	0.0667596	0	3.21331	0.677547	0	0.158066	0.0557813	0.0289612	0	0.0270392	0	0	0	0	0	0	0.116164	0	0	0.0404332	0	0.037849	0	0	0	0.0676176	0.0365257	0
RN7SL77P	0	0	0	0	0	0	0	0	0	0	0	0	0	0	0	0	0	0	0	0	0	0	0	0	0	0	0	0	0	0	0	0	0	0	0	0	0	0	0	0	0	0	0	0	0	0	0	0	0
PPIAP74	0	0.0937809	0	0.0319104	0.0671086	0.0554624	0	0	0.0866377	0.0525056	0.142476	0.0302173	0.0474098	0.0487666	0	0	0.104872	0.34845	0	0.0397826	0	0.153411	0.0664088	11.1759	0.176929	0	0	0.0640915	0	0.405454	0.062135	0	0.0354575	0.0683975	1.58697	0.0310375	0.0366118	0.04449	0.115519	0	0	0.0593381	0.173951	0	0.164813	0.380731	0.116537	0.251804	0.0263228
AL356273.4	0.0289253	0.0472278	0	0.01607	0	0.0558614	0.0497599	0.0309128	0.0218153	0.0396625	0.0478337	0.0913041	0.0955017	0.0245587	0.0312815	0.0259267	0.0176044	0.0292464	0	0.0400688	0.0888631	0	0	0.954771	0.142561	0.249838	0.121947	0.0322763	0.217849	0.122511	0.0782276	0.272886	0.0535689	0.103334	0.366296	0.171934	0.147501	0.112025	0.058175	0.0222256	0.116978	0.0149412	0.0876012	0.0298754	0	0.115041	0.0978127	0.105673	0.0927925
ZNF836	1.04779	1.55377	0.918721	1.44055	2.0184	1.49843	1.63708	1.94898	1.46543	0.560748	3.14193	2.20841	1.6914	1.41324	1.01122	1.51574	2.18351	1.26057	0.417587	1.83268	1.81831	0.748347	1.97818	7.39636	2.43907	2.99761	1.88019	1.59096	2.25137	1.5729	0.903916	2.16364	1.90772	1.0345	1.90861	2.97072	1.154	1.4845	1.28573	2.07898	1.63059	1.11671	2.00839	2.08906	3.16513	1.79789	0.847666	1.17744	1.52261
NICN1	3.66097	5.82841	5.21755	2.64783	7.80822	4.07324	4.93421	6.65436	4.67427	3.91757	6.87248	5.74263	5.60743	7.24456	3.01356	4.36666	5.18142	6.34424	4.47317	6.04304	5.98516	3.25939	5.37709	9.5652	11.8928	4.31575	7.29186	3.05578	2.9337	2.76744	2.14651	5.09914	5.00049	4.30234	1.94691	6.59427	7.12324	4.90483	6.87213	4.63668	3.24088	3.72752	3.78309	5.12103	8.90577	6.72604	4.38654	4.94968	8.08502
AC109464.1	0	0	0	0	0	0	0	0	0	0	0	0	0	0	0	0	0	0	0	0	0	0	0	0	0	0	0	0	0	0	0	0.0270165	0.0212139	0	0	0	0	0	0	0	0	0	0	0	0	0	0	0	0
ZC3H14	1.36046	1.74264	1.74895	1.1643	1.09574	2.08582	1.89031	2.30995	1.42068	1.85259	2.14107	1.69897	2.20381	1.57656	1.94284	1.89528	1.72949	0.910259	1.78324	2.62521	0.85116	1.86432	1.5652	5.84112	2.34334	1.16851	0.745233	1.65056	3.44415	1.93397	1.57333	1.6381	1.09163	1.57053	1.04877	2.96381	2.12691	1.37803	1.98062	2.11544	2.31578	1.33202	2.66655	2.12296	1.30639	1.47898	1.17416	3.35953	2.35188
AC104187.1	0.0919749	0.037543	0	0.0510983	0.0537307	0.0888124	0.0395559	0.0982945	0.0693668	0.0420388	0.190123	0.217742	0.0379588	0.0780903	0	0.0824403	0.111955	0.418482	0	0.0955562	0.353202	0	0.478534	0.159785	0.198322	0.0662018	0.533171	0.0256576	0.0799271	0	0.0248743	0.253081	0.312281	0.191669	0.847073	0.0745507	0.0879401	0.106863	0.0369963	0.0353358	0.223175	0.332565	0.0696373	0.047498	0.351889	0.1829	0.0933057	0.0336013	0.126453
PHPT1	29.7157	26.8105	30.0641	19.6809	47.0809	17.7524	31.8371	26.5423	43.5191	19.3437	25.552	33.0482	26.1563	21.598	23.1864	33.6461	24.5992	87.9124	22.4396	25.3826	101.818	38.9263	30.5015	14.7411	36.5066	22.7962	32.4239	54.7832	26.6122	83.1663	21.9375	33.9996	68.9578	24.7826	32.3001	49.597	27.889	19.9879	25.3596	23.7183	14.2345	27.0916	33.7216	44.5048	65.7958	66.6263	41.2332	26.3301	68.3874
CFL1P5	0.336386	0.411926	0.0521278	0.498362	0.229265	0.216546	0.0482235	0.689041	0.169133	0.102501	0.509925	0.29495	0.370212	0.285605	0.0606313	0.150757	0.170608	0.17006	0.252169	0.427148	0.516716	0.748718	0.259285	2.53238	0.690798	1.00885	0.531819	0	0.519685	0.316609	0.576173	1.14599	0.519149	0.400575	0.709972	0.302955	0.643259	0.173706	0.315721	0.301551	0.725542	0.260638	0.72162	0.405342	0.107249	0.334467	0.910009	0.204821	0.847887
OR5AR1	0	0	0	0	0	0	0	0	0	0	0	0	0	0	0	0	0	0	0	0	0	0	0	0	0	0	0	0	0	0	0	0	0	0	0	0	0	0	0	0	0	0	0	0	0	0	0	0	0
KIFC1	6.15052	1.51115	13.1975	4.16028	4.39426	0.170615	1.66454	1.25438	3.12841	0.188439	0.354806	1.38548	1.31259	1.22871	0.200183	7.43604	5.30003	8.17548	0.416286	27.2675	10.1779	20.1075	12.1698	4.58978	26.0733	14.0018	17.8159	12.8483	21.2576	14.5277	50.9757	23.3436	7.26651	18.5108	5.3565	26.1702	6.70395	12.9758	6.43038	3.61395	11.4534	5.87163	9.26894	3.39788	8.08792	3.89848	18.2377	32.7241	11.1861
AC027698.1	0	0	0.0837381	0	0.0526131	0	0	0	0	0.0205822	0	0	0	0.114699	0	0	0	0	0.0506355	0	0	0	0	0.625848	0	0	0	0.0251239	0	0	0	0	0	0	0	0	0.0574073	0	0	0	0	0	0	0	0	0	0	0	0.0412741
SNORD115-41	0	0	0	0	0	0	0	0	0	0	0	0	0	0	0	0	0	0	0	0	0	0	0	1.19255	0	0	0	0	0	0	0	0	0	0	0	0	0	0	0	0	0	0	0	0	0	0	0	0	0
ZNF396	0.21857	0.223993	0.324291	0.041338	0.201037	0.395165	0.244002	0.516875	0.270063	0.0680178	0.765193	0.178598	0.284051	0.138193	0.236374	0.429338	0.35662	0.145763	0.125501	0.399403	0.485752	0.406784	0.46778	1.8097	1.01135	0.0870293	0.504851	0.347674	0.207451	0.157572	0.0628845	0.4826	0.499522	0.650691	0.34799	0.228678	0.687711	0.525911	0.514414	0.328742	0.767322	0.509256	0.183091	0.240159	0.27133	0.764482	0.106935	0.159701	1.04004
AF235103.2	0	0	0	0	0	0	0	0	0	0	0	0	0	0	0	0	0	0	0	0	0	0	0	0	0	0	0	0	0	0	0	0	0	0	0	0	0	0	0	0	0	0	0	0	0	0	0	0	0
MTCO2P20	0	0.0341402	0	0	0	0	0	0.0670389	0.0315397	0.0191142	0.0691563	0.0660022	0	0	0	0.074968	0	0.295984	0	0.0579301	0	0	0	0.290605	0.0257638	0.120403	0	0	0	0	0	0.230142	0	0.0248995	0	0	0	0	0	0	0	0.0648046	0.0316627	0	0	0	0	0.0305557	0
AC005831.1	0.298526	2.17984	0.354665	0.340917	1.55987	0.720652	0.570612	5.49453	1.00065	0.136446	4.62131	0.741633	1.46476	2.25298	0.394586	0.981122	2.06922	0.285071	0.261084	1.52777	1.97435	1.74971	1.38061	0.605057	0.929789	0.596869	1.62565	0.87904	0.413153	1.03024	4.10853	2.0601	1.61763	3.63389	4.20042	2.72442	3.53087	0.385387	1.56771	1.09593	1.22069	1.00231	0.84131	2.03841	0.126904	0.637618	0.79637	1.16331	0.463634
DDX50	9.61842	16.7543	19.5095	11.3902	14.7742	24.5013	23.5697	16.4357	17.1892	21.255	19.1995	17.2101	24.1542	11.9478	20.4986	19.1168	10.5371	17.1671	20.3261	13.6932	11.2496	40.1197	18.8449	17.7088	28.0503	14.3655	8.79332	13.8125	23.8641	15.262	13.2721	9.11525	14.6635	12.3564	9.47223	10.1521	13.8214	16.1638	15.0636	16.0986	19.6351	13.7926	16.8287	12.6879	12.1498	15.3918	14.8626	19.0744	14.3355
IGLVV-66	0	0	0	0	0	0	0	0	0	0	0	0	0	0	0	0	0	0	0	0	0	0	0	0	0.0508476	0	0	0	0	0	0	0	0	0	0	0	0	0	0	0	0	0	0	0	0	0	0	0	0
AL365258.1	0	0	0	0	0	0	0	0	0	0	0	0	0	0	0	0	0	0	0	0	0	0	0	4.35692	0	0	0	0	0	0	0	0	0	0.165915	0	0	0	0	0	0	0	0	0.21098	0.28781	0	0	0	0	0
UTP18	6.87835	11.7035	3.32752	12.4353	15.6863	4.4745	7.58897	9.43465	12.224	4.87418	12.8885	14.3984	7.86312	15.2103	3.98219	13.0167	17.7964	23.1022	3.74509	11.2046	11.0503	24.1247	18.357	24.2585	22.0928	7.76509	8.32894	11.1031	13.0813	22.9411	32.8295	14.2875	10.4271	10.5249	7.72802	15.9853	10.1665	8.69279	17.9861	15.0767	14.5234	10.6482	9.47589	9.17681	13.3163	11.4979	15.3618	14.3064	26.0618
MIR5571	0	0	0	0	0	0	0	0	0	0	0	0	0	0	0	0	0	0	0	0	0	0	0	0	0	0	0	0	0	0	0	0	0	0	0	0	0	0	0	0	0	0	0	0	0	0	0	0	0
GNRH2	0.102592	0.0837533	0.0635921	0.0759956	0.179799	0.198128	0.0294146	0.182735	0.309496	0.0312609	0.452415	0.107945	0.028227	0.203243	0	0.122609	0.187317	0.311192	0	0.0710576	0.604091	0.0228345	0.514002	1.84171	0.505634	0.123073	0.720867	0	0.237742	0.09656	0.166474	0.322622	1.73108	0.162891	0.590532	0.332625	0.457759	0.105954	0.137556	0.0262764	0.304256	0.706577	0.491945	0.953654	0.130836	0.249349	0.046256	0.0999465	0.423147
AC233280.2	0.184122	0.107366	0	0.0584527	0.15366	0.101595	0.045249	0.140552	0.0396752	0.0120223	0.108743	0.124541	0.0868441	0.111662	0	0	0.20811	0.132976	0.0295768	0.0364364	0.969687	0.122944	0.273704	5.52917	0.291685	0.208257	2.38418	0.0733758	0.137146	0.037135	0.270316	1.53024	0.422176	0.375866	0.181685	0.739098	0.687412	0.10187	0.179864	0.0808431	0.297845	0.190215	1.77243	0.516175	1.68561	0.401013	0.498095	0.249843	0.819696
AC044798.2	0	0	0	0	0	0	0	0	0	0	0	0	0	0	0	0	0	0	0	0	0	0	0	0	0	0	0	0	0	0	0	0	0	0	0	0	0	0	0	0	0	0	0	0	0	0	0	0	0
AC104109.2	0.138935	0.24305	0.276814	0.20951	0.498582	0.172489	0.136577	0.58332	0.359259	0.0907184	0.590804	0.313254	0.11468	0.303329	0.236112	0.373597	0.434871	0.100341	0.0669545	0.701105	0.274391	0.384338	0.275376	0.965474	0.745896	0.128575	0.251033	0.0775155	0.137984	0.112086	0.17177	0.374496	0.220547	0.189082	0.274194	0.300306	0.341589	0.0922429	0.175641	0.411769	0.610033	0.225552	0.090165	0.184499	0.341714	0.40785	0.214774	0.246536	0.372937
ARHGEF3-AS1	0	0	0	0.0241671	0	0	0	0	0	0	0	0	0	0	0	0	0	0.0439827	0	0	0	0	0	4.08083	0.0267991	0	0	0	0	0	0	0	0	0	0	0.023506	0.0277276	0	0	0.0334243	0	0	0	0	0	0	0	0	0
CORIN	0.0585933	0.933904	0.0337252	0.134861	0.149958	0.137405	0.148796	0.158039	0.528184	0.0165788	2.63233	0.155595	0.115152	0.544859	0.0543139	0.467671	0.383779	0.0648861	0.0219619	0.202916	0.52288	0.0968798	0.174202	0.222974	0.431456	0.132548	0.755781	0.0825051	0.143864	0.0433309	0.0347111	0.0592262	0.130905	0.674482	0.0963633	0.0361852	0.0551336	0.00648362	0.0359143	0.308722	0.0722161	0.122506	0.72882	0.0806906	0.33626	0.0443878	0.0113221	0.130474	0.111246
AC091799.1	0	0.0566617	0.0322665	0	0	0	0	0	0.130865	0.0158617	0.0573887	0.0182571	0	0	0.0750602	0.0933171	0.0844838	0	0	0.0240363	0.0266535	0.0231724	0.120371	0.241156	0.0213798	0.0249787	0.146307	0.096809	0	0.0489944	0.0375415	0.0818489	0.214232	0.0206626	0.0399514	0.206279	0	0.0268805	0	0.0266652	0.140344	0	0.026275	0	0.199158	0.115017	0.0469405	0	0.031808
SYNGAP1-AS1	0.0722576	0.117979	0.033592	0	0.0422121	0.139546	0.062152	0.0772224	0	0.0495399	0.029873	0.0380141	0.0596426	0.0306747	0	0	0.131931	0.14612	0.0812507	0.150142	0.110993	0.0241243	0.0835438	0.188297	0.244839	0.0780144	0.152317	0.0201572	0.0418617	0.051007	0.0195418	0.426055	0.111516	0.0215114	0	0.0780917	0.0460585	0.0279847	0	0	0.0584438	0.186622	0.0547086	0.0746311	0.069113	0.0718453	0.0488687	0.0263979	0.165573
BTBD3	3.17686	8.67331	10.2941	3.36924	6.33588	7.10396	8.43478	15.3771	9.85991	9.44135	8.98635	7.44128	9.34752	12.3852	7.64833	13.9055	8.10249	9.62267	5.87922	28.5673	3.39788	4.59259	3.22373	18.0645	7.503	2.92417	4.59149	3.75668	8.0845	1.18667	5.30657	10.0187	3.08818	7.18135	5.93594	5.8411	8.73945	3.74886	11.2936	16.4587	6.34523	2.19188	10.5347	28.112	3.08182	9.71134	2.37777	3.83346	29.841
BCAR3	2.91937	5.08104	3.44099	6.64581	5.15553	6.91542	5.06538	5.1035	4.18463	2.53348	4.59237	9.39722	4.53374	9.85303	4.443	4.9833	4.25	4.17088	4.37487	8.30463	7.23247	40.2469	3.78196	9.7556	9.06499	15.1592	3.40644	13.8837	16.4604	7.266	8.00405	5.0072	1.31633	5.15151	2.27485	7.83945	4.412	1.11119	16.8578	8.27791	10.7318	3.9819	4.62357	10.8215	4.68769	1.60214	9.87582	9.95163	12.7319
ZNF132	0.735853	1.14072	1.24537	0.757919	0.681042	2.39512	1.63569	2.51829	1.23466	0.657554	2.64569	1.06568	1.78803	0.933642	1.18028	1.73415	0.754807	0.42635	0.827437	1.52901	0.254006	0.320207	0.258105	2.45621	2.34821	0.815308	0.915008	0.590456	1.23582	0.186766	0.160996	1.13102	1.10758	1.23564	1.40872	0.902493	1.84984	1.33849	1.88903	2.0393	1.19704	1.33676	1.45232	1.725	1.17832	0.997462	0.385832	0.767223	2.55387
FOXL2	0.742925	0.0078767	0.00897091	0.0107207	0.0338189	0.00931662	0	0	0.029107	0.0352797	0.263266	0	0	0.0245755	0.0104343	0.0605372	0.00587216	0.175599	0.0108492	1.35659	0.022231	0.012885	0.356973	0.217904	0.0475531	0.0138894	0.752524	0.0215323	0.838454	2.72434	0.213969	5.49938	0.0238247	1.10873	0.633127	0.771627	0.0615008	0.0448408	0.0659769	2.10547	0.0390193	0.184402	0.168017	0.00996531	0	0.0127911	0.913545	0	2.47174
LINC02796	0	0	0	0	0	0	0	0.0760829	0	0	0	0.0499376	0	0	0	0	0	0	0	0	0	0	0	4.20508	0.0292395	0	0	0	0	0	0	0	0	0.0282586	0	0	0	0	0.0190908	0	0	0	0	0	0	0	0	0	0
AC007950.1	0	0	0	0	0	0	0	0.0244538	0	0	0.113518	0	0.0755473	0	0.0494909	0	0.0278522	0.138814	0	0	0.140592	0	0	3.33913	0	0	0	0	0	0	0	0.107934	0	0.0272478	0	0.024729	0	0.0708946	0.0184079	0	0.0370144	0.0236387	0	0	0.0875431	0.0606694	0	0	0.0209726
Z98884.1	0.440815	0.470599	0.252223	0.244903	0.0990458	0.327429	0.379165	0.507342	0.383607	0.123989	0.616824	0.4103	0.475811	0.14395	0.256697	1.30693	0.536574	0.0342853	0.343162	0.587153	0.130217	1.49437	1.56821	5.53743	0.292466	0.366104	0.929224	0.26486	0.0982237	0.0478728	0.128387	0.239926	0.46052	0.262465	0	0.641316	0.0864567	0.315182	0.0409187	0.964029	0.246837	0.367825	0.564817	0.770498	0.356764	0.65183	0.160531	0.0247759	0.170939
SMC2	3.21562	1.99284	6.34379	2.94688	1.5557	2.64287	2.86321	3.58073	1.89028	1.73626	2.73439	2.0763	2.31661	1.21178	2.31524	6.94242	3.76851	1.75985	2.15776	15.1897	2.97771	5.95629	2.30922	9.69874	8.07171	6.22014	2.16011	5.03021	8.21307	5.9528	9.019	5.52478	2.15968	11.1871	2.05384	9.83793	1.59206	1.62119	4.21819	1.92583	4.00163	1.07213	3.62398	1.02918	2.4722	2.24978	3.69328	10.5173	4.69024
RBMS3-AS2	0.0122207	0.0199534	0.0113626	0.00678945	0.00713921	0.0472021	0.0840927	0.0130604	0.0460839	0.0390999	0.0101047	0.00642922	0.0605231	0.0518793	0.0264324	0	0.0148755	0.061782	0.0549668	0	0.009386	0.00816015	0.0141295	1.95323	0.0225867	0.0879624	0	0.00681825	0	0	0.00661011	0.0384307	0	0.00727633	0.0422065	0	0	0.00946595	0	0	0	0	0.0185054	0	0.0467555	0.00810067	0.00826503	0.0267877	0.00560059
GAPDHP33	0	0.0453629	0	0	0	0	0	0.0296921	0	0.0253976	0	0	0	0.023589	0	0.024903	0	0	0	0	0	0	0	0.337868	0.034233	0.259971	0.029283	0.0155009	0.0321918	0	0	0	0.0171512	0.049627	0	0	0.0354191	0	0.156458	0.042696	0	0	0.0631066	0.172175	0	0.0184164	0.0187901	0.0203001	0.0891284
COL5A3	0.933975	2.47123	4.00082	1.36208	0.806248	1.83593	3.7442	3.35315	2.87419	3.63047	0.772256	1.75704	1.77931	1.40542	1.48803	3.29255	0.768906	4.09778	2.53646	3.43085	2.24806	6.27262	1.32572	3.75219	1.06603	4.6998	7.46206	3.72671	27.0834	9.20662	4.94581	2.12086	0.756742	3.32417	1.23362	1.6425	1.19598	0.884922	2.36983	6.30184	0.870086	0.180915	9.91894	3.85	7.68502	0.555529	8.27078	9.3132	1.06052
TRBV7-4	0	0	0	0.135182	0.0473821	0.156637	0.0697643	0.0866805	0.672878	0	0	0.08534	0.0669475	0.688635	0	0.0726995	0.197453	0.574056	0	0	0.0622938	0.054158	0.0937761	0	0	0.175139	0.170972	0.135756	0.516877	0	0	0	0	0	0	0.0876562	0	0	0.0652499	0.0623214	0.0656019	0	0	0	0.0775778	0	0.164562	0	0.111511
AL359212.1	0	0	0	0	0	0	0	0	0	0	0	0	0	0	0	0	0	0	0	0	0	0	0	0	0	0	0	0	0	0	0	0	0	0	0	0	0	0	0	0	0	0	0	0	0	0	0	0	0
IGKV3OR2-268	0.402062	0.328233	0.0747661	0.536095	0.093952	0	1.38333	0.0429687	2.24392	0.0735078	0.332444	0.126913	0.464616	0.0682732	0	0.504534	4.0131	26.6681	0.180841	0.0556956	0.247039	1.7182	1.76647	0	0	0.405155	0	1.1216	2.23613	1.13527	0.0434945	0.252874	0	0	0	0.260715	0.153769	0.31143	0.582215	2.10076	0	0.0415366	0.547946	0	2.69195	0	0.543839	0.998822	0.110556
AC108065.1	0.260596	0	0	0.434336	0	0	0	0	0	0	0	0	0	0	0	0	0	0	0	0.36099	0	0	0	5.88543	0	0	0	0	0	0	0	0	0	0	0	0	0	0	0	0	0	0	0	0.269156	0	0	0	0	0
RNU6-83P	0	0	0	0	0	0	0	0	0	0	0	0	0	0	0	0	0	0	0	0	0	0	0.290538	6.11179	0	0	0	0	0	0	0	0	0	0	0	0	0	0	0	0	0	0	0	0	0	0	0	0	0
RIPK2	3.84648	7.30495	3.29935	3.11016	6.63572	2.98184	3.77452	4.8345	8.20585	3.54097	6.15934	5.097	6.13376	5.97199	2.97827	10.3918	8.40243	7.97922	4.40644	6.99188	12.2192	11.7749	5.65828	7.89023	7.76001	12.1208	11.0109	17.5613	10.279	8.87237	8.28796	15.8726	6.23174	7.44056	26.6418	15.6475	4.88639	12.3233	33.8754	6.02212	14.2849	5.76476	9.61195	10.6875	12.825	4.98566	37.7328	9.50021	15.2154
LINC00677	0	0.118029	0	0	0	0	0	0.180263	0.218078	0	0.159391	0	0	0	0	0.172786	0.0586613	0.0487274	0	0.300413	0.0370136	0.064359	0	0.334893	0.207831	0.104064	0	0	0.0837592	0.0680384	0	0.113663	0.327253	0	0.0554804	0.208334	0.0614376	0	0	0	0.0779585	0.0497871	0.255416	1.09506	0.0921901	0.12778	0.0325931	0	1.32515
RNU4ATAC8P	0	0	0	0	0	0	0	0	0	0	0	0	0	0	0	0	0	0	0	0	0	0	0	0.448572	0	0	0	0	0	0	0	0	0	0	0	0	0	0	0	0	0	0	0	0	0	0	0	0	0
AL357079.1	0.303171	0.495002	0.516786	0.224576	0.501808	0.634283	1.17347	0.675003	0.495406	0.415708	0.543132	0.451904	0.917554	0.514807	0.546444	0.407613	1.2301	1.4305	0.511354	0.664948	0.776156	0.53983	0.817889	2.54567	0.747104	0.872865	0.532561	0.451057	1.02456	0.21401	0.57394	1.50953	0.90458	1.17332	0.756207	0.928338	1.09507	0.469661	0.406494	0.3106	0.408687	1.07011	1.1477	0.887199	0.966589	1.30624	0.478422	0.812222	0.694694
TMEM214	20.7959	14.352	14.8322	14.7763	20.336	14.7174	19.3814	21.1251	17.8586	10.9644	18.4226	22.5445	16.1291	16.4349	15.7516	25.1599	26.6495	18.5694	14.4056	17.1312	20.1896	32.675	42.2958	9.52992	16.887	30.3949	28.1835	35.1466	33.7759	16.4279	19.8923	24.7582	17.8908	38.1017	29.464	34.7562	27.1618	19.8909	72.9284	24.5632	35.1704	21.5225	41.2813	34.7286	28.6575	21.4181	20.0307	29.1288	29.0642
TNFAIP8L2	2.12635	0.955722	2.73233	1.20788	1.22824	1.45342	1.91117	2.37459	7.8202	0.535084	1.50136	3.02917	3.41165	0.283989	0.930161	4.00458	3.08265	16.5716	1.61191	3.44197	2.73411	6.18982	4.72359	1.28669	0.942019	1.15218	3.09731	11.9834	5.43966	5.39687	1.11136	1.03307	0.811188	0.881967	0.660113	2.06565	1.79702	1.20289	0.653496	3.23098	1.04351	0.950265	3.3284	1.94944	5.30163	0.839354	7.25503	3.14221	1.48909
SHC4	0.0464198	0.106109	0.120849	0.100579	0.0189826	0.116541	0.28748	0.193476	0.0735199	0.207927	0.0997936	0.131874	0.168589	0.0748832	0.125503	0.320379	0.0932311	0.0657092	0.276645	0.102885	0.135478	0.0371951	0.0214681	0.177416	0.174448	0.0601417	0.205488	0.0517976	0.161357	0.183501	0.0301298	0.0547414	0.0401185	0.309554	0.0374079	0.115386	0.112438	0.0611251	0.182986	0.114138	0.0713366	0.0359669	0.161671	0.134245	0.106559	0.046155	0.269991	0.0949681	0.108495
CXCL13	18.9202	0.0321123	2.48698	38.2762	0	0.246887	29.6555	0	85.6318	0.00898943	0.45534	0.0724287	49.8058	0.150287	0	6.82232	1231.06	133.673	5.5952	3.01052	1.57097	30.7829	4.45695	0.102504	0.254451	0.89185	3.50326	147.061	31.448	29.6551	4.97862	6.92709	0.0242826	0.304467	0.135851	6.5786	0.200584	0.457025	0.719915	9.29399	14.3646	14.6089	23.5873	1.17819	0.319798	0.0260738	58.1672	10.0018	1.01851
SLC25A31	0	0	0	0	0	0	0.0131495	0	0	0	0	0.00804263	0	0	0	0	0.0186085	0	0	0	0	0.0204159	0	0.159351	0	0.0110037	0.0161128	0	0.00885667	0	0	0	0.0377494	0.00910232	0	0.00826092	0	0	0.0061493	0	0	0	0.0347241	0	0	0.0101335	0	0	0.0140121
MIR374B	0	0.615437	0	0	0	0	0	0.939941	0	0.114856	0.207778	0	0	0.853415	0.271758	0	0	0	0	0.348098	0	0.167793	0	18.7719	0.154813	0.542618	0	0	0.582326	0	0	0.197558	0	0.149619	0	0	0	0	0.202158	0.38617	0	0	0.380518	0.519086	0	0.16657	0	0.183607	0.230324
MIR4530	0	0	0.467288	0.837648	1.468	1.45589	0.432289	1.07422	0	2.06741	0	0.793205	0	0.853415	0	0.450477	1.22351	0.508157	0	0	0	0	0.581077	0.873113	0	0	0	0	0	0	0	0.395116	0	0	0	0	0	0	0	0	0	0.259604	0.380518	0	0	0	0	0	0
AJ011931.1	0	0.00922004	0	0	0	0	0	0	0.0170355	0.00516207	0.00933832	0	0	0	0	0	0	0	0	0	0	0.0678713	0	0.0196205	0	0	0	0	0	0	0.0305439	0	0	0	0	0	0	0	0	0	0	0	0.00855096	0	0	0	0.0305527	0	0.00517583
AC105415.1	0	0	0.0184803	0	0	0	0	0.0106208	0	0.0181693	0	0.0209131	0	0	0	0	0	0.0803864	0	0	0	0	0	0	0.0244902	0	0	0.0110893	0.0345448	0	0	0	0	0.0118343	0.0228817	0.0107404	0.0126693	0.0153955	0	0	0	0	0	0.0205288	0	0.013175	0	0.0145226	0
AL161638.1	0	0	0	0	0	0	0	0	0	0	0	0	0	0	0	0	0	0	0	0	0	0	0	0	0	0	0	0	0	0	0	0	0	0	0	0	0	0	0	0	0	0	0	0	0	0	0	0	0
RNU6-450P	0.263031	0	0	0	0	0.253987	0	0	0	0	0	0.138378	0	0	0	0	0.160085	0	0	0	0.202018	0	0.60823	0.913913	0	0	0	0	0.152384	0	0	0.20679	0	0.469833	0.605618	0.142134	0	0.203739	0.317407	0	0.212746	0	0	0	0	0	0	0	0
AL450405.1	3.7407	19.1954	1.49059	5.14606	6.76395	2.12138	3.42183	4.02945	6.17979	6.16054	25.8731	4.77931	10.8802	31.4071	1.34847	2.71427	7.69725	7.38436	1.13502	4.56493	126.914	4.00438	12.9063	2.37251	22.0945	8.33388	7.19688	5.39978	4.95346	8.13131	4.07876	12.6037	18.877	4.34843	96.1763	3.43311	8.13724	82.9691	9.45793	2.00743	4.6104	23.0949	4.54053	9.26031	9.14354	48.4501	7.50933	6.29067	6.66677
MRPS17P1	0	0.0146814	0.0167209	0	0.0262645	0	0	0.0384385	0	0	0.00743486	0.00473051	0	0	0.0194485	0.00805966	0.0164177	0.0181833	0	0.0186838	0.0138121	0.066045	0.0103963	0.952893	0.0775548	0.0906097	0.0379088	0.0903015	0.0260465	0	0	0.08483	0.0111017	0.0910145	0.0931645	0.0437301	0	0.00696488	0	0	0.036364	0.00464467	0.251896	0.0185743	0.0774043	0	0.0608126	0	0.00412082
ETDA	0	0	0	0	0	0	0	0.0497982	0	0	0	0	0	0	0	0.0417661	0.0283594	0	0	0	0	0.0311139	0	0	0	0	0	0.0259974	0	0	0	0	0	0	0	0.0251794	0	0.0360929	0	0	0.0753771	0	0	0	0	0	0	0	0
LONRF2P1	0	0	0	0	0	0	0	0	0	0	0	0	0	0	0	0	0	0	0	0	0	0	0	0	0	0	0	0	0	0	0	0.0331235	0	0	0	0	0	0	0	0	0	0	0	0.0435162	0	0	0	0	0
ERICH3-AS1	0	0	0	0	0	0	0	0	0	0	0.00433273	0	0	0	0	0	0.00318918	0.00529823	0	0	0	0.00699788	0	0	0	0	0	0	0	0	0	0	0	0	0	0.00283157	0	0	0	0	0	0	0.00396742	0	0	0	0	0	0
AC004074.1	0	0	0	0	0	0	0	0	0	0	0	0	0	0	0	0	0	0	0	0	0	0	0	0	0	0	0	0	0	0	0	0	0	0	0	0	0	0	0	0	0	0	0	0	0	0	0	0	0
TSPY3	0	0	0	0	0	0	0	0	0	0	0	0	0	0	0	0	0	0	0	0	0	0	0	0	0	0	0	0	0	0	0	0	0	0	0	0	0	0	0	0	0	0	0	0	0	0	0	0	0
RNU6-399P	0	0	0	0	0	0	0	0	0	0	0	0	0	0	0	0	0	0	0	0.397826	0	0	0	1.99569	0	0	0	0	0.166379	0	0	0	0	0	0	0	0	0	0	0	0	0	0	0	0	0	0	0	0
VENTXP4	0	0	0	0	0	0	0	0	0	0	0	0	0	0	0	0	0	0	0	0	0	0.0196167	0	0	0	0	0	0	0	0	0	0.0230965	0	0	0	0.0158751	0	0	0	0	0	0	0	0	0	0	0	0	0
CKS1BP6	0	0	0	0	0	0	0	0.125326	0	0	0	0	0	0	0	0.105111	0	0	0	0.0812228	0	0.0783034	0	0	0.144492	0	0	0	0	0	0	0.184387	0	0	0.135002	0	0	0	0	0	0.0948495	0	0	0	0.112165	0.233198	0	0	0
AC006111.1	0	0	0	0	0	0	0	0	0	0	0	0	0	0	0	0	0	0	0	0	0	0	0	0	0	0	0	0	0	0	0	0	0	0	0	0	0	0	0	0	0	0	0	0	0	0	0	0	0
MAPK6P2	0	0	0	0	0	0	0	0	0	0	0	0	0	0	0	0	0	0	0	0	0	0.00912273	0	0.0237351	0	0	0	0.0304902	0	0.0385771	0.00738985	0	0	0	0	0.0073827	0.00870863	0	0	0	0	0	0	0	0	0	0	0	0
TMEM116	3.20583	2.3238	0.514257	0.444285	1.36036	0.537477	0.833303	2.05001	1.0548	0.280174	2.55752	1.26584	1.28236	0.987051	0.460992	0.868363	1.0313	1.49604	0.538742	2.02767	0.589846	1.43493	3.19741	3.92305	1.24796	0.882425	1.19189	0.815685	0.459213	0.770915	0.48781	1.93873	1.15262	1.13478	1.78854	2.10545	1.20811	3.06167	0.678769	3.30243	1.58712	1.16645	1.88044	0.49485	0.795219	1.1349	0.67665	0.458179	1.06395
AC027287.1	0	0	0	0	0	0	0	0	0.0146086	0	0	0	0	0	0	0	0.0117888	0	0	0	0	0	0	0.706663	0.0238665	0	0	0	0	0	0	0.0152281	0	0.0230659	0.111495	0	0	0	0	0.0148834	0	0	0	0	0	0.0385186	0	0	0.0177538
AC090680.1	0	0	0	0	0	0	0	0	0	0	0	0	0	0	0	0	0	0	0	0	0	0	0	0	0	0	0	0	0	0	0	0	0	0	0	0	0	0	0	0	0	0	0	0	0	0	0	0	0
AD000671.3	0	0.0675774	0.0128275	0.0459885	0.0644769	0.0133219	0.0237335	0.00737209	0.0832402	0.0189175	0.0342222	0.0217742	0.0797135	0.0585677	0	0.0247321	0.0503797	0.0976458	0.0155133	0.00955562	0.0953645	0.0736973	0.0797557	0.143807	0.0934948	0.0397211	0.0581641	0.0692754	0.0639417	0.0389553	0.0298492	0.108463	0.102201	0.041072	0.142944	0.0149101	0.061558	0.0748042	0.088791	0.0530037	0.0111588	0.106896	0.0835647	0.0997459	0.079175	0.0914502	0.0839751	0.0302412	0.0758715
RAB4B	3.56719	2.91216	1.18312	3.13754	5.79653	1.18729	1.75244	2.62047	5.38609	1.19915	3.2096	4.73116	2.97982	2.3671	1.12873	3.4601	3.75909	16.0101	1.49514	3.75807	10.1299	4.19103	10.2241	2.38448	4.08703	4.37365	12.0704	5.7194	3.0233	3.6737	1.4848	6.59804	8.26564	3.62218	3.78569	6.08411	6.00575	6.14633	2.29178	4.37784	5.71265	6.08174	7.97261	5.50808	8.95037	6.69563	5.97573	1.64011	4.62263
AC012317.1	0.0527047	0.0430268	0	0	0.0307895	0	0	0.168978	0	0	0.697262	0.11091	0	0.0894967	0	0	0.0320769	0	0	0.182523	0.0404793	0	0	0	0	0	0	0	0	0	0	0.290047	0.0325359	0.156904	0	0.0284801	1.54537	0	0.0424002	0	0.213145	0	0.159618	0.27218	0	0.34936	0	0	0
AC091812.4	0	0	0	0	0	0	0	0	0	0	0.134905	0.0429174	0	0	0	0	0	0.577384	0	0.0565028	0	0.817079	0	0	0.0502581	0	0	0	0.236306	0	0	0	0.15108	0.291433	0	0	0.103999	0.379132	0	0	0	0.0421386	0	0.0842574	0.0780275	0.0540749	0	0	0.56079
RNU6-1009P	0	0	0	0	0	0	0	0	0	0	0	0	0	0	0	0	0	0	0	0	0	0	0	0.913913	0	0	0	0	0	0	0	0	0	0.156611	0	0	0	0	0	0	0	0	0	0	0	0	0	0	0
UBE2D3-AS1	0.382482	0.572457	1.15578	0.602069	0.912388	1.29266	1.17888	1.32848	0.504814	0.844965	0.948765	0.721041	0.73665	0.784794	1.06857	0.999927	2.32785	1.22464	1.29026	0.750598	1.68913	1.17056	1.99001	3.54387	1.17819	1.8583	1.00783	1.06698	0.75709	0.404994	0.413765	1.17774	1.41669	0.607289	1.32097	0.930069	1.42218	1.11099	0.794896	0.955147	3.60922	1.02078	1.1101	0.757172	1.67675	1.18316	0.66825	0.442487	0.964075
LINC02059	0	0	0	0	0	0	0	0.00718198	0	0	0	0	0	0.0114115	0	0	0	0	0	0	0	0	0	0	0	0	0	0	0	0	0	0	0	0	0	0	0	0	0	0	0	0	0	0	0	0	0	0	0
TRAIP	0.87978	0.711189	1.64403	0.359395	0.62985	0.566352	0.7419	0.769698	0.839162	0.339042	0.962795	0.549061	0.733304	0.18308	0.429083	2.4817	1.0604	6.43614	0.281265	3.23198	4.19997	2.9488	3.37071	2.23269	7.10991	6.07794	6.70001	2.61306	4.03256	3.19045	5.20655	4.76706	2.51321	5.28964	3.59454	4.77271	2.19368	2.59891	2.34883	1.14656	1.72316	2.81578	2.6122	1.39865	4.71071	1.22924	4.26421	5.35685	1.92899
NPBWR2	0	0	0	0.0115652	0	0	0	0	0	0	0	0	0	0	0	0	0	0	0	0	0	0	0.0240683	0	0	0	0	0	0	0	0	0.0163657	0	0	0	0.0112488	0	0	0	0	0	0	0	0	0	0	0	0.0152101	0
CCDC191	0.583797	2.04504	0.819142	0.551377	1.21847	1.34269	1.3832	2.54385	1.29287	0.827188	3.23856	1.7311	1.78732	1.58613	1.29714	0.689775	1.27911	1.28251	0.799683	1.2976	2.04216	1.54156	1.68746	3.91856	3.50181	0.870972	1.85713	1.54863	0.642612	0.68934	0.453564	3.40054	1.49727	2.54694	3.12824	2.34306	2.98714	2.44598	1.29582	1.6842	2.56271	0.989658	2.61993	3.40406	3.37065	2.41685	0.83632	0.581671	8.47635
MTATP6P7	0	0	0	0	0	0	0	0	0	0	0	0	0	0	0	0	0	0	0	0	0	0	0	0	0	0	0	0	0	0	0	0	0	0	0	0	0	0	0	0	0	0	0	0	0	0.0273948	0	0	0
TSPY23P	0	0	0	0	0	0	0	0	0	0	0	0	0	0	0	0	0	0	0	0	0	0	0	0	0	0	0	0	0	0	0	0	0	0	0	0	0	0	0	0	0	0	0	0	0	0	0	0	0
SNRPGP7	0.265513	0	0	0	0	0	0	0	0	0	0	0	0	0	0	0	0	0	0	0	0	0	0	0	0	0	0	0	0	0	0	0	0	0	0	0	0	0	0	0	0	0	0	0	0	0	0	0	0
AC092813.2	0	0	0	0	0	0	0.0606722	0	0	0.0644805	0	0	0.174668	0	0	0	0	0	0	0	0	0	0	0	0	0	0	0	0.040865	0	0	0	0	0	0	0	0	0	0	0	0	0	0	0	0	0	0	0	0
FOXR2	0	0	0	0	0	0	0	0	0.0110209	0	0	0	0	0	0	0	0	0	0	0	0	0	0	0	0.00900261	0	0	0	0.0084658	0	0	0	0	0	0	0	0	0	0	0	0	0	0	0	0	0	0	0	0
GPM6BP3	0	0	0	0	0	0	0	0	0	0	0	0	0	0	0	0	0	0	0	0	0	0	0	0	0	0	0	0	0	0	0	0	0	0	0	0	0	0	0	0	0	0	0	0	0	0	0	0	0
IGLV3-13	0.631039	0	0	0	0	0	0	0.0674397	0.475925	0	0.104355	0.0663968	0.312522	0	0	0.226249	0.921745	0.638045	0	0	0	0	0.145921	0	0	0	0	0.0704145	0	0.178181	0	0	0	0	0	0.136398	0	0	0	0	0	0	0.191112	0	0.24143	0	0	0	0
AC015911.6	0	0	0	0	0.0719545	0	0	0.0658165	0.0464469	0	0	0	0.101666	0	0	0	0.0374816	0.622687	0	0	0	0	0.142408	0	0.037941	0	0.129819	0.0687196	0.107036	0	0	0	0	0	0	0	0	0	0	0	0.0498115	0	0	0	0.0589048	0	0.0833013	0.0449978	0.0282235
AL160408.2	0	0	0	0	0	0	0	0	0	0	0	0	0	0	0	0	0	0	0	0	0	0	0	0	0	0	0	0	0	0	0	0	0	0	0	0	0	0	0	0	0	0	0	0	0	0	0	0	0
ARL4AP4	0	0.0443558	0.151553	0.0905565	0	0	0	0.435494	0	0.0496674	0	0.14292	0.134541	0.184522	0	0.0974005	0	0	0	0.112897	0.0834593	0.108839	0	5.94661	0.133892	0.117323	0.0572658	0.0909407	0.0314771	0	0	0.170861	0.100623	0.226451	0.0625493	0.146799	0.0346328	0.0420851	0.0218549	0.125244	0.219728	0	0.205685	0.280587	0.0519681	0	0.0734917	0.198494	0.0746998
FAP	0.100472	0.538072	1.60305	0.192018	0.0939118	1.02839	1.22372	0.526142	0.882027	0.536377	0.232611	0.422861	0.879075	0.174022	0.791021	1.91281	0.195677	1.19061	0.763726	1.97356	1.59889	1.0278	1.0269	0.670264	0.539756	2.55427	3.24043	2.51355	15.9349	1.04967	0.547796	0.176936	0.0545812	1.63434	0.38864	0.347471	0.151142	0.0965019	3.3851	4.10709	0.117021	0.0290632	8.89726	0.31962	3.59798	0.0532796	0.935002	4.36651	0.419931
ABHD17AP1	0.0603308	0.123131	0.112189	0.0502768	0.0176223	0	0.0259466	0.0483571	0.0455011	0.137876	0.124711	0.0158698	0.124495	0.0768348	0.0978679	0.0540766	0.165232	0.213502	0	0.0417866	0.0463364	0.0402847	0.0348771	1.36254	0.111505	0.0651374	0.0317939	0.15147	0.034952	0.127763	0.0652651	0.118577	0.0931092	0.143686	0.104182	0.130404	0.0769122	0.140193	0.145606	0.0231785	0.0487972	0.280473	0.137035	0.0934688	0	0.339924	0.102006	0.0881629	0.179717
FHIT	1.24706	1.1448	0.846772	0.586461	1.76236	1.15422	0.876818	1.32169	1.28786	0.80414	1.82267	0.800351	1.21301	1.31362	1.03527	0.890519	0.787327	0.988846	0.785506	0.157697	1.7447	0.203857	0.699985	0.161813	0.0478186	0.171329	1.45619	1.01334	0.128906	0.248386	0.151139	1.06585	1.88787	0.341987	1.34034	0.97027	3.92505	1.34672	1.44659	1.2922	1.20955	4.28998	0.544576	2.61347	1.21259	2.11632	0.500444	0.612496	0.896397
AC002451.1	0	0.264349	0.426518	0.0599658	0.299511	0.416899	0.139261	0.173029	0.122107	0.505675	0.334676	0.0283921	0.423188	0.206194	0.321003	0.14512	0.147806	0.218269	0.0606849	0	0.124349	0.126126	0.280789	4.64098	0.116369	0.388451	0.0568814	0.0903304	0.0312658	0	0.0145955	0.169714	0.216553	0.0481996	0.0621295	0	0.137601	0.0418027	0	0.0622019	0.0873015	0.111508	0.081722	0	0.0258097	0.0178867	0.0182496	0.0197162	0.0865648
AL592464.1	0	0	0	0	0	0	0	0	0	0	0	0.034514	0	0	0	0	0	0	0	0	0.302321	0	0	0	0	0	0	0	0	0	0	0	0	0	0	0	0	0	0.0527779	0	0	0	0	0	0	0	0	0	0
AC096564.2	0.0178864	0.0146021	0.00831527	0.00496857	0	0.0172714	0.0230774	0.0191154	0.0202347	0	0	0.00470495	0.00738189	0.0303726	0	0.00801612	0.010886	0.00904251	0.0201126	0.0557487	0.0412125	0	0	1.63137	0.0165291	0	0	0.0099793	0.00518117	0	0.00967467	0	0.0110417	0	0.0102957	0.0096653	0	0	0	0	0.0217005	0.00461958	0.00677121	0	0	0.0118563	0	0.00653447	0.0286899
DAZAP1	11.3942	10.4631	7.7984	11.199	13.3699	6.11997	7.39848	9.44579	12.8682	7.46443	11.9403	11.8182	7.29923	12.2192	7.42647	9.51109	10.8721	21.8722	6.35282	13.9766	11.1052	15.6985	22.2099	19.7841	25.1992	15.1917	18.2315	15.955	15.2135	14.3676	25.9443	29.098	15.6615	16.9523	18.2797	15.3439	18.747	20.0729	13.3436	12.7107	16.5391	15.7671	21.1793	13.822	19.851	19.2438	18.4696	13.9462	14.5537
CLRN1	0	0	0	0	0	0	0	0	0	0	0	0	0.0066909	0	0	0	0	0	0	0	0	0	0.00937221	0.0140825	0	0	0	0	0	0	0	0	0	0.00965287	0	0.00876057	0	0	0	0	0	0	0	0	0	0	0	0	0
AC016705.2	0.13585	0.0728804	0.970794	0.0495973	0.0566874	0.832051	0.590932	0.286221	0.0731839	0.679473	0.134793	0.0592178	0.438921	0.0823873	0.931871	0.292242	0.06142	0.0313963	0.833624	0.00268838	0	0.00259176	0.0134631	0.0944036	0.456731	0.00558757	0.0572737	0.0714633	0.00224867	0.00547986	0	0.0976482	0.0311494	0.679447	0.00893685	0.0419483	0.0618528	0.135292	0.00780641	0.0268418	0.0470912	0.00601482	0.0764079	0	0.0185626	0.0514573	0.00525013	0.0113441	0.00355762
BCAS2P2	0	0.0340895	0	0.0927958	0	0.0403213	0.107752	0.0669394	0.629859	0.0381717	0	0.10984	0.137868	0	0.0451587	0.149713	0.177899	0.675532	0	0	0	0.055765	0.0482794	5.07805	0	0	0.0440114	0.139784	0.0725748	0.0589532	0.0225862	0.0328286	0	0.0248626	0	0	0.0266169	0	0.033593	0.0641707	0.0675486	0	0.126463	0.0431288	0	0.0276793	0	0.0915311	0.0382735
LINC01778	0.106125	0.294568	2.5063	0.0707516	0.161192	0.922282	0.383388	0.691842	0.240116	1.5425	0.175499	0.189827	1.15628	0.126146	1.76745	0.456592	0.0775072	0.321909	1.81386	0.014701	0.0978097	0.0141726	0.0736206	0.0737471	0.143838	0.0305547	0	0.177629	0.0122965	0	0.0114805	0.0166866	0.0262054	0.0884628	0	0.0458774	0.202939	0	0.0683008	0.097853	0.0686693	0.0109637	0.176771	0.109611	0.121808	0.0281385	0.0430642	0	0.0486356
LINC01804	0	0	0	0	0	0	0	0	0	0.00578672	0	0	0	0.0107493	0	0	0.00770539	0	0	0	0	0	0	0.0219948	0	0	0	0	0	0	0	0.00995343	0	0	0.0291503	0	0	0	0.0101852	0	0	0	0	0	0	0	0	0	0
AL356320.2	0	0	0	0.0308404	0	0.0536027	0	0	0	0	0	0	0	0	0	0	0	0	0	0.0384487	0	0.0370667	0	12.9228	0	0.0399561	0	0	0	0	0	0	0	0	0.191719	0.0899903	0.141537	0	0.0223291	0	0	0	0	0	0	0	0	0	0.0508803
MS4A15	0.012822	0.0418703	0	0.00712351	0.0299619	0	0	0	0	0	0.0424075	0	0	0	0	0.0114928	0.2107	0.0518575	0	0.0266426	0	0	0.0296495	0.066826	0.0157987	0	0.229741	0.157382	0.0074283	0	0.0138707	0.050402	0.0158307	0.00763434	0	0.221716	0.016346	0.0198634	0.0361029	0.00985217	0.0518539	0.0264926	0	4.9662	0.024528	0.0679939	0.0173434	0.0374742	0.805033
LINC01616	0	0	0	0	0	0	0	0	0	0	0	0	0	0	0	0	0	0	0	0	0	0	0	0	0	0	0	0	0	0	0.00667679	0	0	0	0	0	0	0	0	0	0	0	0	0	0	0	0	0	0.0226283
TOMM20P1	0	0.0538087	0	0	0.0770099	0	0	0	0.0497102	0.0301262	0.108998	0	0.108809	0	0	0.118158	0.200575	0	0	0.0456521	0.0506228	0	0	0	0.0406066	0.047442	0	0.0367738	0	0.18611	0.0356513	0.0518185	0.0406889	0	0	0.0356168	0	0	0.10605	0	0.0533112	0.0340464	0	0	0	0.0436905	0	0.0481592	0.0302065
RNU2-38P	0	0	0.331242	0	0	0	0	0	0.268687	0	0	0	0	0	0	0	0	0	0	0	0	0	0	1.85675	0	0	0	0.198765	0.206394	0	0	0.280082	0	0	0	0	0	0.27595	0	0	0.28815	0	0.269734	0	0	0	0	0	0.326536
AC068533.3	0.139328	0.113744	0	0.11611	0.0813941	0	0.0599213	0.0744508	0.210161	0.0318413	0.0576017	0.146599	0.115004	0	0.0753389	0.0624424	0.0423987	0.211313	0.0783346	0.337758	0.535048	0	0	8.47179	0.171674	0.100286	0	0.0777348	0.121078	0.0983526	0.0376809	0.109537	0.430054	0.165915	0.160399	0.0752889	0.266432	0	0.0560438	0.107057	0.225385	0.215908	0.158235	0.28781	0	0.0461778	0.0471147	0	0.127705
RNA5SP437	0	0	0	0	0	0	0	0	0	0	0	0	0	0	0	0	0	0	0	0	0	0	0	0	0	0	0	0	0.252793	0	0.118008	0	0	0	0	0.117894	0.139068	0	0	0	0	0	0	0	0	0	0	0.318822	0.199971
AC079193.2	0.0245588	0.0100246	0.0228343	0.00682203	0.0143469	0.0474286	0.0316861	0.0196846	0	0.02245	0.0101532	0.0258403	0.0304068	0.0208513	0.0265593	0.0220128	0.00747342	0.0124157	0.041423	0	0	0	0	0.277324	0.01513	0	0	0.00685097	0.0213418	0	0	0	0	0	0	0.00663541	0	0	0.00493929	0	0	0	0.00929712	0	0	0.0244186	0	0.00897207	0.0393923
HAUS2	3.76299	5.49561	5.08472	3.36738	4.01627	3.71533	3.8975	4.64774	3.99189	3.61843	5.24313	4.37379	3.77776	4.98033	3.33729	4.88429	5.61064	1.71807	3.32357	7.71081	2.86013	8.05531	3.31952	4.97652	5.92808	3.36926	4.31609	5.5102	10.4024	7.18768	9.12399	4.7498	3.05445	5.17878	1.58892	5.46347	3.33647	3.17697	5.46009	4.85236	6.50848	3.20148	4.47573	3.21418	3.38128	3.27977	4.51752	11.2025	7.33074
SEPHS1P1	0.0881346	0.0479673	0.0546308	0	0	0.028368	0.202156	0.0627936	0.110784	0.0134278	0.145748	0.0309112	0.0484985	0	0	0	0	0.118817	0	0.0203481	0.112818	0	0	8.42126	0.108595	0	0	0.0491725	0	0	0.031781	0.0923861	0.0181359	0	0.202926	0.0317502	0.0749051	0.0682675	0.0354515	0.0677208	0.118809	0	0.111216	0.333775	0.0280997	0.0194737	0	0.0214655	0
NSMAF	5.19061	5.67234	5.63262	4.53738	5.1445	6.5021	6.06285	7.47928	7.76058	6.61242	5.81683	5.34619	6.62822	5.57758	6.31449	6.57163	6.54601	4.96667	7.25344	5.6599	6.71444	3.4141	1.81043	4.96478	5.97655	5.24105	5.95679	4.7171	6.09624	5.0659	7.26955	6.48182	5.70966	6.78721	3.60532	4.34419	7.19046	5.23697	6.59419	6.3035	7.20025	7.07437	6.18013	6.86052	3.73336	4.38178	5.29813	7.93206	6.66353
AC011840.2	0	0	0	0	0.0108168	0	0	0	0	0.00846307	0.0306199	0	0.0305668	0.0314416	0	0	0.0225383	0	0	0.0128246	0	0	0	0.160837	0.0114073	0.0133275	0.0780623	0	0	0	0.0100152	0.0145569	0.091443	0	0	0	0	0	0	0.0142273	0	0.00956436	0.0280382	0	0	0	0	0	0.00848563
AL162231.1	0.10748	0.551532	0.342627	0.145016	0.322912	0.563399	0.567896	0.246138	0.347402	0.456166	0.444347	0.403887	0.253473	0.325909	0.498149	0.261488	0.233621	0.884908	0.3971	0.18079	0.40095	0.727927	0.124267	0.053349	0.122972	0.19893	0.501677	0.214163	0.480347	0.173418	0.31559	0.265566	0.530799	0.182841	0.42423	0.0663758	0.156594	0.297328	0.253221	0.117979	0.124189	0.832772	0.29063	0.348889	0.558069	0.315511	0.643824	0.235594	0.387015
AC064807.1	0.561517	0.525493	0.91684	0.266308	0.672066	0.753803	0.965972	1.25143	0.599086	0.30047	1.24566	0.583613	0.780012	0.313957	0.503579	0.834753	1.18362	1.12165	0.385002	1.84026	1.83026	1.00594	0.823404	1.59412	2.06718	1.52796	2.80037	1.68868	1.2457	0.657407	1.28896	1.63661	1.20901	2.91929	1.48207	1.56154	1.37058	0.541024	1.65268	0.778729	0.952649	1.30876	1.51392	0.622398	1.07416	1.3345	1.02813	0.980667	1.6821
SLC39A2	17.4227	0.0437644	0.0830735	16.4502	0.0313173	0.20706	0.199814	0.114583	0.107816	0.171518	0.295506	12.1366	0.324494	0.0910309	0.309201	1.85797	0.228388	0.180678	0.100467	26.1646	1.45479	0.0119319	6.85929	0.31044	0.0770624	2.45665	9.69955	0.179456	1.19053	18.3157	0.782902	0.0140486	0	1.52146	1.99546	0.598678	0.148074	0.0830479	1.66039	34.0928	0.66485	0.0184607	16.2895	1.0151	0.068367	0.0710698	14.5507	0.887842	15.2976
AL358781.1	0	0	0	0	0	0	0	0	0	0	0	0	0	0	0	0	0	0	0	0	0	0	0	0	0	0	0	0	0	0	0	0	0	0	0	0	0	0	0	0	0	0	0	0	0	0	0	0	0
TMC2	0.005703	0.0419021	0.137867	0.0316841	0.00666326	0.192742	0.156973	0.0274269	0.133336	0.0338866	0.00943105	0.0270027	0.131806	0.0290524	0.0370054	0.0715652	0.0104128	0.0922611	0.0513024	0.0237003	0.0131404	0.00380807	0.0395627	0.089169	0.0175674	0.0246295	0.0300544	0.0063637	0.00991193	0	0.00308472	0.0313851	0	0.0101869	0.0196964	0.0369808	0.0254465	0	0.00458799	0	0.0415147	0.00294586	0.0518152	0.00589033	0.00545481	0.00756062	0.015428	0.0125009	0.00522722
PRSS40A	0	0	0.00641062	0.0038305	0	0	0.00593048	0	0.00519996	0	0	0	0	0	0	0	0	0	0	0	0	0.00460383	0	0	0	0	0	0	0	0	0	0	0	0.00410519	0.00793742	0	0	0	0	0	0	0	0.00522024	0	0.00659468	0	0	0	0.00315976
ITIH2	0.0416583	0.0204053	0.0309866	0.023144	0.019469	0.168949	0.107496	0.124658	0.0691204	0.0190407	0.0344451	0.0525985	0.0894021	0.0212217	0.054062	0.0597436	0.0253539	0.210604	0.0187372	0	0.505524	0.0166899	0	0.477653	0.405501	0.0779605	0.0439072	0.0371875	0.0434417	0	0.00450654	0.0917024	0.0514333	0.0793718	3.13647	0.0225109	0.775372	0.0193606	0.10054	0.0704206	0.0876052	0.0602515	0.157704	0.576557	0.0796906	0.0165682	0.0338088	0.0243505	0.0305463
LINC02505	0	0	0	0	0	0	0	0	0.0130543	0	0	0	0	0	0	0	0.0316035	0	0	0	0	0.416077	0	0.0300703	0	0	0	0	0	0	0	0	0	0	0	0.00935323	0	0	0	0	0	0	0	0	0	0	0	0	0
RN7SL812P	0	0.0823524	0.187585	0	0	0	0	0.16171	0	0	0.166818	0.0530698	0.333058	0.0856474	0.327279	0.180837	0	0.101996	0	0.0698691	0	0.202073	0	3.50497	0.0621471	0.217825	0.212643	0.0562811	0.233765	0.284835	0.163689	0.158613	0	0	0.348393	0.0545102	0.257201	0	0.0811531	0.155022	0.244773	0.104214	0.992892	0.625136	0	0	0	0.147412	0.18492
ZNF720	1.02932	1.24993	0.901063	0.997167	0.917889	1.01608	1.17391	1.95802	0.858478	0.647387	1.52201	1.11773	1.06025	1.25613	0.951929	1.66533	1.57924	0.602996	0.922075	1.72574	1.17152	1.42822	0.815497	5.70833	1.21352	2.04105	1.64395	1.0142	1.27405	1.11318	0.548999	2.21806	1.06907	3.11555	1.56457	0.844392	2.0524	1.0105	2.03905	2.33527	1.9109	0.789391	2.16433	2.0848	1.12165	1.54895	0.888115	1.07471	1.27195
AC006363.1	0	0	0	0	0	0	0	0	0	0	0	0	0	0	0	0	0	0	0	0	0	0	0	0	0	0	0	0	0	0	0	0	0	0	0	0	0	0	0	0	0	0	0	0	0	0	0	0	0
GAGE12F	0	0	0	0	0	0	0	0	0	0	0	0	0	0	0	0	0	0	0	0	0	0	0	0	0	0	0	0	0	0	0	0	0	0	0	0	0	0	0	0	0	0	0	0	0	0	0	0	0
ZNF92P2	0	0	0	0.014765	0	0	0	0	0	0	0	0	0	0	0	0	0	0	0	0	0.0408233	0	0	0.323192	0	0	0	0	0	0	0	0.0208937	0	0	0	0	0	0	0	0	0	0	0.0603654	0	0	0	0	0	0
S100A3	0.677822	3.44043	1.20565	7.61339	3.28832	0.540686	0.760467	2.85034	4.13412	3.46179	2.11999	4.57373	2.33524	18.6411	0.956134	2.43022	1.32728	7.44942	0.629629	4.02117	0.543228	4.03406	1.12443	0.204793	3.23178	2.84245	1.61519	2.31837	4.66105	14.3959	17.4388	36.8157	33.0564	0.859803	2.34098	27.5821	5.22226	0.890265	2.38271	1.67569	2.88422	1.76585	1.24953	8.85761	2.73423	8.92745	9.78625	8.59166	26.107
AC008581.1	0	0	0	0	0	0	0	0	0	0	0	0	0	0	0	0	0	0	0	0	0	0	0	0	0	0	0	0	0	0	0	0	0	0	0	0	0	0	0	0	0	0	0	0	0	0	0	0	0
FUT6	14.5025	0.00528313	0	17.8652	0	0	0	0.0138322	0.0195229	0.00295789	0.0695618	3.25818	0.144224	0.00549451	0.0069986	0.10441	1.09494	5.03179	0.0145538	0.228597	2.28138	0.0345694	0.179574	0.472192	0.0358821	0.125767	5.43618	0.0180529	0.0187458	2.19275	0.0560058	0.071228	0.355553	4.10746	0.0745011	4.80135	2.47502	0.130329	0.0702835	0.283434	0.57577	0.0267424	0.019599	0.294097	11.3893	0.626294	0.140055	0.00945688	0.18981
AC012508.1	0	0	0	0	0	0	0.0108169	0	0	0.00287397	0	0.00661595	0	0	0	0.005636	0	0	0	0	0.304246	0	0	0.0218473	0.00387378	0.00452586	0.00662727	0	0	0	0.00340105	0	0.00776326	0	0	0.00339776	0.00400799	0	0	0.00483144	0	0	0.00952145	0	0.00601419	0	0	0	0
CCDC59	4.28413	6.66702	3.27102	6.20237	6.94771	4.82629	4.3823	4.64208	6.60235	4.4874	7.1154	5.47417	5.85067	6.91483	3.66788	6.34668	5.38226	7.42253	4.17334	8.78854	5.40399	6.74436	4.85009	5.6337	7.73933	7.60201	5.91862	4.84684	5.45946	9.16706	8.13051	8.97573	6.53827	5.42046	6.11363	7.23442	7.24892	7.23597	4.24532	5.4921	7.47767	6.66573	6.04806	5.16232	4.41781	5.70916	15.0806	3.83129	5.63783
AC027176.1	0	0	0	0	0	0	0	0	0	0	0	0.0288064	0.0903922	0.0464895	0	0	0	0	0	0.113775	0	0	0	0	0	0	0	0	0	0	0	0	0	0	0	0	0	0	0.022025	0	0	0	0	0	0	0	0	0	0
MTCO2P19	0.0470641	0	0	0	0	0	0	0	0	0	0	0.02476	0	0	0	0	0	0	0	0	0	0	0	5.3146	0	0	0.0496048	0	0	0	0	0	0	0.0280224	0	0.025432	0.0599992	0	0.0189312	0	0	0	0	0.14583	0.0450159	0	0	0	0
RBM11P1	0	0	0	0	0	0	0	0	0	0	0	0	0	0	0	0	0	0.142462	0	0	0	0	0	0	0	0	0	0	0	0	0	0	0	0	0	0	0	0	0	0	0	0	0	0	0	0	0	0	0
AC099811.3	0	0.162186	0.123144	0.0735816	0.348175	0.12789	0.113921	0.283088	0.549385	0.454019	0.164267	0.139355	0	0.056225	0	0	0.0806075	0.535657	0.0744639	0.091734	0.152583	0.132655	0	1.49559	0.367179	0.142996	0.697969	0.0369469	0.07673	0.0934928	0.035819	0.260312	0.367924	0.157716	0.0762366	0.178922	0.126634	0.0512943	0.133187	0.152651	0	0.20524	0.100278	0.47878	0.12668	0.263376	0.13436	0	0.758715
EDAR	1.70418	3.50407	0	1.293	1.31875	0	0.443033	5.66428	0.287748	0	1.18301	2.06408	0.293928	0.55069	0.00687685	1.44772	1.78412	0.135019	0	3.25038	1.75819	0.012738	0	0.397695	0.176289	3.13524	0.0201064	0.0957898	0.442073	0.763088	0.0343947	0.0849865	0.0196274	1.92335	0.183013	2.66301	0.00810654	0.0394037	0.148353	0.434856	0.0154296	0.00656928	0.423676	0.0459742	0.00608213	0.0547957	0.15052	1.90029	0.760601
AC009500.1	0	0	0	0	0	0	0	0	0	0	0	0	0	0	0	0	0	0	0	0	0	0	0	0	0	0	0	0	0	0	0	0	0	0	0	0	0	0	0	0	0	0.0249362	0	0	0	0	0	0	0
HSPE1P3	0	0.148714	0.0846865	0.202409	0.159627	0.26385	0.313375	0.389361	0.137387	0.291414	0.301244	0.766679	0.300722	0.154664	0	0	0.332604	0.0920932	0	0.252343	0.559636	0.121636	0	4.27232	0.67336	0.262236	0.383996	0.101634	0.158302	0.12859	0.147797	1.14571	0.78718	0.379617	0.104856	0.0984359	0.348345	0.705504	0.146548	0.279942	0.0736695	0.564576	0.137922	0.470369	0.174236	0.664124	0.492799	0.19965	0.292191
PRAM1	0.261773	0.531209	0.0347703	0.249313	0.353912	0.173329	0.154397	0.539536	1.27482	0.0683703	0.389604	0.716126	0.72847	0.311157	0.0566193	0.871505	0.664589	1.52758	0.378454	0.305638	0.47678	1.0987	0.726385	0.142928	0.64048	0.452206	0.268022	1.52309	0.498297	0.316777	0.206319	0.2646	0.692566	0.195941	0.370243	0.323324	0.228836	0.110072	0.141398	0.396535	0.266173	0.544734	0.83809	0.278096	0.665297	0.138816	0.682869	0.852507	0.637539
AC013400.1	0	0.0421584	0	0	0	0.0997306	0.0888374	0.0275946	0.0778945	0.0472069	0.213496	0	0	0	0.111695	0.0462876	0.0314295	0.104429	0.0580682	0.286143	0.198311	0.275858	1.01502	1.256	0.190888	0.0743403	0.163286	0.144059	0.089753	0.145814	0.0558645	0.162396	0.223155	0.215232	0.0594505	0.0837157	0.065834	0.0800003	0.103861	0.0396798	0.208843	0.186724	0.312793	0.0533373	0.0987872	0.273847	0	0.0754642	0.141998
AC009269.2	0	0	0	0	0	0	0.0512886	0.0637248	0	0	0.0493032	0.0627394	0	0	0.064485	0.0534464	0.0362904	0	0	0.0825994	0	0.0398153	0	12.5344	0	0	0	0	0.0345448	0	0.0967569	0.0468781	0	0	0.0686452	0	0.076016	0.0461866	0.0239849	0	0	0	0	0	0	0.0395251	0.040327	0.0435678	0.0273266
AP002392.1	0	0	0	0	0	0	0	0	0	0	0	0	0	0	0	0	0	0	0	0	0	0	0	2.35069	0	0	0	0	0	0	0	0	0	0	0	0	0	0	0	0	0	0	0	0.139754	0	0	0	0.0988653	0
AC090425.1	0	0.220926	0	0	0	0	0	0.578425	0.204099	0	0.671282	0	0	0.229766	0	0.485129	0.329406	0	0.3043	0	0	0	0.312888	10.8132	0.166721	0	0	0	0.15678	0	0	0.638264	0	0.161129	0	0.584937	0.344996	0	0	0.415875	0.218883	0	0.204894	0	0	0.179383	0	0.197731	0.620104
TBC1D3B	0.0560272	0.076232	0.0086822	0.0415026	0.0600059	0.00901678	0	0.0997947	0.0492979	0.00853608	0.092652	0.15229	0.0770763	0.237846	0.020197	0.0334794	0.0397822	0.0472077	0.0420002	0.071144	0.00717185	0.0187055	0.0539819	0.0648896	0.155326	0.0201636	0.0984196	0.0156295	0.0054098	0.0131833	0.0353555	0.17619	0.023058	0.100077	0.0537501	0.151377	0.130947	0.0361647	0.0187804	0.1435	0.0151054	0.0144703	0.15554	0.115735	0.0803834	0.0433281	0.0568378	0.0409369	0.320956
AC008088.2	0	0	0	0	0	0	0	0	0	0	0	0	0	0	0	0	0	0	0	0	0	0	0	1.29094	0	0	0	0	0	0	0	0	0	0	0	0	0	0	0	0	0	0	0	0	0	0	0	0	0
RGS2	63.3516	48.1122	155.598	65.9312	37.8173	218.761	219.537	57.1355	129.201	426.38	48.9182	42.6181	329.853	105.205	112.527	155.717	48.7558	86.3615	167.189	8.44469	11.0864	21.7157	35.3348	1.60959	15.3206	21.6108	9.87846	38.874	19.0123	28.8909	7.47355	5.4155	1.08589	7.0915	3.58632	14.5408	4.43359	1.36251	110.989	12.0818	4.1922	2.15016	60.3992	10.3877	38.7738	5.41162	21.1866	157.703	22.2518
EEF1A1P24	0.285937	1.05044	0.170909	0.374449	0.95452	0.433879	0.474326	0.196446	0.369688	0.849501	1.04703	0.279368	0.826059	0.104045	0.154614	0.237988	0.410203	0.330413	0.068898	0.198047	0.0784323	0.0818265	0.0472283	1.13543	0.578807	0.205812	0	0.182321	0.118325	0.115339	0.132567	0.224797	0.567372	0.109446	0.164589	0.0993289	0.650935	0.174021	0.213601	0.0941604	0.066078	0.527497	0.432984	0.0210949	0.0586056	1.93598	0.151943	0.298461	0.439923
AC135776.1	0	0	0	0	0	0	0	0	0	0	0	0	0	0	0	0	0	0	0	0	0	0	0	0	0	0	0	0	0	0	0	0	0	0	0	0	0	0	0	0	0	0	0	0	0	0	0	0	0
ACVR2A	2.73545	4.08958	2.87579	2.30731	3.19846	2.68956	4.15866	4.80717	2.69012	2.55947	6.26635	4.22543	3.12603	2.48133	1.85229	3.83431	4.52643	2.42955	2.95903	1.7737	1.66989	1.37129	2.36482	8.44998	2.81727	1.03533	3.61485	1.56097	1.2572	1.16797	1.6235	5.41886	3.30802	6.05444	3.13477	5.52847	4.24778	1.46837	1.92471	2.77267	2.46469	2.86247	3.30494	2.24135	2.88281	5.48101	0.806922	1.40941	4.61819
AC011462.1	0.0359289	0.0195543	0.0111354	0.019961	0	0.0346935	0.0721095	0	0.0180649	0.0273699	0	0.0126013	0.00988544	0.0101683	0.0259038	0.0214696	0.00728897	0	0.0134669	0.0165902	0	0.00799694	0.0276939	0.0208061	0	0.00862031	0.0126228	0	0.00693835	0	0.0388675	0.018831	0	0.0071308	0	0	0.0381697	0	0	0.0184047	0.038747	0	0.00906766	0.0247394	0	0.00793865	0.00809973	0.0525038	0.03842
ALKAL2	0.0385363	2.08685	0.0477739	0.30687	0.705391	0.533361	0.651887	2.78679	0.910665	0.980496	0.0743486	0.243283	0.201454	1.45053	0.069459	3.45414	0.828701	0.259761	0.0577766	0.0711765	0.0986579	0.0514637	0.0297036	0.89264	0.12662	0.268131	0.176005	0.0931682	0.416744	0.145082	0.03474	0.121186	0.428209	0.298283	0.207032	0.138826	0.0655035	0.169147	0.108507	0.00987016	0.0415589	0.0199057	0.233417	0.119406	0.0737184	0.0510885	0.017375	1.15444	0.141285
RPL23AP40	0	0	0	0	0	0	0	0	0	0	0	0	0	0.122542	0	0	0	0	0	0	0	0	0	5.8924	0.0444591	0	0	0	0.041808	0.101883	0	0	0.0445492	0	0	0.0389958	0	0	0	0	0	0	0	0	0	0	0	0.0527282	0
PPP1R14BP2	0	0.0517485	0.0589373	0.0352164	0.0370306	0.122417	0.054523	0.0338718	0.0478069	0.0289727	0.104825	0	0	0.161457	0	0.0568169	0.038579	0	0	0.131713	0.0486846	0.338609	0.146578	0	0.234311	0.456255	0.40086	0.212195	0	0.268476	0.27429	0.44851	0.352179	0.0754837	0.145948	0	0.0404049	0.441894	0.0509948	0.0974122	0.20508	0.0982286	0.239966	0.130941	0.0606295	0.462194	0.214351	0.0926306	0.0290499
FKBP15	4.12241	2.86062	3.59635	3.36049	2.87505	3.54082	4.17624	4.74152	3.96697	2.03077	5.53162	5.09391	4.35	2.93186	3.61886	4.43863	3.2663	2.45974	3.22481	7.0959	1.7883	5.13149	3.99546	6.94954	3.9977	5.98025	3.76294	6.87443	7.0631	4.60215	6.03418	3.33898	4.55719	4.77267	2.70102	7.01427	2.96996	2.92113	4.32055	3.51952	3.39606	1.90201	4.59319	3.0015	3.71664	5.37578	10.2366	9.0753	5.86015
HMGB1P39	0	0	0.0297365	0	0	0	0.110037	0.0170898	0	0.0584721	0.0528889	0.0168256	0.0263986	0	0	0.0286667	0.0194649	0	0.107888	0.0221517	0.0245636	0.0640664	0	0.166685	0	0	0	0.0178437	0	0	0.017299	0.0251437	0	0.0190425	0.0368188	0.0518467	0.0407722	0	0.0128646	0	0	0	0.0968591	0	0	0.0423996	0	0	0.014657
PAFAH1B2	11.7704	12.7075	8.2328	12.0198	16.6568	7.5363	12.8879	13.572	13.2365	6.74882	15.5436	13.2287	10.7881	13.7575	6.34531	17.2368	16.5793	11.4845	6.80254	17.6989	20.697	16.8855	14.3417	14.7082	14.9447	17.1039	12.2388	11.8807	21.1733	12.5345	13.9674	17.0745	19.3307	16.7173	13.1764	19.5692	23.2606	11.2621	20.9668	20.006	17.7106	11.3106	19.5482	16.2448	12.6223	20.3628	19.9346	23.34	15.3402
AP000552.1	0	0	0	0	0	0	0	0	0	0	0	0	0	0	0	0	0	0	0	0	0	0	0	0	0	0	0	0	0	0	0	0	0	0	0	0	0	0	0	0	0	0	0	0	0	0	0	0	0
AC005237.1	0.503476	0	0	0.335659	0.0294125	0	0.0433063	0.0269035	0.0379718	0	0	0	0	0	0	0.0451283	0	0.0509066	0.0566139	0	0	0.0336186	0	0.262403	0	0	0	0	0	0.0710813	0	0	0	0	0.115923	0.0272064	0	0	0	0	0	0	0.0381199	0	0	0	0.0340507	0.0367871	0
RNU6-21P	0	0	0	0	0	0	0	0	0	0	0	0	0	0	0	0	0	0	0	0	0	0	0	0	0	0	0	0	0	0	0	0	0	0	0	0	0	0	0	0	0	0	0	0	0	0	0	0	0
CDC20P1	0.243918	0.0919053	1.09906	0.177209	0.0657664	0.616003	0.774662	0.270703	0.226413	0.257277	0.0620563	0.138194	1.57969	0.143374	1.01456	0.38681	0.719422	0.246626	0.274275	0.142952	0.100874	1.00228	0.0867742	1.7276	0.601086	0.0270103	0.158206	0.680439	0.0543504	0.0794689	0.131933	0.767051	0.0579139	0.27929	0.172803	1.81486	0.0956788	0.145334	0.0150945	0.173004	0.0303518	0.00969188	0.63927	0	0.592229	0.111935	0.088827	0.891106	0.0343951
TUBB3	0.050825	0.103731	0.118141	0.352959	0.512176	0.0306733	0.114757	0.057712	0.244365	0.0784028	0.0157592	0.344259	0.0524397	0.221156	0.0412238	1.82225	0.885454	0.186286	0.164308	0.444433	2.01033	1.98109	1.01367	0.573929	1.78087	0.781958	2.71192	0.967667	2.59483	0.636828	0.766309	0.729225	0.301989	3.42335	0.0365695	0.683174	0.996204	0.0688942	3.40648	0.688307	1.02258	0.150957	0.634941	1.00396	1.19102	0.859095	0.58435	2.64593	0.183428
EGLN3	7.40036	8.02407	6.12332	1.56382	6.07707	8.21686	8.44113	8.93883	4.10161	10.2226	5.37585	3.18705	10.7394	19.1873	17.8676	3.38345	6.54997	3.21729	29.1185	2.29397	8.83848	0.68695	2.46296	0.378717	3.52483	1.86363	12.6692	30.9802	13.9676	7.89398	23.93	2.24001	10.8249	1.61448	3.37698	6.26396	16.9232	3.05124	0.872255	1.54573	68.4834	8.50855	2.87537	8.54802	4.78471	6.23382	7.56305	17.6159	24.3311
AC068135.2	0	0	0	0	0	0	0	0	0	0	0	0	0	0	0	0	0.149963	0.110727	0	0	0	0.018281	0	3.23426	0	0	0	0.0305495	0	0	0	0.0430476	0	0	0	0	0	0	0	0	0	0	0	0	0	0	0.0185159	0	0
AC245054.2	0	0	0	0	0	0	0	0	0	0	0.0729502	0	0.0728238	0	0	0	0	0	0	0	0	0.0589117	0	1.07292	0.0543543	0	0	0	0	0.249119	0	0	0.0544645	0	0	0.0953502	0	0	0	0	0	0	0	0	0	0.0584822	0.0596688	0	0.0404331
AC068138.1	0	0	0	0.0720557	0	0.125238	0	0	0	0	0	0	0	0.110118	0	0	0	0	0	0	0	0	0	0	0	0	0	0	0	0	0	0	0	0	0	0	0.0826718	0	0.0521698	0	0	0	0	0	0	0.0859716	0	0	0
EGFR-AS1	0.0702104	0.0409414	0	0.0501514	0.00585945	0.0484258	0.0172546	0.0643153	0.0302584	0.0137532	0	0.0211069	0.0165579	0.545018	0.0108471	0.00899028	0.00610445	0.0101414	0.0338352	0.180624	0.0231104	0.522395	0	1.16747	0.0185378	0.115511	0.021143	0.0503642	0.412567	0	0.119354	0.0236562	0.0185754	0.00597198	0.0115469	0.0758792	0.0511469	0	0.153312	0	0.0243377	0	0.0455645	0.0725166	0	0.00664855	0.101752	0.1026	0.114916
AC087499.2	0	0.0306351	0	0	0	0.0362354	0	0	0.0141508	0	0	0	0	0.0159304	0	0	0.057097	0	0	0.0129956	0.0864638	0	0	0.0325962	0.0231187	0.0135052	0	0.0209366	0	0	0.0101487	0	0	0	0	0	0.0119598	0	0.00754724	0.028834	0	0.00969188	0.07103	0	0	0.0124372	0	0	0
AC034206.1	0.0951894	0.0518068	0.0590037	0.105768	0	0	0.163753	0.016955	0.0957215	0.043508	0	0.0333855	0	0.0538796	0.0686289	0.113762	0.0193113	0	0.0356789	0.109884	0.121849	0.0635608	0	0	0	0	0	0.0177028	0	0	0.0171624	0	0	0.094461	0	0.0171458	0.0202252	0	0.0255262	0.0243805	0	0	0.0480473	0.032772	0	0	0.0429185	0	0.450781
AC091144.2	0	0	0	0	0	0	0	0	0	0	0	0	0.0536508	0	0	0	0	0	0	0	0	0	0	1.58088	0	0.0467846	0	0	0	0	0	0	0	0	0.0748281	0.0351232	0.0828627	0	0	0	0	0	0	0.0671335	0	0	0.0439592	0	0
AC009237.6	0	0	0	0	0	0	0	0	0	0	0	0	0	0	0	0	0	0	0	0	0	0	0	0	0	0	0	0	0	0	0	0	0	0	0	0	0	0	0	0	0	0	0	0	0	0	0	0	0
LINC01398	0	0.020351	0	0	0	0.0240714	0	0	0.0188009	0	0	0	0	0	0	0	0	0.0756159	0	0.0172661	0.134023	0	0.0576445	1.03938	0.0153579	0.0897154	0.0525486	0	0	0	0.0269674	0.137188	0.030778	0.103899	0.258286	0.0404119	0	0.0193092	0	0	0	0.0386302	0	0	0	0.0165242	0	0.0364287	0.0342732
AL133343.2	0	0.04899	0	0	0	0	0	0.0641325	0	0	0.0992371	0	0	0	0	0	0.109568	0	0	0	0	0	0	10.321	0.0739404	0	0.0632488	0	0	0	0	0	0	0	0	0.0648544	0	0	0	0	0	0	0	0	0.114795	0	0	0	0
BX546450.2	0	0	0	0	0	0	0	0	0.0975919	0	0.0534968	0	0	0	0	0.0579925	0.0393772	0	0	0	0	0.0432019	0.224416	0	0.11958	0	0	0.0360975	0.0374831	0.0913436	0.0349956	0.101731	0.119822	0.0385227	0	0	0.123723	0.10023	0	0.0497138	0.104661	0	0.0489862	0.200474	0.185652	0	0.175029	0.0472735	0.0296509
AC113382.1	0.0449231	0	0.125306	0.0499157	0	0.151824	0.0772808	0.0480098	0.0338807	0.0102665	0.0928615	0.0354505	0.0741606	0.0572122	0.0728737	0	0.0273409	0	0	0.171132	0.0517541	0.134984	0.0779098	0.195109	0.13838	0.0161674	0.0473482	0.0375956	0.0260257	0.0317115	0.0728959	0.0176588	0.0554643	0.0133738	0	0	0.0715873	0.0347966	0.045175	0.017259	0.0545025	0	0.0510192	0.0463987	0.0429681	0.0446668	0.0455731	0.0328236	0.113232
AC025871.2	0.110154	0.0899269	0	0	0	0.0531831	0	0.0882919	0	0	0.0910806	0.144878	0	0	0	0	0	0.111377	0	0	0.126904	0	0	0.574102	0.169658	0	0	0.0614576	0	0	0	0.0433004	0.204002	0.163967	0	0	0.0702144	0	0.0443086	0.04232	0.0445477	0.0853493	0.0417006	0	0	0	0	0	0.025241
SPON2	2.19051	9.80497	15.3449	4.68589	3.11715	6.32297	12.5248	15.4092	18.1939	12.1472	1.95442	11.5044	12.2355	7.33599	10.3869	26.1749	7.71421	27.2689	6.8368	18.6473	6.00703	5.99445	6.55893	1.06522	4.85597	20.3757	20.256	7.92564	28.0005	9.8791	3.30386	2.73407	1.73655	14.5697	1.79434	5.29624	1.1755	1.53358	6.05674	11.6453	2.05189	0.454534	23.1447	4.57811	21.6054	1.42098	11.5827	14.0559	2.30163
OR2K2	0	0	0	0	0	0	0	0	0	0	0	0	0	0	0.0293227	0	0	0	0	0.0187798	0	0	0	0	0	0	0	0	0	0	0	0.0426329	0	0	0	0	0	0	0	0	0	0	0	0	0	0	0.0550126	0	0
ENTPD7	5.4026	12.7604	2.84794	5.72939	8.72659	1.20388	2.56182	11.7204	6.25121	2.56433	3.78625	8.30005	4.39587	21.674	2.04744	10.6784	2.8244	2.30331	6.7327	12.8304	1.98013	3.09359	4.41345	8.86436	4.74133	9.12346	2.401	2.33153	4.95797	4.51997	2.43103	2.80741	1.49179	8.15645	2.00233	3.08159	16.007	3.1952	10.0362	12.6311	9.23129	3.35916	5.16847	8.54497	2.54694	3.55568	7.56273	5.21269	16.6756
CCDC141	0.0255096	0.127927	0.144004	0.0536523	0.037256	0.175946	0.222554	0.0963918	0.1333	0.0724561	0.00753305	0.0162961	0.094752	0.072711	0.0354697	0.117592	0.0421407	0.0313198	0.122933	0.0126204	0.00279891	0.0255502	0.014747	0.243744	0.00112256	0.00131152	0.0076819	0.0965771	0.0168899	0.0308697	0.00394227	0.00859503	0.0033745	0.0021698	0.00209767	0.0256	0	0.00423412	0.0095281	0.00840043	0.00884263	0	0.0193141	0.00940982	0.00174281	0.00120781	0.027111	0.00532539	0.00250515
AL358333.1	0	0	0	0	0.0352069	0	0	0	0	0	0.0498311	0.0634111	0	0	0	0	0	0	0	0	0	0	0	0.104699	0	0	0	0	0	0	0.0325976	0	0.0744076	0	0	0	0	0	0	0	0	0	0	0	0	0	0	0	0
AC090572.3	0	0	0	0	0	0	0	0	0	0	0.0289442	0	0	0	0	0	0	0	0	0	0	0	0	0	0.021566	0	0	0	0	0	0	0	0	0	0.0402992	0	0	0	0.0140807	0	0.0283133	0	0	0	0	0	0	0	0
AC100843.1	0	0	0	0	0	0	0	0	0	0	0	0	0	0	0	0	0	0	0	0	0	0	0	0	0	0	0	0	0	0	0	0	0	0	0	0	0	0	0	0	0	0	0	0	0	0	0	0	0
KRT8P34	0	0.022008	0	0	0	0	0.0231879	0.0288105	0.0203317	0.0123217	0.0445807	0.0425474	0.0222517	0	0	0.0241635	0	0.0272575	0	0.0186719	0.0621148	0.0360016	0	0.562004	0.0664331	0	0.0852404	0.0601626	0	0.0380598	0	0.0635818	0	0	0.031035	0.0145674	0	0	0.0108437	0.0414282	0.0218045	0.0278502	0.0612328	0.0556874	0.025785	0.0536087	0	0	0.0370637
AL442125.2	0.201993	0	0.250413	0.0374069	0	0.130031	0.173743	0.107936	0.0507805	0	0.0556725	0.0708444	0.555761	0	0.291262	0.120702	0.0819574	0	0.378555	0.233175	0.103426	0.314712	0.311391	1.98853	0.414809	0.387708	0.354829	0.450787	0.975187	0.285175	0.364189	0	0	0.200447	0	1.20066	0.214591	0	0.24375	0.413885	0.272295	0.0347795	0.356849	0.27817	0.579606	0.0892624	0.0910735	0.147588	0.431996
AC020908.1	0	0	0	0	0	0	0	0	0	0.0918848	0.0831111	0	0	0.0853415	0	0	0	0	0	0.139239	0	0	0	0.174623	0	0	0.105942	0	0.116465	0.141909	0	0.158046	0	0.179543	0	0.108631	0	0	0	0	0.0812995	0	0.456621	0	0	0.066628	0	0.146886	0.0460649
USP3	2.45049	4.15787	3.37382	3.51429	4.661	3.70335	3.71978	6.36894	5.55262	2.49689	6.96874	3.75883	4.3655	5.19523	3.56744	4.85754	5.2486	4.13804	2.88998	5.97056	4.05647	3.4589	2.9464	21.7329	5.08513	3.58242	4.05373	2.87595	3.60376	2.52818	5.43121	5.9021	7.53687	6.13617	3.0965	2.8834	6.76785	4.10506	4.27667	7.06924	6.99277	4.66431	4.0318	7.35706	3.1517	6.06002	2.59381	4.89468	8.56056
AC004522.2	0	0	0	0	0	0	0	0	0	0	0	0	0	0	0	0	0	0	0	0	0	0	0	0	0	0	0	0	0	0	0	0.175607	0	0	0	0	0	0	0	0	0	0	0	0	0	0	0	0	0
SETP11	0.0815778	0	0.0379248	0	0	0	0	0.0435915	0.092288	0.11186	0	0	0.505017	0	0	0.0365605	0	0	0.183462	0	0	0	0	0.283445	0	0	0.0429908	0	0	0	0	0	0	0	0.0469573	0.0220411	0.0259997	0	0	0.0626827	0	0	0	0	0.0390138	0	0	0	0
DOCK11	0.827774	1.86872	5.89019	1.64714	0.932612	9.84458	6.17193	3.08499	3.94011	5.19265	0.687936	1.40644	5.34406	1.10801	9.02512	4.12622	2.8043	3.12581	7.84056	1.4977	0.444385	1.14212	1.24028	5.75228	0.728531	0.559337	1.48674	4.19423	2.34154	2.15844	1.14447	0.43828	0.10168	1.82058	0.320894	3.40499	0.686471	0.186465	0.29899	2.37868	1.73189	0.0894434	3.51739	0.410034	3.27203	0.263153	1.72235	1.28988	0.687102
IAH1	3.63475	3.38734	4.9032	2.76305	3.95456	4.78396	4.52367	3.62485	4.65627	3.88442	4.8685	4.10512	5.10385	3.3813	3.85356	4.70546	4.5809	7.98601	3.99071	4.79748	7.17849	7.1984	9.23114	11.247	3.4367	6.63485	6.13558	3.9389	6.92444	4.7146	8.86124	4.44177	5.1405	4.14396	5.64322	7.60675	3.63775	4.28769	9.52155	4.27898	5.71023	3.18169	5.77449	5.44179	5.75024	5.94284	3.96281	8.0996	4.9034
CLEC10A	1.76686	2.11244	5.75508	3.05249	2.69698	2.87286	3.06892	5.67086	20.0656	1.12539	1.06506	8.71958	3.78241	2.46796	2.14501	11.0246	5.45994	6.28147	5.08867	0.773738	0.656621	3.02177	1.12026	0.0594099	0.280908	0.221531	0.0841011	7.19933	1.24154	1.67371	0.215799	0.707976	0.471474	0.339356	0.170598	0.763805	0.196182	0.300204	0.440179	1.15616	0.119858	0.041217	1.95915	0.553355	7.10875	0.596926	1.68834	0.524719	0.590317
CUL3	6.77861	6.83998	4.50124	8.23324	4.57307	4.75029	5.54653	6.47575	5.4168	5.73479	6.82053	7.36142	5.23576	7.88213	4.50006	5.69438	5.91069	3.25256	5.2649	5.66251	2.83328	4.55895	2.83402	10.1784	3.41657	3.11481	3.32862	3.85293	3.05695	5.25648	3.20869	3.75602	2.88739	5.48384	2.16567	7.49115	5.61037	2.13548	5.74456	3.91346	4.05021	3.06173	3.50427	4.4418	3.14002	5.37703	3.47764	5.36934	5.879
SHANK3	1.30623	5.86813	1.90601	4.23255	1.60336	2.89082	5.83205	3.25998	5.0254	3.19397	3.05911	4.19865	4.0354	3.00017	1.85357	6.05374	3.01683	5.40126	1.68106	1.31002	1.26709	1.26042	0.685289	7.71291	2.38862	2.1168	3.23097	1.84722	3.43818	1.34314	1.92765	1.39793	1.40765	2.84347	2.87715	2.08286	2.22352	1.4007	3.34387	1.92614	2.17104	0.475819	3.57294	4.63229	1.88852	1.79927	3.18388	3.37078	3.03985
AC020907.5	0	0.0237359	0.0135166	0	0.0254777	0.0701875	0.0250085	0.0233043	0.0438559	0.0398674	0.0480808	0	0.0359981	0.0493711	0	0.0130303	0.0176953	0.058795	0.0163467	0	0.0111653	0.00970703	0	0.126277	0.0179122	0.0627822	0.0153221	0	0.00842207	0.020524	0	0	0	0.0432784	0.0167358	0	0.0185328	0	0	0.0111702	0.0117582	0.00750921	0.077047	0.0300298	0.0139047	0	0.00983179	0.0318657	0.0199868
BCAS3	1.51468	2.79567	1.67737	1.52225	4.35435	1.88076	2.94728	3.11274	2.53908	1.48131	2.81174	2.84413	2.31105	2.40261	1.79993	2.2413	3.64007	2.33256	1.56407	1.4928	1.72584	1.46713	3.65481	10.6539	4.32031	3.27933	1.46814	1.77923	7.55657	1.82007	1.24026	2.2765	1.74198	2.28731	0.854641	1.67903	2.9448	1.3742	2.64659	3.36734	2.46153	3.06982	2.02166	2.2302	1.84197	2.88509	1.6088	1.3546	4.36524
PTGS1	40.7242	5.64686	379.031	6.0681	8.63539	299.553	235.095	51.3172	49.6086	235.369	9.94749	15.9291	260.357	5.35691	219.43	49.4121	4.41984	4.98362	177.547	7.35634	0.705598	3.29118	3.30461	0.76846	2.13519	2.95994	0.855584	31.5594	6.22355	7.72729	18.2414	1.10059	0.153037	1.27634	0.290989	1.98838	0.381104	0.911161	1.08907	4.4633	0.684096	0.155673	15.0709	2.52532	8.83369	0.30932	6.16398	26.0477	36.7119
AC107976.1	0	0	0	0	0	0	0	0	0	0	0	0	0.0489069	0	0	0	0	0	0	0	0	0	0	0	0.0365032	0	0	0	0	0	0.0320486	0	0	0	0	0	0	0.0458949	0	0	0	0	0	0	0.0566726	0	0	0	0
HNRNPA1P58	0	0.0378523	0	0.0257596	0.0270867	0.044772	0	0.024776	0	0.0211925	0.0766758	0	0	0	0	0	0	0	0	0	0	0.0619203	0	0	0.0856954	0	0	0.0258689	0	0.0654604	0	0.0364522	0	0	0	0	0	0.0359145	0	0	0	0	0.0351054	0	0	0.0307345	0	0	0
MIR6777	0	0.348126	0	0	0	0	0	0	0	0	0	0	0	0	0	0	0	0.431163	0	0	0	0	0	0	0	0	0	0	0	0	0	0.33525	0	0	0	0	0	0	0	0	0	0	0	0	0	0	0	0	0
UBE2D3	19.8791	28.0878	16.178	26.6259	28.814	19.5626	21.6741	24.162	28.301	30.6247	26.0098	28.7733	21.1059	42.4065	17.5687	24.7482	27.7138	22.4229	23.5161	22.2774	16.8866	20.6891	21.8239	32.3988	15.295	25.555	15.3872	22.9384	23.0934	20.8636	22.6842	18.494	22.4092	16.9221	16.8101	31.1387	19.9299	12.6397	23.6277	24.6624	120.473	19.7948	15.5421	29.0775	20.1502	26.4709	26.3899	15.6543	31.881
RNU6-1269P	0	0	0	0	0	0	0	0	0	0	0	0	0	0	0	0	0	0	0	0	0	0	0	0.456957	0	0	0	0	0	0	0	0	0	0	0	0	0	0	0	0	0	0	0	0	0	0	0	0	0
CUX2	0.0110399	0.168237	0.023951	0.0470228	0.0902912	0.00710685	0.0221571	0.0216304	0.119342	0.0269119	0.0882403	0.015488	0.136687	0.0312443	0.00795945	0.112148	0.0335952	0.100462	0.0124139	0.00509766	0.00282635	0.0147433	0.0085095	0.0191793	0.0136028	0.00529753	0.00387862	0.0246377	0.00426389	0.0103908	0	0.00578621	0.00908691	0.0175286	0.0127094	0.314189	0.0140741	0.00285043	0.00740119	0.0169656	0.0386938	0.00760347	0.0195035	0.0304067	0.00351981	0.00487862	0.0348432	0.00537761	0.161902
THA1P	0.0491604	0.0200667	0	0.150216	0.0143595	0.04747	0.147998	0.0131346	0.20392	0.0112348	0.0406482	0.0387943	0.1826	0.187826	0.0265825	0.0220321	0.0897594	0.596474	0.0276394	0.0340497	0.0188786	0	0.142097	6.61889	0.151433	0.0176923	0.155443	0	0.0854417	0	0.0132953	0.0966222	0.106218	0.0585411	0.0565948	0.0265648	0.0626717	0.266551	0.049436	0.0188869	0	0.0253936	0.0744419	0.0761628	0.0705314	0.0488799	0.0831195	0.0359196	0.0563238
MRPL42	2.34865	1.97905	1.81659	1.8199	2.46629	1.83023	2.14127	2.9724	2.42264	1.97592	2.78663	2.59224	2.01089	2.16464	1.71931	2.97464	2.72929	2.28967	1.77609	3.33909	3.2029	2.42806	2.00288	9.21634	4.20757	2.55801	2.49716	1.85732	1.90076	3.28676	2.59739	5.10611	2.65917	2.97059	2.66628	4.01431	4.02832	3.09321	2.66292	4.2412	5.05046	3.41164	2.76745	2.86202	1.98534	3.62351	2.60325	1.38741	3.22592
AC013553.4	0.0452481	0.221637	0.294497	0.0502768	0.158601	0.218461	0.1946	0.120893	0.102377	0.227496	0.149653	0.30946	0.298788	0.192087	0.391472	0.0811149	0.165232	0.366004	0.101759	0	0	0.0604271	0	0.157217	0.0557525	0.0651374	0.143072	0.0252451	0.0786421	0	0	0.106719	0.0837983	0.0269411	0.0520909	0	0.0865262	0	0	0.0695354	0.0731957	0.0701181	0.102777	0.0934688	0.0432789	0.0299933	0.0612037	0	0.186629
SNORA25B	0	0	0	0	0	0	0	0	0	0	0	0	0	0	0	0	0	0	0	0	0	0	0	0.763974	0	0	0	0	0	0	0	0	0	0	0	0	0	0	0	0	0	0	0	0	0	0	0	0	0
PCED1A	7.68228	14.0351	3.27521	4.71554	11.0126	2.53075	5.72889	13.2082	13.6914	3.63222	22.5156	14.2752	8.83187	16.3319	2.19728	5.6251	11.1731	26.3903	3.20392	30.4185	36.0112	19.138	44.8559	6.78798	17.6575	11.5956	16.9036	11.6242	18.8404	8.11323	12.6155	26.2852	34.1027	9.1482	19.1691	26.077	29.4807	26.9684	6.59617	12.2123	16.0446	27.9703	23.1295	39.8221	34.0835	23.772	16.961	13.0886	21.2343
EIF1B	11.452	37.0962	19.8177	17.1408	48.8433	24.4618	27.6141	17.1313	38.4781	25.5259	26.2165	17.9428	27.6291	44.7418	19.437	21.0706	22.8268	20.7324	25.0761	13.6312	21.1411	19.3727	27.9282	7.92743	23.7233	15.4158	16.2592	13.7643	19.81	13.6951	14.1323	13.1347	12.6944	19.5181	6.71057	17.0696	14.6746	14.4916	25.6022	15.5405	15.668	13.4429	16.9736	21.2391	32.0021	19.0071	15.998	17.9827	17.6203
AC020763.1	0.0510786	0	0.0474921	0	0.0298396	0	0	0.0545882	0.0770463	0.0233464	0.0844686	0.026872	0.0421612	0.0433677	0	0	0	0	0.172308	0.21227	0	0.136427	0	3.10581	0.0314683	0.110296	0.0538361	0	0.0887757	0	0.0276281	0.0803139	0	0.0304127	0.117606	0	0.0651171	0	0.041092	0.0784955	0	0	0	0	0	0	0.0345451	0	0.0702259
AC022616.2	0	0	0	0	0	0	0	0	0	0	0	0	0.0419328	0	0	0	0	0	0	0	0	0.16961	0	0	0	0	0	0	0	0	0	0	0.0313613	0	0	0	0.0323823	0	0.0204348	0	0	0	0	0	0	0	0	0	0
SAT1	85.3231	79.8929	17.5257	87.3318	101.282	27.7097	39.8592	58.9642	165.001	75.3963	86.0602	95.5427	146.081	156.364	10.4909	65.0361	118.532	212.891	55.0975	105.614	111.809	65.346	206.184	88.3347	32.4499	83.9909	113.988	87.2308	156.844	236.514	85.543	47.1317	57.0677	55.5851	69.9764	100.857	73.9495	71.9193	56.3505	128.29	75.0351	58.7275	86.8994	127.831	167.541	80.9191	510.712	195.267	392.155
TUBAP2	0.191933	0.370356	0.292019	0.184182	0.244636	0.134788	0.240131	0.121208	0.223711	0.422681	0.331826	0.119333	0.25924	0.0888864	0.245307	0.156396	0.329201	0.441054	0.176581	0.362557	0.24122	0.326224	0.121043	0.485003	1.07496	0.65307	0.128733	0.379662	0.232497	0.44341	0.641767	0.562421	0.23697	0.322057	0.301307	0.452573	0.255806	0.310851	0.161426	0.147477	0.197579	0.207297	0.620907	0.0540647	0.200269	1.42261	0.566428	0.191234	0.28787
APPBP2	2.80417	4.16673	5.35233	3.14748	3.62095	5.85579	6.19177	5.85208	3.61508	4.38565	4.43461	3.58468	5.13966	3.91486	5.06666	6.37309	6.13983	1.42053	5.31298	2.96863	2.61773	4.66776	4.01647	12.6395	5.26351	2.1989	3.26192	2.95255	9.76227	3.62905	2.54335	4.01037	2.6969	5.77923	1.89955	5.00939	3.55308	2.0948	4.74339	7.50849	4.54309	1.82238	4.12112	3.847	3.50804	3.63067	3.01821	3.75424	6.78081
CT47A5	0	0	0	0	0	0	0	0	0	0	0	0	0	0	0	0	0	0	0	0	0	0	0	0	0	0	0	0	0	0	0	0	0	0	0	0	0	0	0	0	0	0	0	0	0	0	0	0	0
RPSAP53	2.1549	7.22342	0.0303575	2.15858	0.0190738	0	2.10628	3.01828	0	1.50725	18.9246	2.18147	4.12333	1.69099	0.670884	4.00935	0.0198713	0.0330125	0	0	4.48869	5.77737	0.0377498	0.170166	0.0603447	0.28201	0	0.0728651	0.0189155	2.90403	3.93822	0.0513375	0.0201557	0	0.112763	1.58788	9.84398	0.10116	0.0262665	1.58052	0.0528164	0.0337305	0.0988817	0.067445	2.74816	0.216425	0	0.0238561	3.96521
IMP4	11.109	7.49215	7.97718	10.8493	8.4614	13.1132	11.8188	9.78454	14.3597	9.41551	17.3584	10.4424	10.2586	9.97043	13.9374	11.3229	8.74422	23.784	10.6392	9.84518	20.7146	22.7256	11.049	6.24318	11.6671	24.5443	18.1931	10.1836	13.746	14.3048	23.8105	21.7253	23.9081	16.7227	18.1514	17.3196	21.8009	20.1006	15.9712	12.2494	10.7069	29.0568	18.8861	15.7578	19.4244	19.2985	18.2456	16.644	14.1776
AP003396.5	0	0	0	0	0	0	0	0	0	0	0	0	0	0	0	0	0	0	0	0	0	0	0	0	0	0	0	0	0	0	0	0	0	0	0	0	0	0	0	0	0	0	0	0	0	0	0	0	0
RPL5P21	0	0	0	0.0191854	0	0	0	0	0	0	0	0	0	0	0	0	0	0	0	0	0	0	0	0.0599931	0.0212749	0	0	0	0	0	0	0	0	0	0	0	0	0	0	0	0	0	0	0	0	0	0	0	0
RAB18	19.7639	10.9805	10.6472	15.4878	11.353	10.8436	12.5845	14.0241	11.4983	11.6256	14.0232	17.3452	11.0946	13.7967	10.3543	13.8599	17.5227	7.1565	11.1068	13.5198	14.3319	10.5787	11.2529	29.6132	12.1538	11.0583	12.5891	8.62965	12.3042	11.723	9.75814	15.0544	6.32651	11.5279	8.3045	14.5436	13.4483	5.99739	18.6813	17.3025	14.1858	4.45035	14.9091	10.7718	9.86284	10.3487	11.4304	16.8629	11.5592
NES	5.0435	19.1731	39.2616	8.17814	10.2442	11.564	41.0424	19.7743	12.2782	29.6623	12.3431	7.75223	23.2768	11.3158	30.9626	28.0272	6.01891	17.326	20.1738	6.7901	2.40739	5.72102	3.00345	9.38652	2.48324	44.4263	4.65396	5.8199	5.12799	7.1562	2.84851	2.40851	3.07283	9.05103	7.81158	7.7492	3.19869	4.29883	64.6886	3.80139	4.665	1.43861	9.40847	7.44241	5.60379	2.7826	12.7638	5.39074	5.01028
BX005214.3	0	0	0	0	0	0	0	0	0	0	0	0	0	0	0	0	0	0	0	0	0	0.0269753	0	0	0.00829619	0	0	0	0	0	0	0	0	0	0	0	0	0	0	0	0	0	0	0	0	0	0	0	0
[truncated: 3,748 more rows]
[truncated: 206 more columns]
