# Supplementary material for: Identification and validation of the molecular subtype and prognostic signature for clear cell renal cell carcinoma based on neutrophil extracellular traps
Source: Front Cell Dev Biol. 2022 Nov 29;10:1021690. doi: 10.3389/fcell.2022.1021690 (PMC9745193; doi:10.3389/fcell.2022.1021690)
Supplement: Supplementary file 8 [file DataSheet2.XLSX]

## Sheet: Sheet1
id	TCGA-BT-A20U-11A-11R-A14Y-07	TCGA-GC-A3BM-11A-11R-A22U-07	TCGA-CU-A0YN-11A-11R-A10U-07	TCGA-BT-A2LB-11A-11R-A18C-07	TCGA-BT-A2LA-11A-11R-A18C-07	TCGA-BL-A13J-11A-13R-A10U-07	TCGA-CU-A0YR-11A-13R-A10U-07	TCGA-GD-A3OQ-11A-21R-A220-07	TCGA-K4-A5RI-11A-11R-A28M-07	TCGA-BT-A20R-11A-11R-A16R-07	TCGA-K4-A3WV-11A-21R-A22U-07	TCGA-GD-A3OP-11A-11R-A220-07	TCGA-GC-A3WC-11A-11R-A22U-07	TCGA-K4-A54R-11A-11R-A26T-07	TCGA-BT-A20Q-11A-11R-A14Y-07	TCGA-BT-A20W-11A-11R-A14Y-07	TCGA-GD-A2C5-11A-11R-A180-07	TCGA-GC-A6I3-11A-11R-A31N-07	TCGA-BT-A20N-11A-11R-A14Y-07	TCGA-GC-A3I6-01A-11R-A20F-07	TCGA-XF-A8HF-01A-11R-A36F-07	TCGA-FD-A3B6-01A-21R-A20F-07	TCGA-GU-AATO-01A-11R-A39I-07	TCGA-BL-A0C8-01B-04R-A277-07	TCGA-UY-A78N-01A-12R-A33J-07	TCGA-FD-A3SN-01A-12R-A22U-07	TCGA-GU-AATP-01A-11R-A39I-07	TCGA-DK-A3IU-01A-11R-A20F-07	TCGA-4Z-AA86-01A-11R-A39I-07	TCGA-ZF-A9RD-01A-11R-A42T-07	TCGA-PQ-A6FI-01A-11R-A31N-07	TCGA-GV-A6ZA-01A-12R-A33J-07	TCGA-CF-A47W-01A-11R-A23W-07	TCGA-K4-A6MB-01A-11R-A31N-07	TCGA-KQ-A41R-01A-21R-A352-07	TCGA-GV-A3JX-01A-11R-A20F-07	TCGA-DK-A1AG-01A-11R-A13Y-07	TCGA-E7-A8O8-01A-11R-A36F-07	TCGA-FT-A3EE-01A-11R-A206-07	TCGA-BT-A20Q-01A-11R-A14Y-07	TCGA-DK-AA77-01A-11R-A39I-07	TCGA-GU-A763-01A-11R-A32O-07	TCGA-K4-A3WS-01A-11R-A22U-07	TCGA-4Z-AA83-01A-11R-A39I-07	TCGA-ZF-AA52-01A-12R-A39I-07	TCGA-DK-A6B0-01A-11R-A31N-07	TCGA-GU-A766-01A-11R-A32O-07	TCGA-FD-A3SO-01A-11R-A22U-07	TCGA-E7-A677-01A-11R-A30C-07
RNA5SP261	0	0	0	0	0	0	0	0	0	0	0	0	0	0	0	0	0	0	0	0	0	0	0	0	0	0	0	0	0	0	0	0	0	0	0	0	0	0	0	0	0	0	0	0	0	0	0	0	0
PLD1	3.25677	1.44909	0.754987	2.9779	1.63278	0.978518	1.21239	2.1613	1.49883	0.595225	2.87744	1.92868	1.0153	2.36187	0.319542	1.53216	3.0611	0.964862	0.657111	3.60642	2.18193	0.773108	1.27033	5.40693	1.24322	1.86839	1.03808	1.1967	2.06303	1.94671	0.761214	0.332095	0.96876	1.46085	0.602203	2.02951	1.31978	1.00193	5.71193	1.12004	1.05862	0.644417	1.32404	1.1755	0.998569	1.4537	1.74372	3.03207	0.536629
CHRNA10	0.114535	0.314511	0.174261	0.393361	0.26764	0.0904881	0.0626923	0.222554	0.266997	0.133255	0.387421	0.241023	0.266428	0.495063	0.101344	0.121327	0.202786	0.758006	0.140498	0.209142	0.0639762	0.257245	0.16854	0.397956	0.384884	0.142396	0.790153	0.168469	0.223193	0.147001	0.259068	0.532083	1.15699	0.359574	1.31856	0.450118	0.736705	0.84684	0.100518	0.104007	0.160012	0.328083	0.43359	0.387154	0.278855	0.358899	0.380265	0.418431	0.720541
AC009127.2	0.069837	0	0	0	0	0.0674357	0.06007	0.0373178	0	0.0319203	0	0.0367407	0.0576447	0	0	0	0.0425039	0	0.0785289	0	0	0	0	0	0.0430249	0	0	0.0779277	0	0	0.0755488	0.0549044	0	0.0831632	0.0803984	0	0	0	0	0	0	0.144296	0.105752	0.072131	0.0667978	0	0	0.102055	0
BPIFB4	0.0229937	0.00938576	0	0.0319365	0	0.0111015	0	0.0122868	0.0173417	0	0.00950617	0	0	0.00976128	0	0	1.02159	0.430107	0	0.0238891	0.00883004	0.130506	0.0265852	0.0399464	0.00708294	0	0.0121175	0.00641439	0	0.0162314	0.00621858	0	0.00709729	0	0	0.00621256	0.30779	0.0178105	0	0	0.102289	0.124712	0.0522279	0.023749	0.0109965	0.0228625	0	0.025201	0.200217
MIR186	1.96356	1.06867	0.912842	0.909075	0	0.632014	1.12596	5.7708	1.23408	1.4958	3.24713	1.72168	2.161	4.72355	1.41567	1.76	0.995877	0	1.47196	1.81335	0.754045	0	0	56.2854	1.2097	1.64889	0	2.00845	0.758378	0	0.177013	2.31556	0	4.09192	1.13025	1.41473	3.54623	0.506979	0.921465	1.50876	2.64696	0.169044	1.98223	5.40815	0	0.650785	0	0.717349	4.1994
AC079325.1	0	0	0	0	0	0	0	0	0	0	0	0	0	0	0	0	0	0	0	0	0	0	0	0	0.0202322	0	0	0	0	0	0	0	0	0	0	0	0	0	0	0	0	0	0	0	0	0	0	0.0239953	0
CCDC103	0	0.00589893	0.00671839	0.0080288	0	0	0.0062152	0	0	0	0.00597461	0	0	0.00613495	0	0	0.00439771	0	0	0.0100095	0	0	0.00835438	0	0	0	0.00761583	0	0.00418617	0	0.00390837	0	0.00892127	0	0	0.00390458	0	0	0.00581302	0.00555212	0	0	0.00547086	0.0149262	0.0276452	0.0143691	0.0195475	0.0105592	0.0099344
AL683887.1	0	0	0	0.0544812	0	0	0	0	0	0	0	0.154772	0	0	0	0	0	0	0	0.135843	0	0	0	0	0	0	0	0	0	0	0	0	0	0	0	0	0	0	0	0	0	0	0	0	0	0	0	0	0
AC104664.1	0	0	0	0	0	0	0	0	0	0	0	0	0	0	0	0	0	0	0	0	0	0	0	0	0	0	0	0	0	0	0.0387356	0	0	0	0	0	0	0	0	0	0	0	0	0	0	0	0.1453	0	0
SNORA58B	0.413887	0.168944	0	0.229943	0	0	0.178001	0.110581	0.156075	0	0.171111	0	0.170815	0.527109	0	0	0	0	0	0	0	0	0.239267	1.07855	0.127493	0.297908	0	0	0.239781	0	0	0.488084	0	0.246432	0	0.223652	0.923371	0.160295	0.0832416	0.159011	0.167381	0	0.940103	0.427482	0	0	0.279917	0.302412	0
ENPP7P4	0	0.0634705	0.0240959	0.0431936	0.0151396	0.150147	0.0668735	0.152329	0.058636	0.0236904	0.149998	0.13634	0.0855646	0.0220033	0.0280266	0.023229	0.0630906	0.0786099	0.145705	0.0538494	0.199042	0.0173046	0.209744	1.62081	0.127728	0.0559606	0.136573	0	0.0450418	0.182939	0.420527	0.0203743	0.0799916	0.108013	0	0.042012	0.231268	0	0.0312731	0.019913	0.0628836	0.0669329	0.176594	0.0803006	0.0495755	0.188963	0	0.0568066	0.106891
AC012150.2	0	0	0	0	0	0	0.0445004	0.0276453	0	0	0.0427778	0	0	0	0	0	0	0	0.0581749	0	0	0.0690912	0.0598167	28.1322	0	0	0	0	0	0	0	0	0	0	0	0	0	0.0400737	0	0	0.0418454	0	0	0	0	0	0	0	0
BCYRN1	0.0794683	0.0375598	0.120555	0.0790054	0.0342075	0.193859	0.0215856	0.0592265	0.0346989	0.0869826	0.0829999	0.0187034	0.0224402	0.0355114	0.18093	0.0468619	0.0254556	0.141671	0.0823043	0.021727	0.0947645	0.0377029	0.0217612	2.92828	0.016749	0.070747	0.0374708	0.00700064	0.00605778	0	0.0339347	0.0263058	0.0632586	0.0448258	0.0987088	0.0474625	0.0453227	0.00161986	0.0588839	0.00803445	0.00845738	0.0216047	0.0950022	0.0151198	0.0880114	0.148326	0.0608172	0.0137521	0.10159
EIF3LP2	0.104626	0.284713	0.0648529	0.0775023	0.32598	0.0673521	0.179987	0.167722	0.105211	0.143463	0.778587	0.0550427	0.0863598	0.177663	0.0754323	0.0312599	0.212256	0.2821	0.0392158	0.0483109	0.0803567	0.0698618	0	0.0605878	0.343773	0.0753076	0.036758	0.136204	0.0202046	0.0492372	0.094319	0.164509	0.409057	0.16612	0.160598	0	0.0889208	0.0540275	0.0280566	0.214379	0.028208	0.306249	0.132026	0.144083	0	1.59511	0.117933	0.152892	0.159828
AC093831.1	0	0	0	0	0	0	0	0	0	0	0	0	0	0	0	0	0	0	0	0	0	0	0	0	0	0	0	0	0	0	0	0	0	0	0	0	0	0	0	0	0	0	0	0	0	0	0	0	0
AVPR2	0.428914	0.834192	0.692031	0.392479	0.648526	0.718699	2.84292	0.748246	1.08462	0.322894	0.490247	1.55963	1.68686	0.14995	0.777636	1.43603	0.813843	3.18879	0.425556	0.0699004	0.319734	12.2478	0.306296	0.262991	0.116578	0.145282	0.465365	0.295608	0.0877013	0.0712406	0.0477641	0.0793419	0.319292	0.165245	0.145229	2.03142	0.120617	0.195429	0.42117	0.203557	0.0714241	0.0260651	0.620836	0.599357	0.193058	0.175604	0.14504	0.0645217	0.0578134
AC012354.5	0	0	0	0	0	0	0	0	0	0	0	0	0	0	0	0	0	0	0	0	0	0	0	0	0	0	0	0	0	0	0	0	0	0	0	0	0	0	0	0	0	0	0	0	0	0	0	0	0
AC136628.5	0	0	0	0	0	0	0	0	0	0	0	0	0	0	0	0	0	0	0	0	0	0	0	0	0	0	0	0	0	0	0	0	0	0	0	0	0	0	0	0	0	0	0	0	0	0	0	0	0
SYDE2	0.650055	1.18604	2.4217	0.252078	0.231931	2.772	1.29466	1.68551	0.500138	4.60036	0.815264	0.638072	1.41164	0.507472	1.98163	1.0793	0.982447	0.255851	5.64655	0.85214	0.475812	0.39619	0.438848	11.4827	0.94342	1.44451	0.492019	0.58662	0.90233	0.0985508	0.0401166	0.939801	0.204687	0.659801	0.793565	0.976013	0.425482	0.571107	2.90436	1.475	0.861011	0.473251	0.634216	0.351475	0.383909	0.309436	0.118024	0.0988194	0.419875
GPR173	0.103831	0.433798	0.329373	0.169662	0.545913	0.277192	0.887844	0.926887	0.644895	0.265206	0.954479	0.330961	0.559596	0.378555	0.336867	1.11133	0.401463	0.685483	0.309054	0.753003	0.924119	0.501631	0.254221	0.328933	1.59543	0.224207	3.96546	0.238535	0.413997	0.0862293	0.168485	0.806695	1.14998	3.69477	0.105471	0.85811	0.443823	0.179775	0.167061	0.497462	0.454487	0.940163	0.837007	0.18925	0.315463	1.95546	0.466771	0.227596	0.654985
AC013269.1	0	0	0	0	0	0	0	0	0	0	0	0	0	0	0	0	0	0	0	0	0	0	0	0	0	0	0	0	0	0	0	0	0	0	0	0	0	0	0	0	0	0	0	0	0	0	0	0	0
LINC01098	0	0	0	0	0	0	0	0	0	0	0.0225059	0.0143196	0	0	0	0	0	0.0825632	0	0.0188525	0.0209052	0.0726995	0	0.0945732	0.0167689	0.0783665	0	0	0	0	0.0441676	0.0213989	0	0	0	0	0	0.0210833	0.0109486	0	0.0220153	0	0.0206083	0	0	0.0180424	0.0184085	0.0198878	0.012474
PTGES3P2	0	0.715031	0.0542908	0.12976	0.307001	0.394681	0.251122	1.02965	0.264227	0.106754	1.40013	0.215032	0.963933	0.24788	0.252589	0.20935	0.213225	0	0.262632	0.202214	0.269078	0.272925	0.067511	6.79652	0.0359731	0.126086	0.369257	0.358354	0.744217	0.24731	0.0947495	0	0.432552	0.173832	0.336105	0.157763	0.111658	0	0.0704617	0.314064	0.0944559	0.150807	0.486305	0.180926	0.111699	0.541871	0.315923	0.0853278	1.07039
CAPN10	1.65688	2.09966	0.892812	1.16319	1.50029	1.21084	1.22758	2.31602	2.48217	0.908767	3.09181	2.44662	1.92398	2.42345	1.06289	1.38723	2.17723	4.96871	1.27876	1.47101	3.16112	2.12218	2.25527	2.68873	2.48695	1.84851	5.05243	1.46436	2.35611	1.97237	2.75784	5.55382	3.19867	3.03803	2.96521	4.48681	5.46066	2.50261	2.10997	1.34834	1.68125	3.72296	1.8361	5.11446	4.41575	4.30577	2.63333	2.35245	3.86047
AL390728.6	3.41075	5.49514	1.34411	2.04549	2.37519	1.30866	2.27316	5.39523	6.37128	1.35246	6.18197	4.14724	3.76615	9.72318	1.22139	3.32037	5.47141	4.93312	0.838167	4.11459	8.69148	3.0165	6.2678	22.0927	7.58409	2.48751	24.6166	2.64648	4.27911	4.49643	4.78929	15.3784	9.06358	11.593	28.8641	6.28596	12.6845	9.55285	4.27031	6.97709	6.7232	4.11866	7.1486	10.7783	7.86412	10.9749	3.34552	5.14925	5.652
LINC01899	0	0	0	0	0	0	0	0	0	0	0	0	0	0	0	0	0	0	0	0	0	0	0	0.0888181	0	0	0	0.014262	0	0	0	0	0	0	0.0294283	0	0	0	0	0	0	0	0.0193542	0	0	0	0.0518647	0	0.0351448
AC011195.1	0	0	0.133511	0	0.251657	0	0.123511	0.30692	0	0.196896	0	0.377717	0	0.243833	0.15529	0.128708	0.0873933	0	0.32293	0.298369	0.551427	0.0958817	0.498066	4.24084	0.176929	0.206712	0.151345	0	0.0831894	0	0.155338	0.11289	0.177288	0	0.661236	0.0775936	0	0	0.0577595	0	0	0.29669	0	0.14831	1.09876	0	0.0971141	0.209837	0.0658069
CARD11-AS1	0.0580894	0.0948455	0.0270053	0.0161363	0	0	0	0.248323	0.0219053	0	0.240156	0	0.047948	0.246601	0	0	0.0530312	0	0	0.0201171	0	0.0387881	0	1.61467	0.0715749	0.0418116	0	0.0648191	0.067307	0	0.0157101	0.251178	0.12551	0	0.167185	0.0156949	0.222164	0.0224975	0.105147	0.111587	0.0704764	0.0750146	0.109954	0.149994	0.0277807	0.0192527	0.0196433	0	0.0133108
RN7SL567P	0	0	0	0	0	0	0.079895	0	0	0.042455	0	0	0.0766693	0	0	0	0	0	0	0	0	0	0	0.161367	0	0	0	0	0	0	0	0	0	0	0	0	0	0	0	0	0	0	0	0	0	0	0	0	0
CITED4	21.7071	3.28233	3.619	21.9808	7.35874	5.61704	7.4317	2.52556	7.16144	4.16414	9.28369	17.9681	11.3506	3.54076	6.17527	9.10539	10.6471	23.2455	5.21841	18.3677	10.6273	1.2281	1.08797	3.26953	9.42052	46.5497	28.5141	14.3661	32.4616	15.5798	9.95979	24.3627	10.8391	20.2464	22.6755	10.1582	26.1735	24.9309	20.8266	30.8772	11.3127	6.62819	10.865	10.7793	16.7326	12.5884	62.339	19.5639	33.7254
HIF1AP1	0	0	0	0.0893491	0	0	0	0.171875	0	0	0	0.0846085	0	0	0	0	0.0978805	0	0	0.111391	0	0	0	3.63215	0	0.231517	0	0	0	0	0.0869891	0.126437	0	0	0	0	0	0	0	0	0	0	0	0.166107	0	0.319814	0	0.117509	0
AC090602.1	0.111684	0.638231	0	0.124096	0.652445	0	0.288193	0.119358	0.336925	0.204188	0.461728	0.176268	0.276557	0	0	0.100106	0.611753	0.564619	0	0.077355	0.257333	0.0745747	0.129128	1.16415	0.48164	0.241164	0	0.623112	0.194109	0.315353	0.0604091	0.26341	0.551561	0	0.257147	0	0.213569	0.432541	0.044924	0.0858155	0.270998	0.230759	0.169119	0	0.106823	1.77675	0.226599	0.244809	0.102366
AC011773.4	0.0182755	0.0298394	0	0	0.0747346	0.0176471	0	0.0292969	0.0551331	0	0.0604444	0.0192292	0.0603397	0.0155166	0.0395285	0.0819049	0.0444911	0.0184784	0.0205501	0.0126581	0.196509	0.0366094	0.0422601	0.507993	0.0112591	0.0263088	0.154097	0.0305891	0.0105877	0	0.00988512	0.186782	0.0338458	0.15234	0.273511	0.00987555	0.13979	0.198183	0.0147024	0	0.0591269	0.0188803	0.0968591	0	0.0524406	0.0605709	0.0988798	0	0.0167509
CEACAM5	121.778	1.38824	0.0076381	141.4	0.00479907	0	0.0282641	0.0790143	8.48802	0.0150191	0.285285	23.9168	23.9428	0.0488235	0	2.21636	162.241	5.73123	0.00923735	52.8531	0	0.0164561	1.80463	3.15401	0.445369	0.0650424	9.25583	0.247499	0.0571108	33.6455	1.72404	1.79544	0.0101425	7.01893	0.264803	425.687	3.65498	13.3753	16.5517	0.991012	9.0298	0.0212169	1.39945	0.169695	3.0251	0.108907	3.67798	6.26043	0.00752957
RRP7A	8.86664	18.4903	5.27594	9.40387	18.6327	6.68429	8.78303	8.9748	15.5583	6.52963	17.479	12.4161	8.81541	15.5304	5.68922	6.47663	10.7004	26.1842	6.38835	16.547	19.6037	21.8498	13.6794	9.11529	20.9453	15.3893	20.9579	17.5527	12.5943	14.8931	28.906	15.9688	40.7455	13.2351	26.63	33.6842	25.4945	14.5743	14.341	11.9359	22.1337	25.1438	12.0535	12.7826	22.5934	19.3322	46.6766	10.7455	11.8681
RNU5F-6P	0	0	0	0	0	0	0	0	0	0	0	0	0	0	0	0	0	0	0	0	0	0	0	0.421503	0	0	0	0	0	0	0.131234	0	0	0	0	0	0	0	0	0	0	0	0	0	0	0	0	0	0
GPR108	17.3614	19.1291	8.82045	17.9915	23.8155	12.1461	15.521	18.0487	19.1783	9.67693	24.1185	25.6176	18.748	18.0574	9.37833	17.4459	37.7768	15.0831	11.8886	24.5777	20.1897	16.2777	19.6376	6.48272	21.489	12.2442	19.2588	21.699	16.295	18.7851	13.6453	21.5205	29.8816	19.652	24.6861	16.1834	31.5803	24.8872	24.5373	20.3938	21.1414	23.4062	15.5987	23.1881	22.7806	27.6499	25.7287	12.1477	30.6136
LINC00598	0.022615	0.0830803	0.0315405	0	0.0528457	0.0109187	0.0486304	0.0725065	0.0511681	0.113702	0.0467479	0.0416414	0.0373335	0.0288015	0.0978286	0.0405411	0.0481734	0.102897	0.0508592	0.180132	0.0173692	0.0377517	0.0392209	0.962564	0.0348313	0.0325556	0.0357537	0.0946309	0.0851614	0	0.0122323	0.0266691	0.0558431	0.0538606	0.286385	0.0488818	0.0648686	0.0175171	0.0409352	0.0434422	0.137187	0.0934533	0.222593	0.350367	0.0216308	0.0224859	0.0305896	0.107405	0.160644
NDUFB8	21.5975	12.3674	15.0018	15.3467	23.0627	14.37	20.4056	13.5494	19.7715	14.2989	19.7088	17.0952	15.8048	13.4121	15.3327	14.399	8.20037	25.6951	13.5993	13.0574	26.1576	13.8008	32.931	8.56079	24.2087	23.1459	23.5944	13.1731	7.34098	25.0452	15.3373	19.791	47.1858	12.4402	44.9458	10.8642	25.3795	40.4049	11.4285	9.30362	16.6146	40.0936	13.0796	20.053	16.2675	28.9777	20.3484	15.7187	16.9373
AL513285.1	0	0	0	0	0	0	0	0	0	0	0	0	0	0	0	0	0	0	0	0	0	0	0	0	0	0	0	0	0	0	0	0	0	0	0	0	0	0	0	0	0	0	0	0	0	0	0	0	0
AC046143.2	0.703608	0.861612	0.490653	1.46588	1.33588	0.169854	0.302602	0.281982	1.06131	0.482395	1.16356	0.832865	0.435577	0.746738	0.190231	0.473001	1.71291	5.33565	0.593384	1.21834	3.10729	2.93638	5.08442	3.0559	1.19206	1.39272	1.48318	0.686981	0.917163	2.4834	2.5689	2.48923	3.69201	1.46627	2.22754	1.52084	2.69097	2.99751	0.212266	2.02739	1.28047	2.18067	2.39726	1.8168	4.37442	2.33198	2.49826	0.128525	1.61227
AC068643.1	0	0	0	0.0189528	0	0	0	0	0	0	0	0	0	0	0	0	0	0	0	0	0	0	0	0.0592659	0	0	0	0	0	0	0	0	0	0	0	0	0	0	0	0	0	0	0	0	0	0	0	0	0
LINC00504	0.215433	0.00901917	0.0359523	0.144239	0.0516321	0.0586737	0.0617677	0.0177104	0.00833219	0.0782689	0	0.0232487	0.0501548	0.01407	0.149347	0.0396102	0	0.0111705	0.124228	0.015304	1.10307	0.863105	0.00638671	1.35311	0.0102094	0.003976	0	0.0246554	0.00640044	0.00779871	0.349578	0.0434278	0.00682009	1.17088	0.833066	0.00298496	0.0246474	0.00427872	0.0155537	0.00424446	0.0134037	0.00285335	0.0334587	0.00570536	0.010567	0.00732319	0.0112077	0	0.0531622
AL160413.1	0	0	0	0	0	0	0	0	0	0	0	0	0	0	0	0	0	0	0	0	0	0	0	0.315447	0	0	0	0	0	0	0	0	0	0	0	0	0	0	0	0	0	0	0	0	0	0	0	0	0
AC073548.1	0.43368	1.03772	0.180758	0.481878	0.174725	0.216604	0.347301	1.34249	0.789499	0.164045	1.68165	1.47121	0.851714	1.10463	0.113209	0.294893	0.464178	1.19452	0.0840785	0.590397	0.539824	0.159769	0.985546	3.03966	0.497507	0.505905	1.8126	0.342083	0.433186	0.380032	0.493416	2.08097	1.32014	1.48697	1.53223	0.694962	1.07715	0.683425	0.162414	0.48261	0.713639	1.18187	2.71741	1.68358	0.543539	0.852498	1.2339	0.174827	1.2062
OR1AA1P	0	0	0	0	0	0	0	0	0	0	0	0	0	0	0	0	0	0	0	0	0	0	0	3.04255	0.0189291	0	0	0	0	0	0	0	0	0	0	0	0	0	0	0	0	0	0.0232631	0	0	0	0	0	0
AC108749.1	0.0734839	0	0	0	0.0214642	0.0354786	0	0.0392665	0	0	0.0911401	0	0	0	0	0.0658661	0	0	0	0	0.0282193	0	0	0.255323	0	0	0.42598	0	0	0	0	0.0288857	0	0	0.296089	0.0397085	0.0234201	0	0.0147792	0.0282317	0.0594357	0	0.139093	0.0379488	0	0.0243549	0	0	0
PPP3R1	16.813	13.1791	17.3598	14.2599	13.87	14.0125	16.5347	13.6617	19.1181	12.6344	11.9712	14.8901	15.2109	14.4241	12.363	20.876	13.798	20.0797	12.7699	16.0388	11.7175	21.4639	18.1328	20.2236	15.9315	14.1678	22.1309	13.6527	23.8638	20.8302	25.5846	20.054	14.729	19.6973	15.6945	25.7723	16.9796	10.3134	25.1732	17.7866	33.0256	10.5565	18.6858	13.5447	13.3757	16.1429	17.2402	17.7818	12.7946
C12orf4	2.38762	2.86564	4.31279	3.08353	1.93078	3.46654	2.93596	4.14115	2.46687	4.89916	2.62913	3.5165	3.39125	1.25792	3.72835	4.16274	3.31206	3.26686	3.71641	5.90843	1.72437	6.65872	6.05478	6.32587	3.49308	2.89572	2.83484	3.01077	7.3553	5.0201	4.386	2.07422	1.78702	2.30376	2.03364	3.65813	2.86223	2.02596	2.05604	4.25154	3.7379	2.00451	3.29191	2.87216	2.51808	2.94248	5.39544	4.92553	3.06067
AP002478.2	0	0	0	0	0	0	0	0	0	0	0	0	0	0	0	0	0	0	0	0	0	0	0	0.263345	0	0.0363694	0	0	0	0	0	0	0	0.0300851	0	0.027304	0	0	0	0	0	0	0	0	0	0	0	0	0
AL096840.2	0	0	0	0	0	0	0.260303	0	0	0	0	0	0	0	0	0	0	0	0	0	0	0	0	0.525746	0	0	0	0	0	0	0	0	0	0	0	0	0	0	0	0.232532	0	0	0	0	0	0	0	0	0.13869
GINS1	1.8749	0.689064	4.09118	1.72581	1.38226	0.133612	0.624843	0.817019	0.840075	0.177084	0.560612	1.04825	0.55393	0.182095	0.224461	5.65555	4.8044	4.26012	0.256725	15.8229	10.9355	12.4177	6.59125	5.08415	10.9115	5.77654	6.32942	4.33477	11.2228	3.51632	10.0439	10.9653	2.22943	6.85454	1.7841	11.4773	2.46518	3.7834	3.80145	2.9238	7.10671	3.18417	8.37064	1.75785	4.26821	1.79312	6.677	10.4893	4.73059
NCBP1	6.11789	5.74822	6.62222	6.16087	5.41435	6.0055	6.27895	7.08582	5.0464	4.75555	7.05096	7.80356	6.2013	7.10666	5.27215	9.95792	7.04861	5.13433	5.84685	14.1036	4.578	8.83073	5.86523	23.4689	9.50709	7.82486	5.10613	7.31912	13.1223	8.06435	12.2926	9.34433	5.72458	9.97952	5.78164	13.5883	4.66279	5.51682	12.8104	5.66754	6.49517	2.5339	9.06823	3.96107	7.2442	8.0434	10.8175	12.3058	8.05786
AC092535.5	0.28357	0.925998	0.922806	0.393856	0.372732	0.684549	1.46347	3.14419	1.01587	0.129611	0.703409	2.12587	2.04805	0.963048	0.536671	1.14378	0.776634	1.57695	0.159432	3.87905	0.544482	0.757393	0.983586	3.32531	1.0482	1.73492	1.27023	0.830607	3.86066	0.500434	0.421798	0.390139	0.0437637	4.6431	0.652908	0.881088	0.180753	0.164736	0.456256	1.03497	0.114679	0.0732384	5.63588	0.65899	2.10203	0.0939841	0.767128	1.19136	0.519825
AC116553.2	0	0	0	0	0	0	0	0	0	0	0	0	0	0	0	0	0	0	0	0	0	0	0	0	0	0	0	0	0	0	0	0	0	0	0	0	0	0	0	0	0	0	0	0	0	0	0	0	0
MIR4308	0	0	0	0	0	0	0	0	0	0	0	0	0	0	0	0	0	0	0	0	0	0	0	2.41454	0	0	0	0	0.201298	0	0	0.546333	0	0	0	0	0	0	0	0	0	0	0	0	0	0	0	0	0
EDDM3DP	0	0	0	0	0	0	0	0	0	0	0	0	0	0	0	0	0	0	0	0.0449158	0	0	0.224933	0.788619	0	0	0	0	0	0	0	0	0	0.0386115	0	0	0.0826718	0	0	0	0	0	0	0	0	0	0	0	0
PARG	2.43087	2.75501	3.65813	2.71627	3.23447	3.14738	3.50214	4.25457	2.35065	2.56073	3.92465	4.12526	3.82273	1.79369	3.29946	5.08568	2.84205	1.67556	3.72682	5.45391	2.14516	5.29819	4.60602	12.593	5.45965	5.39127	2.60837	3.09518	6.14502	3.80379	3.40138	2.10523	2.99111	4.66554	2.45105	2.74871	4.12031	2.41845	4.43211	4.78131	5.65879	1.7035	4.02997	3.11148	2.73446	3.50274	3.16559	5.56098	4.01606
AL512343.1	0	0.135955	0.929046	0.0925213	0.0972876	0	0	0	0	0.0761176	0.137699	0	0	0	0.1801	0	0.202711	0.336767	0	0.346038	0.127905	0.2224	0	0	0.307793	0.239737	0	0	0	0	0.180155	0.130926	0	0.0991561	0.575158	0	0	0	0	0	0	0.0860226	0	0	0.159287	0.441558	0	0	0.152641
CDRT15P2	0	0	0	0	0.118569	0	0	0	0	0	0	0	0	0	0	0	0	0	0	0	0	0	0	0	0.0416804	0	0	0	0	0	0	0	0	0	0	0	0	0	0	0	0	0	0	0	0	0	0	0	0
NDUFA1	167.323	78.1375	71.2621	81.4261	165.618	63.6485	87.5414	82.9308	100.922	78.8961	124.467	105.849	81.7627	53.1256	66.9533	96.6256	116.46	206.442	71.516	114.543	222.706	91.3144	206.627	45.4475	189.801	105.917	162.569	64.0807	98.9376	150.016	103.024	236.661	230.401	125.44	306.282	97.1865	167.43	293.419	78.2262	130.205	154.295	286.79	100.119	90.0905	118.924	195.984	128.296	73.6384	71.967
FAM92A	1.27015	1.66836	2.79202	0.64457	1.23373	3.70873	2.55681	2.38866	2.08745	2.33952	1.62079	1.23471	2.76967	1.02046	3.03836	3.10619	1.89682	1.14241	2.865	2.97536	2.24517	1.41522	0.894278	6.59346	4.36337	0.630411	2.39371	0.970957	3.95822	1.52022	2.22922	2.41445	3.00531	1.42899	0.842423	3.05069	2.3902	3.16003	1.28261	2.24325	0.693067	1.97023	2.06114	0.982927	1.71533	2.46047	2.44372	1.10535	2.63245
AC135048.3	0.257418	0.0700498	0.478686	0.095342	1.45368	0.331422	0.442833	0.55021	0.841284	0.117657	0.780433	0.27085	0.708256	0.145705	0.463978	0.384554	0.522228	0.433793	0.482426	0.178294	0.527218	0.974018	1.58733	1.34161	0.475766	0.802898	0.271314	0.335113	0.248554	0.605708	0.139236	0.53967	1.27128	0.510896	0	0	0.273472	0.132927	0.517722	0.0659315	0.624618	0.620517	0.714631	0.177249	0.738645	0.45502	0.812442	0.313475	0.43256
ACSM5	0.0568142	0.0985611	0.429202	0.0512918	0.0622317	0.747476	0.568096	0.185949	0.476693	0.168792	0.0880814	0.0523065	0.592054	0.0904452	0.238089	0.241891	0.103734	0.122071	0.598924	0.0196755	0.0654533	0.0142262	0.131376	0.135715	0.00437523	0.00511172	0.097307	0.126792	0.00822868	0.0300791	0.0115239	0.0111665	0.0043841	0.05497	0.0572303	0.122803	0.00452682	0.0220036	0.00856991	0.0818528	0.0516969	0.0183419	0.0483929	0.0953556	0.00679271	0.0423675	0.0432271	0.036323	0.0130186
AC121161.2	0	0	0	0	0	0	0	0	0	0	0	0	0	0.0362604	0	0	0	0	0	0	0.0328011	0	0	0	0	0	0	0	0	0	0	0	0	0	0	0.0230779	0	0	0	0	0	0	0	0	0	0	0	0.0312048	0
HMGB1P17	0	0	0	0.0248982	0	0	0	0.0478951	0	0	0	0	0	0	0	0.16068	0	0.13594	0	0.0310406	0	0	0	0	0.0276099	0.12903	0	0.0250039	0.467344	0.0632714	0.0484812	0.0704665	0	0.0800512	0.15478	0	0	0	0.0180268	0.0688711	0.0724964	0	0.0339315	0	0	0.0297067	0.697118	0	0.0205385
RN7SL627P	0	0.0758295	0	0	0	0	0	0	0	0	0	0	0	0	0	0	0	0	0	0	0	0.124045	0	0.64547	0	0	0	0	0	0	0	0	0	0	0	0	0	0	0	0	0	0.0479796	0	0	0	0	0	0	0
AGGF1	4.68051	4.11218	4.64198	3.45474	3.23884	4.56261	4.58667	7.91702	5.23617	2.75563	7.28863	5.77778	5.03158	2.44113	4.16391	7.59149	8.3492	2.73807	4.51744	11.1998	4.13831	9.65499	6.04292	15.5173	12.5675	3.23258	3.72338	4.90565	6.77578	5.82919	6.17845	5.99268	4.49919	5.89876	3.20734	4.85668	7.97363	4.41958	8.02837	9.40631	7.78325	4.1475	5.93159	5.40976	4.89252	6.22723	5.9805	10.0153	8.60558
OGFOD1	6.52468	3.96526	5.22371	5.6528	3.98722	5.6497	6.86719	6.33837	6.01033	4.27614	6.55727	5.62065	4.87743	5.56851	6.38515	7.99469	5.96833	4.77384	5.15098	7.32264	5.77815	9.43525	3.15539	5.63388	5.20529	8.19242	9.02785	7.83769	7.27918	9.41691	8.8124	7.80486	5.36247	7.74661	3.8115	5.29123	6.91821	4.6221	14.7584	8.11236	8.94323	5.90427	8.43038	5.0968	5.53598	5.70664	9.17295	6.03177	7.04
CYTIP	2.11	2.02417	0.450385	4.88058	2.566	0.570803	3.75693	1.75924	13.994	0.499094	1.75823	2.08189	6.19398	3.64569	0.150942	5.90193	7.39029	19.8152	1.71714	2.0301	1.12872	3.21254	3.74954	1.2409	0.52098	0.827329	1.95566	10.9386	8.44271	5.73762	0.865957	1.42647	0.0658881	0.69415	0.444232	2.0053	1.03096	0.241658	0.752962	2.49186	1.21522	0.32655	3.10186	0.873421	4.28764	0.157824	5.54151	1.37973	0.485374
AL354714.2	0.461803	0.691175	0.763337	0.313577	0.359707	0.743206	0.507556	0.589498	0.406337	0.680132	0.572762	0.472404	0.82589	0.479219	0.416184	0.735875	0.702652	0.129703	0.663523	1.33273	0.394092	1.52467	1.00854	0.713135	1.0748	0.886391	0.540814	0.772955	0.980983	0.470873	1.37382	0.50425	0.0633516	0.336064	0.295356	1.42795	0.556019	0.218597	0.650149	0.335127	0.498025	0.132523	0.524469	0.291483	0.785254	0.527193	1.09313	1.04976	0.564368
LINC02255	0	0.115459	0	0.0785733	0.0826211	0	0	0.151146	0	0	0	0	0	0.600392	0	0.126767	0	0	0	0	0	0	0	5.40541	0.174262	0.101798	0	0	0	0	0	0.111188	0	0	0.162817	0.0764239	0	0	0	0.217342	0.114391	0	0.10708	0.292149	0	0	0	0	0.583334
AC040914.1	0	0	0.0822898	0	0.0517032	0	0	0	0.0667492	0.0404524	0	0	0.0730528	0	0	0.158659	0	0	0	0	0	0	0	0	0	0	0	0	0	0	0	0	0	0	0	0	0	0	0	0	0	0	0	0	0	0.117332	0	0	0
RPSAP12	0.443717	0.85385	0.0589373	0.369772	0.999827	0.0612085	0.436184	0.169359	0.215131	0.347672	1.62478	0.383501	0.601699	0.457461	0.0685516	0.312493	0.347211	0.640919	0.0356387	0.329282	0.803295	0.888849	0.3298	0.220245	0.976297	0.752821	0.100215	0.671951	0.22034	0.402714	0.27429	0.62293	2.17177	0.339677	1.49597	0.239771	0.8283	0.810138	0.369713	0.146118	1.46119	0.982286	0.431939	0.229146	0.515351	3.69755	0.364396	0.717887	0.610048
AL035427.1	0	0	0	0	0	0	0	0.0777212	0	0	0.0601321	0	0	0	0	0	0.0442612	0	0	0	0	0	0	0.884394	0.0896074	0	0	0	0	0	0	0	0.089789	0	0	0.117894	0.092712	0	0	0	0	0.0375654	0.165186	0	0.0695594	0	0	0.106274	0.0999857
IFIT2	1.21805	0.829756	1.87505	0.587082	0.329869	1.79931	4.84997	2.93971	2.11715	1.07291	1.77418	4.71058	2.61005	0.219163	1.67495	3.21751	1.28137	1.3213	4.92531	9.27462	0.563787	9.70073	3.91715	6.25018	1.35174	3.5766	25.3361	26.1707	12.66	7.04948	9.22373	1.10981	0.856509	1.14309	18.2851	3.86638	2.49892	0.49361	5.6296	5.80771	2.94254	0.650015	3.27972	3.86584	11.2724	1.59877	68.3415	6.4303	2.71346
NUS1P1	0.446735	0.911759	0.771396	0.833216	0.447391	0.801124	0.933196	1.12537	0.433189	1.26888	0.870688	1.10797	0.63213	1.4359	1.00076	1.43009	0.893354	0.354903	1.72229	1.10507	0.147047	2.32247	0.258256	0.277179	0.491469	0.803878	0.73991	0.854554	1.49741	0.450504	1.46708	0.476648	0.0787945	1.74794	0.110206	1.1208	0.630536	0.1483	1.74562	1.25046	0.929138	0.11538	0.531517	0.75803	0.152605	0.401883	0.971141	1.98179	1.21377
LIN7A	0.190528	0.858865	1.43646	0.688034	0.493611	2.15973	1.14361	1.44747	1.63687	1.81173	0.904131	0.414015	1.12821	0.734979	2.23518	2.11615	0.889856	1.89293	0.773132	0.154915	1.73373	0.124456	1.3313	20.5363	0.836969	4.6806	1.5061	0.409026	0.287949	0.181276	0.0492874	1.15598	0.0511381	0.779298	2.68932	3.41544	1.21975	0.776397	1.18956	1.08207	1.29984	0.0278134	1.50214	0.483411	5.47898	0.12904	0.280123	0.172501	2.41639
AL157366.1	0	0.0549673	0	0	0	0	0	0	0	0.0307748	0	0	0	0.0571666	0	0	0	0.204235	0	0	0.0517128	0	0	0.233944	0	0	0	0	0	0	0.0364189	0	0	0	0	0	0	0	0	0	0	0	0	0	0	0	0	0	0
LY86-AS1	0.0251154	0.00410072	0.0140111	0.025116	0.00293443	0.00485036	0.0129617	0	0.0416721	0.00229589	0	0.0026426	0.0580459	0	0.00543226	0.00900472	0.0213999	0.137129	0.00564825	0.00347911	0	0	0.00580766	0.0174529	0	0	0.00529425	0.028025	0.00873021	0.0212749	0.00271695	0	0	0.134585	0.00578271	0	0	0	0.0020205	0	0	0.0051893	0.0228188	0	0.00480448	0	0	0.00367018	0.00690603
AC113346.2	0	0	0	0	0	0	0	0	0	0	0	0	0	0	0	0	0	0	0	0	0	0	0	0	0.037941	0	0	0	0	0	0	0	0	0	0	0	0	0	0	0.0473206	0	0	0.093256	0	0	0	0	0	0
BIRC5	5.84281	1.02987	21.8056	4.54943	2.49964	0.0712361	0.983557	0.670155	3.57202	0.24615	0.164697	0.927589	0.986472	0.200435	0.0957387	13.5556	5.79201	23.2503	0.340114	17.6284	20.987	28.305	9.1437	11.3937	35.8688	36.9418	12.5497	10.257	13.4715	40.9426	44.8872	22.0221	9.74593	24.7956	9.46113	20.5223	6.10376	7.28574	6.79548	5.98599	11.009	9.98785	11.4504	3.61169	9.84343	3.2715	29.0729	20.6125	14.521
AC022126.1	0.0474609	0.154984	0.0441284	0	0.0277261	0.0916579	0.12247	0	0	0.130157	0.078486	0	0.352575	0.0402962	0.102654	0.0425408	0	0	0.213472	0.460217	0.0729037	1.17257	0	0.32981	0	0.0341614	0	0.423674	1.3748	0.134012	0.102685	0.149251	0	0	0	0.102586	0.0302526	0	0	0.401148	0.153551	0	0.179671	0	0.0453954	0	0.0641968	0.104034	0.0435014
S100Z	0.0432103	0.0117586	0.0133921	0.0320084	0	0	0.0867233	0.0615724	0.0760408	0.00658335	0	0.0530427	0.0951107	0.0244582	0	0.103282	0.0876617	0.30583	0.0323922	0	0.0442496	0.0288528	0.0333064	0.100091	0	0.0518366	0.030362	0.00803604	0.0667559	0.0406699	0	0.0566184	0.0266748	0.0171519	0	0.0622655	0	0	0.0231747	0	0.0349496	0	0.0654319	0.0446297	0	0	0.00974123	0.0947164	0.0264036
SNORA13	1.05806	1.72754	0	1.52834	0	0	0.182017	0.339227	0.797979	0	0.349941	1.44725	0.349335	2.33566	0.457698	0.948373	0.38637	1.0698	0	1.17254	0.81263	1.1304	0.489328	25.3662	2.477	0.456941	0.44607	0.590317	0.98076	1.19502	1.25905	3.32729	1.30633	1.25995	1.21807	0	2.8326	0.655642	0.255358	0.650391	0.684628	2.84198	0.640872	1.7485	0	1.8235	1.00181	0.154616	1.3577
LINC00648	0	0.0528539	0.0171989	0.00513838	0.199914	0.00893085	0.0795537	0.0247109	0.0418526	0	0.0229423	0.00486575	0.0610734	0	0.0100023	0.638336	2.1728	0.0374062	0	0	1.20759	0.975769	0	6.28251	0.011396	0	0	0.722425	0.144673	0	1.65588	0.494446	0	1.77321	1.03281	0.00499782	0	0	0	0.00710664	0	0	0	0	0.0176927	0.00613074	0.0312756	0	0
AL714019.1	0	0	0	0	0	0	0	0	0	0	0	0	0	0	0	0	0	0	0	0	0	0	0	0.968205	0	0	0	0	0	0	0	0	0	0	0	0	0	0	0	0	0	0	0	0	0	0	0	0	0
AC079193.1	0.0478645	0.0781508	0.0445036	0	0.0279619	0	0.0411704	0.0255766	0	0.065632	0.0395767	0	0.0790163	0	0.0517635	0.0429026	0	0	0	0.0331522	0	0	0	0.332615	0	0	0.0504484	0	0	0	0	0	0.0295479	0	0.110206	0	0	0.037075	0	0.0367781	0	0.0247242	0	0	0.0457815	0	0.0323714	0	0.0219356
AC023762.1	0	0	0	0	0.0281534	0	0	0	0	0	0	0	0	0	0	0.0431964	0.0586613	0.0487274	0	0	0.296109	0.0321795	0	0.167446	0.267211	0	0	0	0	0	0	0.113663	0	0	0	0.0781251	0.0614376	0	0	0	0	0.273829	0	0	0	0.0319449	0	0	0
AC025171.5	0.091775	0.474511	0.113775	0.220945	0.41104	0.177239	0.394699	0.588485	0.392224	0.0978773	0.404715	0.354068	0.378763	0.129867	0.198502	0.219363	0.65165	1.45377	0.103197	0.402582	0.187965	0.224697	0.459809	3.61393	0.150774	0.242212	0.257945	0.409629	0.531689	0.259138	0.0661873	0.144303	0.169965	0.437149	0.211308	0.314086	0.272997	0.094783	0.0984422	0.282072	0.0989734	0.489862	0.347429	0.157983	0.204822	0.10139	0.786202	0.245874	0.406572
USP17L10	0	0	0	0	0	0	0	0	0	0	0	0	0	0	0	0	0	0	0	0	0	0	0	0	0	0	0	0	0	0	0	0	0	0	0	0	0	0	0	0	0	0	0	0	0	0	0	0	0
C5orf63	0.481468	0.530469	0.0618718	0.315332	0.722607	0.105834	0.168346	0.985174	0.312932	0.0644088	1.10368	0.751651	0.216476	0.38552	0.0380991	0.266652	0.633705	0.550138	0.039614	0.843181	0.481022	0.603775	0.457103	10.0169	1.4614	0.0309924	0.618853	0.28391	0.360572	0.420003	0.969704	1.06786	1.44503	0.853018	0.662431	0.541494	2.36037	0.87928	0.270819	0.610567	0.905489	1.31831	0.871328	0.751988	0.894821	1.54644	0.370627	0.777942	0.380307
BCL11B	2.40418	1.1905	0.0699594	2.78484	1.33333	0.031138	0.650278	1.93947	2.67253	0.009826	2.04715	1.24785	1.28058	0.924795	0.0154994	1.87233	1.57444	1.94905	0.116839	2.64545	1.24385	1.00244	0.281698	0.180514	3.55831	1.13474	0.298336	2.55477	1.4136	1.95258	5.95551	2.61123	1.04842	1.65334	1.20033	0.758966	3.03298	0.413522	0.227714	4.70228	2.13873	1.88409	2.66125	0.429278	0.147363	1.62927	0.562186	7.45854	1.38916
LINC00316	0.0618557	0	0.172537	0.034365	0.0361354	0	0.212819	0.0330529	0.0466511	0.395811	0	0	0.0510567	0	0	0	0	0.375254	0.0695542	0	0	0	0	0	0.0381078	0.0445225	0	0	0.0358354	0	0.0334573	0	0	0	0	0	0	0	0	0	0	0	0	0.0638875	0.0591637	0	0.251002	0	0
P3R3URF-PIK3R3	0	0	0	0	0	0	0	0	0	0	0	0	0	0	0.0195988	0	0	0	0	0	0	0	0	0	0	0	0	0	0	0	0	0	0	0	0	0	0	0	0	0	0	0	0	0	0	0	0	0	0
AC107081.2	0.175463	0.114595	0.0326286	0.194964	0.143505	0.067772	0.0301848	0.262527	0.661666	0.176437	0.087049	0.332315	0.202763	0.804466	0.0759026	0.346002	0.192222	1.95153	0.0394603	0.243061	0.700766	0.281189	0.486887	4.32855	0.367536	0.303108	0.77673	0.176212	0.528595	0.346809	0.569442	1.24151	0.628243	0.668624	1.33319	0.379261	0.55922	0.897011	0.225852	0.134822	0.737981	0.453174	0.823665	0.616172	0.268524	0.465233	0.308537	0.128204	0.595052
OR52B3P	0.0303279	0	0	0.0505477	0.106303	0.0878553	0.130432	0.0810294	0.0228731	0.0138619	0.0501532	0.0319105	0.0250332	0.0514992	0.0327984	0	0.110748	0.0919939	0	0.105029	0	0.121505	0	0.263439	0.0560529	0.0218295	0.0639303	0.0507622	0.0527105	0	0.0820209	0.0715296	0.505499	0	0	0.0819416	0.0193317	0.352372	0	0.0233034	0.0735901	0.0939946	0.0688869	0.156621	0.0290081	0.0402065	0.0820446	0.0221595	0.0277978
AC099508.2	0.055185	0	0	0	0	0	0	0	0	0	0	0.0290323	0	0	0	0	0.0335865	0	0	0.076445	0	0	0	0.0958713	0	0	0	0.0307891	0	0	0.0298492	0.0433853	0	0.0657152	0	0	0	0	0	0	0.044635	0	0.0417824	0	0	0.0365801	0	0	0
OR10G9	0	0	0	0	0	0	0	0	0	0	0	0	0	0	0	0	0	0	0	0	0	0	0	0	0	0	0	0	0	0	0	0	0	0	0	0	0	0	0	0	0	0	0.022766	0	0	0	0	0	0
AL160270.2	0	0	0	0	0	0	0	0	0	0	0	0	0	0	0	0	0	0	0	0	0	0	0	0	0	0	0	0	0	0	0	0	0	0	0	0	0	0	0	0	0	0	0	0	0	0	0	0	0
AP001269.1	0	0.0435158	0	0.0296138	0	0.0514708	0	0.0854492	0	0	0	0.0280426	0.0439977	0.0452569	0.0576457	0	0.0324415	0.0538954	0.0599378	0.0369194	0.122818	0.0711849	0.0616294	0.463015	0.0985172	0	0	0	0.0308809	0.0752546	0.0864948	0	0	0	0	0.0576074	0	0	0	0	0	0	0	0	0.0509839	0	0	0.038947	0
TBC1D8B	0.814447	1.38782	0.737984	0.702579	0.918709	0.534781	0.848293	2.25515	0.685726	0.391209	1.11421	1.62041	0.628256	1.27235	0.384345	1.62727	3.1057	0.236566	0.609432	1.99591	1.79015	0.672373	0.660873	1.9037	1.46514	1.0957	0.980153	0.689036	1.39665	0.836251	0.421306	0.568122	0.398566	1.92032	0.494379	1.43233	1.33468	0.545977	2.04902	1.32215	2.2062	0.206525	1.60552	0.942144	0.660028	0.999244	0.204304	0.543151	1.53372
AL354943.1	0	0	0	0	0	0	0	0.0192562	0	0	0	0.0379167	0	0	0	0.0323005	0	0	0	0	0.0276773	0	0	4.00671	0	0	0.0379817	0	0	0	0	0	0	0.0214563	0	0	0.0459405	0.0558261	0	0	0	0	0	0.03722	0	0	0	0	0
LINC00963	2.56796	6.18742	4.45934	2.15913	5.9718	3.58865	4.53788	5.21644	6.47039	5.71924	5.17491	5.69924	5.66124	4.92119	4.67974	3.99047	3.83526	6.76735	3.97585	6.19989	2.40673	3.72525	4.73458	1.83457	4.22809	3.39022	3.64052	4.83216	2.2565	2.79046	1.69727	3.91263	4.17559	2.944	1.70842	4.00024	2.67465	1.36938	2.92235	3.87032	2.06138	1.99637	3.75179	1.9437	4.46807	5.59418	1.59711	2.49703	7.46429
AC087272.1	0	0	0	0	0	0	0	0	0	0	0	0	0	0	0	0	0	0	0	0	0	0	0	0	0	0	0	0	0	0	0	0	0	0	0	0	0	0	0	0	0	0	0	0	0	0	0	0	0
ZNF853	1.17481	4.70011	12.7075	0.936463	5.1793	10.3436	7.07354	6.81183	5.81699	6.7371	7.64441	2.24957	6.89034	4.06418	10.7638	3.39452	6.51056	4.16855	9.02564	0.571108	3.14404	4.51671	4.60643	1.76207	9.5304	1.88029	2.64566	3.05336	1.5261	0.257548	0.177609	4.80736	3.02258	5.21794	1.55408	3.84053	4.3582	3.3969	7.32025	5.9152	1.36926	2.5706	5.1546	0.241172	3.8596	2.89729	0.952458	0.362549	6.42734
IGHV1-17	0.0842645	0.137583	0	0	0	0	0.289919	0	0.0635516	0	0.139348	0	0.20866	0	0	0	0.615416	0.426	0	0	0	0	0.292278	0	0	0.0606519	0	1.0813	0.244089	0.118965	0	0	0	0	0	0	0.107424	0	0.0677895	0.582723	0	0	0.127599	0	0.805973	0	0.113978	0	0
AC018554.1	0	0	0	0	0	0	0	0	0	0.0492868	0	0	0	0	0	0	0	0	0	0	0	0	0	0	0	0	0	0	0	0	0	0	0	0	0	0	0	0	0	0	0	0	0	0	0	0	0	0	0
ORM2	0.18516	0.090696	0	0.0411476	0	0	0.0318529	0.0395765	0.279293	0.0338523	0.0612397	0.0779289	0.183401	0.0943248	0	0.0663861	0.180306	0.374431	0.041641	0	0.0853261	0.0989096	0	0.450343	0.296589	0.15993	0.117093	0.0826444	0.0643623	0.209129	0	0	0.160025	0.0881967	0.724749	0.20011	0.023605	0	0	0	0	0.0191287	0.196267	0.573726	0.0708408	0	0.751356	0	0.0169713
VAMP4	2.76042	4.01273	2.77964	2.57318	2.96389	3.43987	4.71588	5.36381	4.14733	3.09192	4.72278	3.54736	3.29617	2.64478	3.45727	3.49135	5.20613	4.56721	3.61314	2.71299	2.10335	2.57905	2.36531	4.98516	2.36945	2.74475	2.77145	2.55366	5.7237	3.05768	2.96259	3.75279	1.65019	2.1438	2.44307	6.15527	5.55684	2.42129	3.5988	3.82712	4.35068	2.01202	3.91567	4.13015	3.12035	3.27264	2.01818	3.09317	4.52273
AL354718.3	0	0.0395462	0	0.188387	0.48108	0.0935511	0	0.181194	0	0	0.160214	0.127422	0.0399842	0.164514	0.0523871	0.0434195	0.117928	0.440811	0	0.268413	0	0.161728	0	0	0.0298434	0.627606	0.102112	0.0540531	0.224511	0.0683898	0	0.380834	0.14952	0	0.111534	0.418819	0.0308774	0.0375217	0.0194851	0.0372212	0.078361	0.225199	0.220059	0	0.185332	0.128439	0	0.106182	0.199799
CLEC4GP1	0.0646996	0.0528191	0.36094	0.0179725	0	0.281137	0.473034	0.466729	2.34221	0.0739303	0.0267484	0.272303	1.17489	0.0823987	0.244895	0.289962	0.157509	3.00922	0.36376	0	0.149076	0.0864038	2.46858	0.112401	0.11958	0.093139	0.0340962	0.0180488	0.412314	0.0913436	0	0.0254327	0.0399406	0	0.18621	0.0349617	0.123723	0.0751727	0	0	0	0.0167101	0.538848	0.13365	0.371303	0.107217	0.131271	0	0.0593019
RN7SL127P	0	0	0	0	0	0	0	0.10026	0	0.0857591	0	0	0	0	0	0	0	0	0	0	0	0	0	1.30385	0.0577968	0	0	0	0	0	0	0	0	0	0	0.0506945	0	0	0	0	0	0	0	0	0	0	0	0	0
AC113607.1	0	0	0	0	0	0	0	0	0	0	0	0	0	0	0	0	0	0.0966275	0	0	0	0	0	0	0	0	0	0	0	0	0	0	0	0	0	0	0	0	0	0	0	0	0	0	0.0457037	0	0	0	0
LATS1	2.66367	4.18162	4.17516	2.68652	2.51865	4.01847	4.80355	6.07618	3.05758	3.89949	3.65639	2.92258	3.91615	3.98399	4.12728	4.64664	3.0461	0.905428	4.2328	3.33574	1.0229	4.08558	1.89376	12.4909	3.51074	2.37196	2.1279	2.84326	3.09954	1.89409	4.05808	2.60357	1.49157	3.48603	2.35797	3.52803	3.0595	2.15907	3.61906	5.96247	3.91382	1.01763	3.84859	4.5337	1.66943	3.34566	2.87619	6.15516	4.58293
LINC01495	0	0	0	0	0	0	0	0	0	0	0	0	0	0	0	0	0	0	0	0	0	0	0	0	0	0	0	0	0	0	0	0	0	0	0	0	0	0	0	0	0	0	0	0	0	0	0	0	0
MELK	3.82916	0.841051	5.46759	2.18308	1.25163	0.0352142	0.290153	0.4482	0.98327	0.12918	0.0603074	0.556382	0.481623	0.10837	0.0492986	6.48851	6.05927	4.73819	0.143525	19.4303	6.36505	32.7398	5.59731	4.84667	14.8059	8.56377	9.05189	7.3807	18.6978	12.7042	17.3485	11.7836	3.23057	7.74086	3.63155	19.7211	2.35361	7.1537	4.07433	1.53417	11.1644	4.9778	3.86558	1.90214	5.13624	1.64984	17.5484	24.1279	3.41778
ALDH7A1P1	0	0.149878	0.0512097	0.101997	0.139427	0.0177277	0.0473742	0.0784817	0.0276924	0.0419565	0.0607204	0.0289755	0.136384	0.031175	0.0198545	0.0658231	0.111736	0	0.0619318	0.101727	0	0	0.0212266	1.62662	0	0.0396433	0.0387002	0.0102429	0.0744526	0	0	0.115468	0.192669	0.0437244	0	0	0	0.0284411	0.00738477	0.04232	0.0593969	0.104316	0.0417006	0	0	0.133864	0.124164	0.0134142	0.134619
AC087318.1	0.144701	0	0	0	0	0	0	0	0	0	0	0	0	0	0	0	0	0.219461	0	0.0501117	0	0.0483106	0	1.88539	0	0.468688	0	0.0807323	0	0	0	0	0	0	0	0.039096	0	0	0	0	0	0	0	0	0	0	0	0	0
LINC00824	0	0.00504199	0	0.0102937	0.00360799	0	0	0.00330021	0.0419215	0.00564576	0	0.00974752	0.0152935	0	0	0.0110716	0.0225531	0.0249785	0	0.0042777	0	0	0	0.0107295	0	0.00444541	0.00650947	0.0137831	0	0	0.00668119	0.00485549	0	0	0.0213302	0	0	0	0	0.00474556	0	0	0	0	0	0.00409389	0.0125308	0	0.00283041
RPL35AP33	0	0.0687914	0	0	0	0	0	0.0450271	0.0635516	0	0.069674	0	0	0	0	0	0	0	0	0	0	0.0562659	0	0	0	0	0	0	0	0	0.0455781	0	0	0	0	0	0	0.0652697	0	0.0647471	0	0	0.0637994	0	0	0.111712	0	0	0
AC116493.1	0	0	0	0	0	0	0	0	0	0.126116	0	0.145162	0	0	0	0	0	0	0	0	0	0	0	12.4633	0	0	0	0	0	0	0	0.216926	0	0.164288	0	0.298203	0	0	0	0	0	0	0.417824	0.284988	0.527833	0	0	0	0
LINC00964	1.15639	0.022803	0	0.353814	0.0424257	0	0.00961024	0.0746281	0.0168529	0.00255337	0.041572	0.0558403	0.0507223	0.0569169	0	0.0250364	0.00679996	0.0621327	0.00628169	0.661648	0.227401	0.0186511	0.0904256	0.650242	0.0619497	0.474477	0.0471039	0.0872703	0.58903	0.220835	0.426053	0.0614868	0.00689725	0.575432	0.0900373	0.0392435	0.103266	0.0562527	0.240439	0.270426	0.0994056	0.0403989	0.24955	0.265416	0.0427463	0.0148121	0.222911	0.257152	0.171532
MIR4494	0	0	0	0	0	0	0	0	0	0	0	0	0	0	0	0	0	0	0	0	0	0	0	2.3283	0	0	0	0	0.194109	0	0	0.26341	0	0	0	0	0.213569	0	0	0	0.270998	0	0	0	0	0	0	0	0.15355
GOLGA4	11.0643	11.3673	9.42219	14.0444	6.82655	13.6984	7.32086	15.0629	6.05928	11.4765	10.8759	13.2661	9.91155	11.21	12.49	11.4257	11.3013	2.81997	14.8052	10.0145	8.25219	14.1703	4.59147	33.2474	10.1318	12.6392	5.18016	8.4574	11.4502	4.45565	3.98123	4.65322	4.58586	16.1331	11.627	12.697	8.08685	7.08599	28.6074	14.5681	15.0805	2.36001	6.39052	7.28277	7.43627	5.69562	6.54156	16.2413	9.81807
RNU7-54P	0	0	0	0	0	0	0	0	0	0	0	0	0	0	0	0	0	0	0	0	0	0	0	0	0	0	0	0	0	0	0	0	0	0	0	0	0	0	0	0	0	0	0	0	0	0	0	0	0
AL136309.1	0	0	0	0	0	0	0	0	0	0	0	0	0	0	0	0	0	0.0823641	0.0457991	0	0	0	0	0.141518	0.0250927	0	0.0429286	0	0	0	0	0	0	0	0	0	0	0	0	0	0	0	0	0	0	0	0	0	0
VN1R107P	0.538647	0	0.125206	0	0	0	0.579144	0.359786	0	0.0615496	0.334035	0.425067	0.333456	0.114333	0.873787	0.60351	0.0819574	0	0.151422	0.0932702	0.310277	0.0899178	0.155695	2.33944	0	0.096927	0.283863	0.150262	0.15603	0	0	0.741078	0.16626	0.881967	0	0.509371	0.0858362	0	0.433334	0.7243	0.217836	0	1.12153	0.27817	0.128801	0.357049	0	0.393569	0.123427
AC005832.1	0	0	0	0	0	0	0	0.0525841	0	0	0.0813675	0	0	0	0	0	0	0	0.0553272	0.102238	0	0.0328546	0.0568887	1.79507	0.090939	0	0	0	0.0285055	0	0.0798414	0.0386827	0	0	0	0.026588	0.0313632	0.038112	0.0197917	0.0756137	0	0.101663	0	0.101639	0	0.0326151	0.166384	0.179755	0.0450985
RNA5SP509	0	0	0	0	0	0	0	0	0	0	0	0	0	0	0	0	0	0	0	0	0	0	0	0.410877	0	0	0	0	0	0	0	0	0	0	0	0	0	0	0	0	0	0	0	0	0	0	0	0	0
WASF3-AS1	0	0	0	0	0	0	0	0	0	0	0.00765497	0	0	0.0078604	0	0	0	0.0280824	0	0	0	0.00618185	0	0.112586	0	0.00666373	0	0	0	0	0	0	0	0.0055123	0	0.00500275	0	0	0	0	0	0	0	0	0	0	0	0.00676447	0
PRR20A	0	0	0	0	0	0	0	0	0	0	0	0	0	0	0	0	0	0	0	0	0	0	0	0	0	0	0	0	0	0	0	0	0	0	0	0	0	0	0	0	0	0	0	0	0	0	0	0	0
CEBPA	17.6183	5.73753	1.56153	5.93114	19.485	1.41512	3.12839	9.67164	12.0936	0.625836	17.4511	5.88658	3.01091	7.64732	1.50392	12.6949	13.3074	16.1915	1.58777	4.46772	71.9299	1.19285	22.3862	60.0633	29.3531	16.4387	24.466	9.43578	3.08626	3.20171	4.19488	20.6716	9.74037	24.6934	18.4354	8.50882	10.3575	13.0336	6.30371	19.4556	11.8102	16.8088	39.3459	4.2316	7.3361	8.29621	2.2138	12.49	12.0353
LINC02148	0.0230125	0.112721	0	0.0383551	0	0.0222212	0	0.0368906	0.0173559	0.0210366	0.0380558	0.0121067	0	0.0195385	0.0746613	0.0412538	0.0280116	0.023268	0	0	0	0	0	0.079958	0.0425324	0	0	0	0.0266642	0	0.0124473	0.018092	0.0284124	0	0	0.0248706	0	0	0.00925663	0.0707294	0	0	0	0	0	0	0	0	0.031639
AL355574.1	0.995459	1.92085	1.26213	1.35747	0.581536	0.96123	1.47896	2.031	1.09203	0.909984	1.87067	0.714139	1.26985	0.614678	1.27228	1.13561	1.04647	1.64702	1.01759	2.44452	2.9887	1.3294	3.24357	12.2629	1.95134	4.10366	0.763053	0.959312	2.56898	0.38329	2.79008	2.917	2.40222	0.754351	3.12545	4.00992	0.634526	0.841161	0.982839	1.04303	1.24433	0.654436	1.71294	0.467344	1.73116	1.37969	1.34648	3.63672	2.48839
AC012645.1	0.289972	0.626627	0.491644	0.227434	1.48473	0.823533	0.821612	0.647135	0.553169	0.60811	0.818015	0.655075	0.506854	0.33309	0.811651	0.626846	0.436013	0.655368	0.632943	1.65399	0.471621	0.660596	1.12412	6.48961	0.977291	0.994471	2.42703	0.885046	0.563268	0.216733	0.304462	0.791189	1.2004	0.964819	0.706921	0.331819	1.05464	0.620972	0.370501	0.406298	0.3725	1.10135	1.03316	0.687081	0.685224	0.768847	0.380687	0.598225	0.891146
RNU6-952P	0	0	0	0	0	0	0	0	0	0	0	0	0	0	0	0	0	0	0	0	0	0	0	0.452725	0	0	0	0	0	0	0	0	0	0	0	0	0	0	0	0	0	0	0	0	0	0	0	0	0
RWDD2A	0.841924	0.883705	2.20165	0.321576	0.913422	2.52603	2.4247	1.72724	1.88791	1.74885	1.92061	1.33274	2.07861	0.465914	2.48763	1.38801	1.2307	1.39852	1.70746	0.734129	3.36594	0.848287	1.95555	3.27791	2.08402	0.730447	2.16298	1.04431	1.05827	0.827801	0.471655	1.51883	1.20654	1.73213	1.26348	1.45422	1.24103	0.919982	1.02505	1.49022	2.17059	1.46388	1.95788	2.81837	1.78313	1.50981	0.920197	0.620655	2.14969
AC002524.1	0.308713	1.26013	0.430554	0.257267	0.841618	0.397464	0.132769	0.714837	1.47458	0.211654	1.44647	0.812056	0.467164	1.13581	0.0556434	0.55342	0.469719	0.208094	0.289279	0.392008	0.118552	0.618411	0.297443	0.536318	0.380381	1.07399	0.271149	0.0287064	0.387508	0.145281	0.640093	0.364055	0.508203	0.490161	0.0592332	0.556064	0.39356	0.239123	0.786458	0.513952	0.124848	0.425238	1.28555	0.265711	0.246065	2.21687	0.243584	0.375941	1.27331
TRBV3-1	0.0719804	0.117526	0.0669262	0.3999	0.294351	0	1.30018	0.307705	2.87722	0	1.60696	1.62834	0.534724	0.183342	0	1.41941	1.66472	0.946134	0.161878	0.299132	0.110568	0.0480635	0.166447	0	0.0443453	0	0.0758662	1.44575	0.542114	0.812981	0	0.396126	0.0444352	0	0	0.233376	0	0.0557547	0.0579072	0.663699	0.0582196	0	0.43599	0	0	0.0477131	1.02231	0.15778	0.0659752
AL445567.2	0	0	0	0	0	0	0	0	0	0	0	0	0	0	0	0	0.0687915	0	0	0	0	0	0	0.0981814	0.0348173	0	0	0	0	0	0	0	0	0	0	0	0	0	0	0	0	0	0	0	0	0	0	0	0
RPL12P45	0	0	0	0	0	0	0	0	0	0	0	0	0	0	0	0	0	0	0	0	0.0452216	0	0	0	0	0	0	0	0	0	0	0	0	0	0	0.0318166	0	0	0	0	0	0	0	0	0	0	0	0	0
PSME3	18.9122	17.9503	12.7539	22.2948	18.6149	13.0872	15.4074	20.4685	19.7595	12.9288	22.6162	22.9656	14.154	27.5273	13.6706	25.3883	34.4909	14.6979	13.7842	24.2722	21.2467	32.9932	29.4139	14.805	27.4086	18.9916	16.991	19.4086	24.1918	35.454	47.448	31.781	16.4333	27.904	16.8858	31.8307	23.6957	18.4615	29.4404	34.516	32.7275	21.9394	24.0926	22.0273	18.6221	23.8195	39.7386	36.3582	31.9625
AC026801.2	0.431606	0.704705	0.568509	0.08992	0.70389	0.746705	1.00545	1.77778	0.352641	0.238372	2.58733	0.539278	0.86095	0.320644	0.291728	0.628653	1.10546	1.72741	0.384215	0.822089	3.9917	0.456311	4.7199	3.53039	2.57039	0.931985	1.44054	0.983283	0.906419	0.482399	0.466906	1.41383	2.49789	1.16713	1.38712	2.20594	1.12339	0.654699	0.412325	1.10546	0.669098	0.445889	2.02878	0.780121	1.89211	2.12188	0.717589	0.473038	1.95327
APOL4	4.48174	8.39893	1.05223	1.55039	16.1599	0.496716	1.57074	10.1051	8.03562	1.54002	7.6188	15.7266	4.23005	4.56402	0.500676	11.7229	5.16964	20.7006	1.39545	7.63795	34.303	8.19207	3.98483	11.9527	2.99482	13.0377	13.7305	10.1095	5.6362	2.25135	2.32329	25.0433	3.99324	14.9159	13.3022	10.0798	13.4026	0.941333	2.2709	17.6087	24.6154	32.6727	15.501	4.27033	2.60154	25.1856	24.7181	2.88939	2.9527
LINC01124	0.0398833	0.141092	0.197775	0.00738597	0.0854311	0.128373	0.228703	0.433341	0.140372	0.0303823	0.142902	0	0.230442	0.0790124	0.0862643	0.333655	0.275101	0.188189	0.0149491	0.0644564	0	2.65425	1.10671	0	0.0163808	0.0956908	0.0700606	0.11126	0.254166	0.0563077	0.0359544	0.0209036	0.00820698	0.00791562	0.0306099	4.36782	0.00847415	0	0	0.0204303	0	0	0.0201313	0.0274623	1.39875	0	0.0899119	0.0679962	0.261984
TACR1	0.291624	1.95221	0.310586	0.539074	0.941644	0.793589	2.77747	0.597822	2.63129	0.685847	1.20564	1.08789	0.779028	0.81933	0.418594	1.39251	0.667996	2.09083	0.620065	0.0110174	0.048868	0.0955927	0.0245217	2.6529	0.0718649	0.0305316	1.05622	0.399365	0.0368616	0.24703	0	0.0125055	0.238944	0.0410411	0.0915615	0.108877	0.118292	0.0246421	0.0789133	0.0814827	0.0128658	0.0246497	0.345248	0.00547641	0.0608579	0.0351466	0.0609616	0.00387415	0.0485989
NCF4-AS1	0.046214	0.018864	0	0.0513501	0	0	0	0.0493894	0.0871357	0	0.019106	0	0.0190729	0.0196187	0	0	0	0.163545	0	0.0480135	0	0.0308585	0.133581	0.963435	0	0	0.0974176	1.70174	0.0267736	0	0	0	0	0.522808	0.0798043	0.0249727	0.0441866	0	0.0464731	0.0177549	0	0	0.139961	0.095464	0.0884056	0.0153168	0.156275	0	0.0529481
AC004408.1	0	0	0	0.0272881	0	0	0	0	0	0.02245	0	0	0	0	0	0	0	0	0	0	0	0	0	0	0	0	0	0	0	0	0	0.0386151	0	0	0	0	0	0	0	0	0	0	0	0	0	0	0	0	0
LINC00498	0	0	0	0	0	0	0	0.0661058	0	0	0	0	0.0510567	0	0	0	0	0	0	0	0	0	0	0	0	0	0	0	0	0	0	0	0	0	0	0	0	0	0	0	0	0	0	0	0	0	0	0	0
AC068790.5	0.15856	0.453054	0.0737131	0.176181	0.0926288	0.0765537	0	0.381272	0.0597922	0	0.0655524	0	0.0654389	0.40387	0	0	0.0965019	0	0	0.164734	0.30445	0.4235	0.733303	11.5694	0.439581	0.0570641	0.501358	0.0442322	0.597089	0.111928	0.557465	0.249312	0.440472	0.141612	0.365077	0.299883	0.859088	0.122817	0.0318897	0.365502	0.0641236	0.409516	1.20051	0.818839	0	0.262758	0.26809	0	1.08999
AC138915.1	0	0	0	0	0	0.280171	0	0	0	0	0	0	0	0	0	0	0	0	0	0	0	0	0	0	0	0	0	0	0	0	0	0	0	0	0	0	0	0	0	0	0	0	0	0	0	0	0	0	0
EEF1E1-BLOC1S5	0	0	0	0	0	0.0353862	0	0	0	0.0167498	0	0	0	0	0	0.0328473	0	0	0	0	0	0	0	0	0	0	0	0	0	0	0	0	0	0.0218195	0	0	0	0	0	0	0	0	0	0	0	0	0	0	0
DNAJC4	11.7611	11.9097	8.72582	7.24708	17.1093	8.00678	9.26242	10.4529	15.0784	6.25091	16.8129	11.7471	13.1423	10.0622	7.08063	8.60063	9.67821	21.3299	7.02393	10.3544	14.5852	11.4618	22.0143	4.61596	16.048	14.9317	15.0696	11.9824	8.03348	12.3436	6.67603	17.2944	34.1046	12.3039	13.1241	11.7571	30.7028	12.496	7.39263	13.6286	10.2669	32.0485	9.20834	24.5847	15.8908	32.1409	5.77066	6.14649	16.0733
AP001180.4	0	0.0558355	0.0635921	0.0189989	0	0	0	0.0730939	0	0	0.0282759	0.0179909	0.0564539	0	0	0.0306522	0	0	0	0	0	0	0	0.594099	0	0	0	0	0	0	0	0	0	0.0203613	0	0	0.043596	0	0	0	0	0	0	0	0	0	0	0	0
EPDR1	1.41508	2.30245	13.5226	0.682441	3.3928	8.4737	11.3434	9.13161	3.26843	5.77616	7.33722	1.51994	8.1032	1.98574	11.0631	6.09528	3.56457	1.20226	10.4091	0.952893	1.51704	1.97508	1.45432	6.72639	1.20477	1.59148	3.68724	2.692	2.76686	0.582698	2.6364	0.115886	1.23755	1.56223	0.158383	3.4941	1.82906	0.0456706	0.339942	3.18644	0.0953793	0.0609127	5.95967	0.35524	6.18472	1.13342	1.84096	2.7141	7.98479
RIIAD1	0.0622387	0.0406481	0.127311	0.0345778	0.0945338	0.120197	0.0535343	0.0665151	0.018776	0.142236	0.0823392	0.0851324	0.133569	0.116255	0.296158	0.033472	0.0151518	0.0881015	0.167964	0	0.0860431	0.0581821	0.446152	0.0648753	0.0460125	0.0268789	0.0393591	0.0555592	0.00721147	0.0351477	0	0.068503	0.0230529	0.029646	1.49034	0.141254	0.0158689	0.0771343	0	0.0860812	0.110749	0.0128596	0.113095	0.0257132	0.035718	0.0495069	0.0336742	0.00909509	0.108388
EPHB6	9.70913	16.6034	2.57013	8.68868	11.2976	3.43471	3.68692	10.9665	11.1333	3.88453	18.3372	22.6032	9.92489	37.7753	3.5324	7.6604	11.4612	35.7727	4.46923	7.52283	7.33116	25.3394	2.27324	3.73709	16.5706	68.1307	0.807743	3.64768	3.59478	3.79809	3.462	55.1105	61.6889	10.9859	11.3417	10.0961	70.617	34.2251	106.794	5.85209	38.2091	34.8853	22.7776	14.6736	6.50112	25.1722	0.493285	0.447967	14.4677
FGFR3P1	0	0	0	0	0	0	0	0	0	0	0	0	0	0	0	0	0	0	0	0	0	0	0	0	0	0	0	0	0	0	0	0.0368161	0	0	0	0	0	0	0	0	0	0	0	0	0	0	0	0	0
FABP1	0	0	0	0	0	0	0	0	0	0	0.0094215	0	0	0	0	0	0	0.011521	0	0	0	0.00760843	0	0.178158	0.238675	0	0.108086	0.00635726	0	0	0	0	0	0	2.92523	9.75921	0	0	0	0	0.00921614	0.00588576	0	0.0353062	0	0	0	0	0
IGHVIII-67-4	0	0	0	0	0	0	0	0	0	0	0	0	0	0	0	0	0	0	0	0	0	0	0	0	0	0	0	0	0	0	0	0	0	0	0	0	0	0	0	0.146118	0	0	0	0	0	0	0	0	0
ZSCAN5DP	0.0755046	0.03082	0	0.010487	0.0220545	0.0182271	0.0162362	0.090779	0.0142362	0	0.405801	0.0893752	0.0155807	0.0480797	0	0.0338387	0.195301	0.0190857	0	0.0392223	0.0289952	0.0126042	0.152771	0.721446	0.0232583	0.0135867	0.119371	0	0.0109357	0.0266495	0.03063	0.20776	0.279665	0.0899122	0.0651923	0	0.0360961	0.0292422	0.0227784	0.0725202	0.229013	0.146256	0.228668	0.682366	0.0361093	0.187684	0.076597	0.0137921	0.76991
RNF170	3.39312	3.0964	1.59904	2.89481	2.22118	2.15887	2.39483	4.16027	2.20501	1.20884	3.37056	3.57508	2.67797	2.13896	2.13637	3.04554	2.62523	2.64594	1.845	4.05644	5.90467	1.42149	2.79992	8.20424	4.06343	4.59019	2.21437	5.68451	2.04117	2.81521	2.48145	3.06592	2.30699	9.19649	1.78725	3.63192	3.54351	2.97388	5.10981	4.10724	2.11285	1.83434	3.27993	2.13635	3.08541	2.62815	1.46176	1.65055	5.37015
PKN1	6.04315	15.3192	33.8095	8.01834	16.131	35.0888	33.5845	17.8601	28.7149	27.4342	15.0307	12.7299	32.0621	10.7598	39.3645	23.3043	26.7424	63.3142	29.7714	6.85615	27.7825	19.4987	28.5558	6.04014	41.4315	21.9554	27.8669	25.7593	27.6295	7.75538	3.61243	28.8374	27.9096	14.0979	27.9126	24.7474	33.9321	25.3971	29.4106	19.1559	18.9732	3.84119	23.2058	9.26465	46.4808	24.5167	37.4695	8.59437	19.7309
AL035425.4	0.00563337	0	0.0261891	0	0.266567	0.048957	0.0726827	0.0120409	0.0212432	0.0231735	0.102475	0.0207457	0.0278993	0.0191318	0.0609226	0	0.425142	0.0113918	0.038007	0.04292	0.00432665	0	0.0651327	0.0782936	0.0694117	0.0162192	0	0.006286	0.00326364	0.0397663	0	0.0575749	0.0486866	0.0134166	0.0389118	0.0334852	0.0251358	0.130905	0.00453197	0.0129857	0.0501206	0.128035	0.145017	0.0232737	0.237081	0.0709489	0.00380992	0	0.129085
BTG1	29.2808	70.0982	15.882	32.9408	87.9494	31.4205	39.5939	35.3545	63.2764	58.0782	26.0278	39.2887	43.1785	79.0712	16.5541	61.5856	57.3016	61.9143	27.7092	33.1638	7.16524	50.4084	26.9627	91.7247	22.465	11.89	11.6112	42.174	22.983	25.5564	24.9014	13.2148	16.4149	13.9748	18.0559	25.1311	27.5047	30.9082	9.86785	37.3256	30.6848	13.9029	19.6891	47.0347	22.2832	24.6016	25.0537	23.5677	34.2915
TLR8-AS1	0	0	0	0	0	0	0	0	0.0157348	0	0.0172506	0	0	0	0	0	0.0126976	0	0	0.0144503	0.0160237	0.0557237	0.0482436	0	0	0.0300337	0.109947	0	0.0241737	0	0.0338542	0	0.0128793	0.0124221	0	0	0	0	0.00839203	0.0160308	0	0	0.0157961	0	4.86906	0.0138294	0.0423299	0.0457316	0
WNT3	0.155852	0.323386	0.19925	0.180389	0.238999	0.144223	0.195498	0.277601	0.107747	0.0534263	0.354382	0.0546617	0.117923	0.220541	0.0702283	0.308495	0.256897	0.735385	0.0876248	1.021	0.593516	1.00165	1.21632	2.74142	2.48443	0.266426	2.03279	0.271731	2.6335	0.870967	0.590097	1.41928	0.509119	0.877694	0.485933	3.35468	0.401513	0.206231	0.60862	2.28031	0.299386	0.063733	1.41601	0.228043	0.590067	0.137745	0.267904	0.303668	0.955309
KRTAP17-1	0.0361288	0	0	0.040144	0.021106	0	0	0	0	0	0	0	0	0.0306747	0	0	0	0	0	0	0	0	0	0	0.0445161	0	0	0	0	0	0.0781673	0	0	0.0430228	0	0	0	0	0	0	0.0292219	0	0	0	0	0.0239484	0	0	0.0331147
ALX4	0	0.0159835	0.0136529	0.0190352	0	0.0236318	0.126304	0.0549253	0.0147661	0.011186	0.00404715	0.0231754	0.0323211	0	0.111161	0.0131618	0.00297897	0.00494901	0.0165116	0	0	0.00326832	0.00565918	0.221087	0.00904645	0.00352308	0.0051589	0.00546171	0.12477	0	0.00529499	0	0.0030216	0	0.0112698	0.0238044	0	0	0.00393769	0	0	0	0.0222355	0.0151663	0	0.00648899	0.00662065	0.0143054	0.00897263
OR6C73P	0	0	0	0	0	0	0	0	0	0	0	0	0	0	0	0	0	0	0	0	0	0	0	0	0	0	0	0	0	0	0	0	0	0	0	0	0	0	0	0	0	0	0	0	0	0	0	0	0
MIR101-2	0	0	0	0	0	0	0	0	0	0	0.255726	0	0	0	0	0	0	0	0	0	0	0.206514	0	0.537301	0.381078	0	0	0	0	0	0	0	0	0	0	0.33425	0	0	0	0	0	0	0.234165	0	0	0	0	0	0
SPTSSB	8.37942	20.2094	0.0628874	10.2543	43.894	0.0217703	5.18424	35.8126	9.42003	0.0480892	33.4309	32.9341	13.5415	44.4414	0.0568915	25.2267	22.1054	20.9646	0.016901	10.2803	146.631	3.16643	13.633	92.9319	11.0979	0.0865484	39.5331	0.0628936	0.108846	3.66045	0.0243895	26.5577	17.8381	27.7962	107.177	22.644	26.1935	9.05184	7.58452	2.79486	84.357	3.98674	69.0252	0.745155	3.37842	6.42119	0.559087	0.0439284	0.368519
LINC00380	0	0	0	0	0	0	0	0	0	0	0	0	0	0	0	0	0	0	0	0	0	0	0	0	0	0	0	0	0	0	0	0	0	0	0	0	0	0	0	0	0	0	0	0	0	0	0	0	0
AC018719.1	0	0	0	0	0	0	0	0	0	0	0	0	0	0	0	0	0	0	0	0	0	0	0	0	0	0	0	0	0	0	0	0	0	0	0	0	0	0	0	0	0	0	0	0	0	0	0	0	0
AC005244.1	0.0830216	0.135554	0	0.461242	0.145501	0	0.0714106	0.266178	0.187843	0.075893	0.137293	0.174708	0	0.916351	0	0.0744151	0.0505283	0.0839433	0	0.115006	0.701402	0.221744	0.383956	1.29808	0.306886	0.0597573	0.175007	0	0.43288	0.234422	0.134718	0.0652698	0.256256	0.0988636	0.286731	0.224312	0.105839	0.064307	0.200369	0	0.0671501	0.0857689	0.0628584	0.171497	0.397043	0.220128	0.224594	0.181982	0.0760953
RNU6-826P	0	0	0	0	0	0	0	0	0	0	0.223761	0	0	0	0	0	0	0	0	0	0	0	0	0	0	0	0	0	0	0	0	0	0	0	0	0	0	0	0	0	0	0	0	0	0	0	0	0	0
CFL1P4	0	0.138412	0	0.0313978	0.0990458	0	0	0.0603978	0	0	0	0	0	0	0.0611183	0	0.0343958	0.114284	0.0635485	0.117431	0.0434055	0.0377366	0	0	0.0696347	0.0813564	0	0.031531	0.0327412	0	0.0305684	0.0888614	0	0.0336494	0	0.0305389	0.0360236	0	0	0	0.0457106	0.0291924	0.0427892	0	0	0.112385	0.114665	0	0.0258999
LRRC3C	0.0315873	0.0515742	0	0	0	0.0305012	0.0815091	0.0168789	0.0238229	0.0144376	0.026118	0.0498535	0	0	0.0683208	0.141564	0	0	0	0	0	0	0	0.109752	0.155682	0	0	0	0	0	0.0170854	0	0.0389993	0.0188074	0.0363643	0.0341377	0	0	0.0127058	0.0242711	0	0.0163163	0.0478316	0	0	0	0	0	0.0434281
TLE6	0.231197	0.169869	0.179136	0.0984749	0.220602	0.349753	0.225378	0.374741	0.244113	0.176121	1.12787	0.227044	0.40075	0.189752	0.0583402	0.379921	0.459652	2.52464	0.164648	0.240199	2.37941	0.910824	1.88898	1.21834	0.664695	0.804319	1.91693	0.692248	0.23663	0.141442	0.0208421	2.62343	0.742161	0.165188	2.17364	2.53195	2.13686	3.05034	2.07074	0.834939	0.89759	3.02938	1.36536	7.87214	0.56758	0.945052	0.177209	0.0225235	3.59538
AC008878.2	0	0	0	0	0	0	0	0	0	0.0136559	0	0.0157181	0	0	0.032311	0	0	0	0	0	0	0	0	0	0	0.021505	0.0314901	0	0.0346181	0	0	0.0704665	0	0.0177891	0	0.0161447	0	0.0231423	0.0120179	0.022957	0	0.0154329	0.045242	0	0	0.0198045	0.0404126	0	0
OR51K1P	0	0	0.0275454	0	0	0	0	0	0	0	0.0244959	0	0	0	0	0	0	0	0	0	0	0.0395638	0	0.617613	0	0	0	0	0	0	0	0.023291	0	0	0	0	0	0	0	0	0	0	0	0	0	0	0	0	0
AC116345.3	0	0	0	0	0	0	0	0	0	0	0.0518287	0	0.051739	0	0	0	0.0381494	0	0	0	0	0	0	0.217792	0	0	0	0	0	0	0	0.0492795	0	0	0	0	0	0	0	0	0	0	0	0	0	0	0	0	0
TUBGCP4	1.25467	1.04073	1.30243	0.914007	1.13624	1.22612	1.31324	1.78918	0.737247	0.748502	1.49572	1.1982	1.10633	1.18933	1.25061	1.40236	2.15589	0.585898	1.03687	2.11495	0.762392	2.27613	0.806881	2.78371	3.2921	1.27846	1.24539	1.1203	2.59078	0.939029	2.82767	1.83612	0.755872	1.54058	0.83822	1.34644	1.91426	1.49094	1.83327	1.69582	2.20079	1.17125	1.51458	1.8059	0.886794	1.17069	1.16036	3.28774	1.34281
KCNJ9	0	0	0	0.00749933	0.0118285	0.0130343	0.00580532	0.0324584	0.00509023	0	0.0055806	0.0106521	0.0278547	0.0171911	0	0	0.0041077	0.0272967	0.00758925	0.00467469	0.00518368	0	0.0234103	0.187604	0.0332643	0.00971594	0	0.00376557	0	0	0.00730124	0.0106122	0.00833294	0.0401856	0	0.00364709	0.0172084	0	0.00271483	0	0.0109179	0.0104589	0.00511007	0.00697094	0	0.0223691	0	0.0147942	0.0340239
GKAP1	0.732535	1.39312	3.20426	0.430097	1.23032	5.12826	2.90699	1.70363	1.29329	2.65952	1.72761	0.980968	3.86149	0.784506	4.18609	1.10428	1.31723	0.757501	3.36035	0.530434	0.658516	0.717029	1.63616	6.03045	3.23088	0.0898746	1.31605	0.571251	0.602822	0.176284	0.450254	0.8704	1.37205	1.00118	3.0666	2.50099	1.20978	1.37339	0.766778	0.588449	0.693487	0.460085	1.78363	0.739402	2.06216	1.19737	0.427865	0.936662	0.824017
IGHEP2	0.0448158	0.10976	0	0.0746947	0.0392713	0.0432748	0.0578221	0.0478951	0.0675995	0.0307258	0.0185279	0.0825202	0.0184959	0.0380503	0.0242332	0.0401699	0	0	0.0755904	0.139682	0.258152	0.0299249	0	6.65679	0.0276099	0.0806439	0.0708527	0.0250039	0.0259636	0	0.0242406	0.0352332	0	0	0.0257966	0.108977	0.0142833	0	0	0.0860888	0	0.0115747	0.11876	0	0.0214327	0	0.136393	0.0163726	0.0102692
AC018953.1	0	0	0	0	0.0225227	0	0	0	0	0	0	0	0	0	0	0	0	0	0	0	0	0.0257436	0	2.41123	0.213769	0	0.121906	0	0	0	0.208535	0	0	0	0.0443843	0	0	0	0	0	0	0	0	0	0	0	0	0	0
LINC02417	0	0	0	0	0	0	0	0	0	0	0	0	0	0	0	0.0489839	0	0	0	0	0	0	0	0	0	0	0	0	0	0	0	0	0	0	0	0.0885923	0.069669	0	0	0	0	0	0	0	0	0	0	0.0798602	0
LINC00543	0.0152544	0.0249066	0	0.00847485	0.392103	0	0.013121	0.06521	0.0575237	0.00697229	0.277487	0.128403	0.113321	0.0518062	0	0.246114	0.0185681	0	0	0	0	0	0	0.053002	0.0281935	0.0658788	0.241168	0.0170216	0.0353499	0.107681	0.049506	0.143912	0.480262	0.672112	0	1.25294	0.0680642	0.106342	0.0306798	0.30475	0.160396	0.00787958	0.496633	0.126044	0.0145905	0.343793	0.103167	0.34552	0.0279635
SLC35G6	0.0165848	0.0135394	0.0154202	0	0	0	0.0285306	0.00886215	0.0125081	0.0379018	0.0137131	0.0087251	0.0136893	0.0140811	0	0.0148655	0	0.0503066	0.0186489	0.034461	0.0127377	0.0110741	0	0.605057	0.0408698	0.0119374	0.0174801	0.00925305	0.0192164	0	0	0.0260772	0.0307145	0.0197494	0.0572785	0.0179238	0.0422859	0	0.0066711	0	0.0134142	0.0257003	0.0251137	0.034259	0	0	0	0	0.0912068
YWHAZP2	0.773196	1.57804	0.251617	0.644345	0.2936	0.261313	0.631807	0.227239	0.116628	0.353403	0.671282	0.223724	0.510567	0.754944	0.292663	0.346521	0.564695	0.078178	0.260828	0.589088	0.237538	0.593729	0.0446982	0.805951	0.381078	0.389572	0	0.194123	0.291163	0.109161	0.627325	0.243148	0.0477313	2.20976	0.133519	0.35514	0.19714	0.119781	0.653126	0.564402	0.469036	0.0599086	0.46833	0.319437	0.0369773	0.948167	0.209169	0.621439	0.38978
AL365258.2	0	0	0	0.063304	0	0	0	0	0	0	0	0	0	0	0	0	0	0	0	0	0	0	0	8.70992	0	0	0	0	0	0	0	0	0	0	0.131176	0	0	0	0	0	0	0	0	0	0	0	0	0	0
AL513327.2	0	0.14697	0	0.100018	0.0701135	0.0579458	0.15485	0.448927	0.0452585	0.0274283	0.496186	0.126281	0.0990652	0.15285	0	0.107577	0.0730452	0.0606755	0	0.415639	0.0921789	0.04007	1.31826	7.50617	0.0739404	0.172774	0.316244	0.100442	0.139063	0	0.162293	1.17945	0.222271	0.14292	0	0.551262	0.191256	0.371856	0.120691	0.368879	0.194148	0.0309975	0.999569	0.309902	0.516579	0.159112	0.08117	0.74539	0.687535
AC010894.4	0	0.0502764	0	0	0.0359773	0	0	0.0658165	0	0	0	0	0.1525	0.156864	0	0	0.149926	0.0622687	0	0	0.283798	0	0	5.77745	0.075882	0	0.129819	0.0343598	0.107036	0	0	0.193667	0	0.0733364	0	0.0665573	0.078511	0	0	0	0	0.0954343	0.606164	0	0	0	0.124952	0	0
TRIM3	1.14926	1.26695	2.79621	0.9624	0.776749	2.96877	3.33359	1.86475	1.65445	1.97272	1.36644	1.47844	3.03974	1.42804	3.75132	1.61286	1.68993	1.02207	2.45254	0.787292	0.879457	1.48998	1.26088	1.24604	1.58144	1.63934	1.59149	1.36431	2.06791	0.621776	1.42475	1.04202	0.758664	0.736725	0.873994	2.29145	2.54793	1.40027	1.35816	1.39551	1.42825	1.84594	1.75299	3.64768	1.64887	1.37625	1.60274	1.63041	1.7723
AL136967.1	0	0	0	0	0	0	0	0	0	0	0	0	0	0	0	0	0	0.129056	0	0	0	0	0	0	0	0	0	0	0	0	0	0	0	0	0	0	0	0	0	0	0	0	0	0	0	0	0	0	0
RPL31P63	0.300206	0.551432	0	0.166785	1.1838	0	0.12911	0.160417	0.33962	0.75468	0.806732	0.513292	0.433642	0.38233	0.0811651	0.201814	0.411098	0.455309	0.253177	0.155948	0.403498	0.150343	0.0867742	0.130385	1.52583	0.216083	0.0791031	0.376858	0.217402	0.105959	0.446544	0.354024	0.694967	0.134059	0	0.162222	0.287036	0.348801	0.422645	0	0.364222	0.542746	0.28412	0.155034	0.215356	2.73619	0.152275	0.274187	0.343951
FANCI	2.38825	1.72485	8.26894	2.31541	1.88001	0.447927	1.12843	2.0837	1.6864	0.591347	1.42036	1.43375	1.03201	0.876932	0.376248	4.84005	4.26573	4.58401	0.550137	15.7132	3.44308	10.495	4.11887	9.74613	11.3152	4.69533	8.2276	5.11148	9.62645	7.62353	16.3189	9.39649	3.14776	11.1212	3.52543	5.74964	4.2343	5.39809	4.58315	2.89046	7.60066	4.48715	6.63197	2.03998	3.52526	2.22208	6.35541	12.5486	5.59042
NALCN-AS1	0.0197782	0.936491	0	0.0274703	0.196421	0.00954904	0.136097	1.3792	0.231206	0.00451998	0.0163536	0.0312154	0.0163252	0.461792	0	0.709114	0.325007	0.00999887	0.0111199	0	0.037976	0.0528259	0.0686022	0	0.0243697	0.0355898	0	0.0496563	0.0171874	0	0.0427915	0.0466475	0.0305239	0.0235522	0.0455384	0.0106875	0	0	0	0.0151971	0.0799855	0.0102163	0.149747	0.0817113	0.0378349	0	0.00668811	0	0.0226602
RNU6-435P	0	0	0	0	0	0	0	0	0	0	0	0	0	0	0	0	0	0	0	0	0	0	0	0.46566	0	0	0	0	0	0	0	0	0	0	0	0	0	0	0	0	0	0	0	0	0	0	0	0	0
AC121247.2	0.0228444	0.149197	0.318606	0.0253833	0.0533818	0.264707	0.216145	0.32959	0.241207	0.0730902	0.113333	0.156237	0.263986	0.252145	0.123527	0.143334	0.0417104	0	0.256876	0.205694	0.263181	0.0305078	0	2.85746	0.112591	0.115101	0.0963106	0.1402	0.0529387	0	0	0.0179598	0.0141024	0.0544071	0.0788974	0.0246889	0.0728075	0.0707795	0.027567	0.0175532	0.0554315	0.0708011	0.449703	0	0.0218502	0.0151427	0.10815	0.183607	0.073285
LAMC2	2.28837	11.8657	0.315953	8.85639	9.51618	0.26998	1.84253	5.67499	3.03649	0.513139	4.09369	4.4037	3.22739	57.8966	0.614042	14.5199	4.88767	3.93602	1.09795	36.9997	0.188309	146.04	15.1089	2.81724	4.87602	50.6304	14.5303	21.6037	598.667	155.81	52.9981	5.59672	3.80517	6.79464	5.70959	32.1088	11.4581	7.74981	55.8793	18.1485	15.7569	2.98622	14.3428	45.076	18.6828	22.1458	47.8404	1.77888	94.8191
ZNF574	4.91714	2.35063	3.59379	3.79381	3.55029	3.60458	3.85718	2.95513	5.30429	1.2144	5.7805	3.76013	3.88007	4.74136	3.45195	4.19727	4.14874	8.36321	1.69659	3.81376	4.71839	4.28679	4.39246	1.66044	5.54019	7.14775	5.88585	4.99043	5.63471	3.10611	3.97972	5.73247	7.05432	6.07732	5.1279	6.27564	7.59049	10.0806	4.75369	4.50339	5.58157	7.05466	8.85675	6.41972	4.6629	7.01686	5.5859	5.00265	7.3444
AC087473.1	0	0	0	0	0	0	0	0	0	0	0	0.00496529	0	0	0	0	0	0.0190857	0	0	0	0.0378125	0	0.098379	0.00581456	0	0.00994758	0	0	0	0.015315	0	0	0	0	0	0	0	0	0	0	0	0.00714588	0	0	0	0	0	0
DCAF12	15.8416	9.93896	6.34235	14.6602	11.7226	5.34246	8.74583	13.2234	8.89181	3.80935	13.6022	15.9634	7.45608	10.0808	4.14608	15.3314	14.3042	5.19871	5.659	21.1631	8.44942	23.5488	10.785	16.2499	17.422	7.31863	8.74369	11.1848	17.3228	11.9837	9.29683	13.0592	9.91397	12.8562	6.76057	33.2055	11.0417	13.8299	10.9057	14.3497	24.2728	13.3192	16.3094	8.59483	13.8767	15.8511	10.9827	20.9294	7.91224
AC005342.1	0	0.0365283	0.0832055	0	0.0522786	0.086412	0	0.0239095	0.16873	0.674893	0.147988	0	0.0738658	0	0.338726	0	0.0272323	0.0452413	0.352194	0	0.0343656	0	0.103467	0.0777335	0.027566	0	0.0471601	0.0499282	0	0	0.024202	0.0351772	0.0276219	0	0.103022	0	0.0570422	0	0	0	0	0	0.0338776	0	0	0.0296595	0	0	0.0205058
RN7SL88P	0.0941282	0	0	0	0	0	0	0	0	0	0	0	0	0	0	0	0	0	0	0	0	0	0	0.490579	0	0	0	0	0	0	0	0	0	0	0	0	0	0	0	0	0	0	0	0	0	0	0	0.0687759	0
AL049555.1	17.7922	3.9225	0	19.5431	7.16184	0.0140593	0.926749	6.52756	3.74452	0	7.19923	7.56027	1.70656	18.3575	0	3.88907	5.91942	1.72242	0.016372	17.3354	11.4845	6.96102	5.7741	22.8157	22.8107	4.48542	7.97988	13.7122	11.6827	33.4238	24.768	10.8973	9.23087	10.5156	3.93902	6.51449	9.89333	4.08258	11.069	7.88722	10.905	7.99468	12.986	9.4139	2.39532	9.92147	15.7356	16.7661	10.0156
AC025947.1	0	0	0	0	0	0	0	0	0	0	0	0	0	0	0	0	0	0	0	0	0	0	0	0.654105	0	0	0	0	0	0	0	0	0	0	0	0	0	0	0	0	0	0	0	0	0	0	0	0	0
AC093909.3	0	0	0	0	0	0	0	0	0	0	0	0	0	0	0	0	0	0	0	0	0	0	0	0	0	0	0	0	0	0	0	0	0.0517089	0	0	0	0	0	0.033693	0	0	0	0	0	0	0	0	0	0
SYS1-DBNDD2	0.120446	0.0819413	0.111989	0.0669162	0.222818	0.213226	0.259004	0.128722	0.27252	0.165157	0.11619	0.168976	0.0994185	0.17044	0.347354	0.269901	0.0610881	0.0405946	0.270874	0.111232	0.0462538	0.335107	0.0464198	0.174374	0.989388	0.130043	0.211581	0.2016	0.0697794	0.0566825	0.228021	0.110475	0.346988	0.262955	0.0924409	0.130171	0.0895709	0.0621971	0.209944	0.231371	0.113657	0.0933241	0.106393	0.0622014	0.0192008	0.172986	0.162919	0.0293352	0.128798
C12orf73	1.22722	1.17999	1.5214	0.84342	1.35951	1.38692	1.61075	1.29212	1.8237	1.10938	1.75135	1.17648	1.63576	1.45103	1.30753	1.82519	2.54502	3.3365	1.2573	2.21631	3.28149	2.73151	2.90088	4.69045	3.46669	2.67617	3.00853	1.86137	2.10134	2.29731	2.81745	3.91644	3.28852	3.02023	3.16052	2.68701	3.30866	4.24595	1.88315	2.31902	3.5734	3.60628	3.22113	2.73224	1.99983	3.50701	4.14993	1.03617	2.23718
AL512638.1	0	0	0	0	0	0	0	0	0	0	0	0	0	0	0	0	0	0.0358398	0	0	0	0	0	0	0	0	0	0.0395527	0	0.0500434	0	0	0	0.021105	0	0	0	0	0	0	0	0	0	0.0366106	0	0.023496	0	0	0
ZNF585B	0.855008	1.47831	1.43373	0.782012	1.18437	1.71611	2.31227	2.73728	1.08975	1.19628	2.47591	1.75996	2.23124	0.802015	2.42672	1.89418	2.46097	1.04193	2.14956	1.96797	1.65174	1.07701	1.57565	5.83126	2.55554	2.42136	2.5146	1.85396	1.52928	1.10168	0.811844	2.43925	1.36218	1.37607	1.52589	2.62283	2.1681	1.62821	1.65953	3.25616	0.851607	1.06073	3.13218	2.77268	1.77487	2.06902	0.992372	1.9451	3.48548
AL138976.2	0.405538	0.827678	0.490181	0.383017	1.63468	0.704868	0.697643	0.758454	0.948146	0.556075	1.74366	0.76806	0.702949	0.619771	0.657859	0.945093	1.03663	0.61506	0.0912022	1.20781	1.18358	2.16632	3.18839	2.81812	1.47407	0.175139	0.812118	0.927665	0.728327	0.801559	0.614188	0.701416	2.07789	0.627798	1.30723	0.219141	0.697945	0.345534	0.212062	0.155803	0.820024	1.08929	1.41241	0.376973	1.08609	2.44623	0.438832	0.681516	0.761995
AC092755.1	0	0	0	0.161197	0	0.280171	0	0.620167	0	0	0.479817	0.305288	0	0.73904	0	0	0	0	0	0.200964	0	0	0	12.0976	0.178753	0	0	0	0	0	0	0.456216	0	0.172756	0	0	0.739784	0	0.11671	0	0	0	0	0	0	0.192328	0	0.212	0.531883
AC245047.1	0	0	0	0	0	0	0	0	0	0	0	0	0	0	0	0	0	0	0	0	0	0	0	0	0.0198614	0	0	0	0	0	0	0	0	0	0	0	0	0	0	0	0	0	0	0	0	0	0	0	0
RPS3AP12	0.0373763	0.122052	0.0347518	0.0207651	0.0655044	0.0721822	0.032149	0.0599166	0.0563778	0.068334	0.247236	0.05899	0.092553	0	0.0404209	0.0335016	0.181982	0.0755824	0.0420281	0	0.0287064	0.0249573	0	2.59731	0.0460532	0.0269027	0.039394	0	0	0.0527682	0	0	0.0461466	0.0222542	0.0860572	0.0807881	0.0476488	0.0579019	0.0150343	0.0574383	0	0.0386131	0	0	0.0357497	0.247753	0	0.0273094	0.0342581
AC018659.2	0	0	0	0	0	0	0	0	0	0	0	0.0876124	0	0	0	0	0	0	0	0	0	0	0	0.578631	0	0	0	0	0	0	0	0	0	0	0	0	0	0	0	0	0	0	0	0	0	0	0	0	0
RNA5SP245	0	0	0	0	0	0.2246	0	0	0	0	0	0	0	0	0	0	0	0	0	0.322206	0	0	0	2.02043	0.286596	0	0	0	0	0.328384	0.125811	0	0	0.138491	0	0	0.296525	0	0	0.357447	0	0	0	0.480476	0	0	0.314617	0	0
APOOP4	0	0	0	0.0261911	0	0	0	0	0	0	0	0	0	0	0	0	0	0	0	0	0	0	0	0	0	0	0	0	0	0	0	0	0	0	0	0	0	0	0	0	0	0	0	0	0	0	0	0	0
USF2	18.5393	20.1553	14.3682	14.7078	25.685	17.0732	16.5038	17.2652	23.2023	13.0145	25.3999	19.2138	22.8508	14.5005	16.626	19.2614	25.7144	34.8699	16.8333	14.7776	36.4049	18.1097	34.8468	7.09916	35.4974	21.2436	34.36	26.1728	21.4976	17.8933	18.3341	31.0807	32.8608	21.4848	33.9447	27.2995	29.7861	37.2697	17.5848	20.8089	25.6048	27.0764	29.3257	26.0927	23.0327	33.7704	17.1586	21.4444	20.2484
AP000997.4	0	0	0	0.00694938	0	0	0	0	0	0	0	0.00658066	0	0	0	0	0	0	0	0.0346551	0	0	0	0	0	0	0	0	0	0	0	0	0	0	0	0	0	0	0.00503149	0	0	0.00646126	0.00947067	0	0	0	0.0761374	0	0
TOLLIP-AS1	0.569481	0.783006	1.00325	0.283082	1.03307	1.30239	1.31482	1.28128	1.62757	0.863071	1.31349	0.883028	1.85549	0.432615	0.551041	1.07462	1.51407	0.939468	0.606655	1.18331	2.76242	0.700478	3.46542	0.833131	3.06526	0.733507	1.99021	0.919738	0.295194	0.29621	0.761965	2.215	2.34986	0.785223	1.72527	0.550675	2.17799	1.43941	1.30208	1.17455	1.04244	2.10559	1.18005	1.02159	1.11806	1.2914	0.91219	0.569397	2.45875
RNU6-685P	0	0	0	0	0	0	0	0	0	0	0	0	0	0	0	0	0	0	0	0	0	0	0	0	0	0	0	0	0	0	0	0	0	0	0	0	0	0	0	0	0	0	0	0	0	0	0	0	0
LINC01742	0	0	0	0	0	0	0	0	0	0	0	0	0	0	0	0	0	0	0	0	0	0	0	0	0	0	0.0472351	0	0	0	0	0	0	0	0	0	0	0	0	0	0	0	0	0.0462879	0.0857309	0	0	0	0
MTND4LP10	0	0	0	0	0	0	0	0	0	0	0	0	0	0	0	0	0	0	0	0	0	0	0	0.336044	0	0	0	0	0	0	0	0	0	0	0	0	0	0	0	0	0	0	0	0	0	0	0	0	0
AC032019.2	0	0	0	0	0	0	0	0	0	0	0	0	0	0	0	0	0	0	0	0	0	0	0	0	0	0	0	0	0	0	0	0	0	0	0	0	0	0	0	0	0	0	0	0	0	0	0	0	0
MIR597	0	0	0	0	0	0	0	0	0	0	0	0.152644	0	0	0	0	0	0	0	0	0	0	0	2.01626	0	0	0	0	0	0	0	0	0	0	0	0	0	0	0	0	0	0	0	0	0	0	0.19623	0	0
AC097382.1	0	0	0.0442777	0	0	0	0	0.0254468	0.0359158	0	0	0	0	0.0404325	0	0	0.0289832	0.192601	0.107097	0.0329839	0	0	0	2.15102	0.0880154	0	0	0	0.027589	0	0	0	0.0587959	0.113417	0	0	0.0303549	0	0	0.0365914	0	0	0.108168	0	0.0455491	0.0946997	0.0966211	0	0
B4GALNT2P1	0	0	0	0	0	0	0	0	0	0.0419018	0	0	0	0	0	0	0	0	0	0	0.140821	0	0	0	0	0	0	0	0	0	0	0	0	0	0	0	0	0	0	0	0	0	0	0	0	0	0	0	0
GSTM5	0.842504	5.10118	4.04294	1.11816	1.56404	2.49484	7.70169	2.22847	4.21489	5.49383	3.7579	1.92807	5.9265	1.79227	4.26714	7.30832	2.40143	2.22903	5.27365	0.0551121	0.891528	0.0562566	0.557401	0.073183	0.222036	0.690643	0.271329	0.268976	0.208797	0.0462566	0.0177219	0.0404775	0.0288944	0.451471	0.140099	0.36927	0.280449	0.32992	0.10355	0.323681	0.0302862	0.418268	0.644976	0.333568	1.44603	0.0248207	0.237415	0.136797	0.0600613
RHEBP1	0	0.0826487	0	0	0	0.0488787	0.0870799	0.0540973	0.0381767	0.0694094	0.083709	0.106521	0.167128	0.128933	0	0.136115	0.0616154	0.0511813	0.0569194	0.0350602	0.116633	0	0.0585257	0.175879	0	0.109304	0	0	0	0	0.109519	0	0.0937456	0.120557	0	0	0	0	0.0610837	0.0388948	0.0818844	0.0522943	0.114977	0	0	0.134215	0	0.110957	0.185585
LINC02266	0	0.259507	0	0.0543392	0.1857	0.0236113	0.0420646	0.182925	0.0737663	0	0.2224	0.025728	0.0201831	0.124564	0	0.0438344	0.357166	0.173065	0	0	0.0187801	0.587786	0	0.16992	0.0301286	0	0.103088	0.204636	0.0141661	0	0	0.0384474	0.0150949	0.160149	0.168899	0.118918	0.0155863	0.0189401	0.0786853	0	0.0395549	0.0126306	0.0740539	0	0	0.0324167	0.926085	0	0.0784423
USP8	2.01138	3.57019	2.38238	2.04779	1.56059	2.60982	2.33179	3.24186	2.17929	2.23383	2.86957	2.51019	2.31756	2.62934	2.22537	2.88581	3.01516	0.97756	2.54232	3.37658	1.44532	2.47669	1.17617	5.52694	2.09607	1.25145	1.95612	1.99105	2.93333	1.91944	1.91552	2.12163	1.46728	2.66394	1.18996	1.83629	2.499	1.67522	2.42609	5.36787	3.2471	1.29396	1.64058	1.81407	1.4856	2.15131	1.38338	3.77124	2.73849
RBBP4P6	0	0	0	0	0	0	0	0	0	0	0	0	0	0	0	0	0	0	0	0	0	0	0	0	0	0	0	0	0	0	0	0	0	0	0	0	0	0	0.0560438	0	0	0	0	0	0	0	0	0	0
AL121987.1	0.0436346	0.0356222	0	0.024242	0	0.0421342	0	0.139898	0.0987267	0.039888	0	0.0688674	0.0360167	0	0.047189	0.234667	0.0265567	0.48531	0	0	0	0.0874085	0.0504501	0.454831	0.0268822	0.0628147	0	0	0	0.123208	0.0236017	0.0686092	0.0538734	0.0519609	0	0.0235788	0	0	0	0	0.176464	0.0225393	0	0	0.0417357	0.0289238	0.0295106	0.0318822	0.0199971
EHMT1	2.94556	3.51041	2.8592	2.84964	2.86222	2.94437	3.128	3.92986	3.91925	2.61762	5.07676	4.60164	3.60775	3.56872	2.93327	3.75358	3.32362	3.73462	3.05574	4.70495	1.93457	3.11925	2.19719	8.26261	5.20565	5.99612	3.69999	4.53694	4.54994	2.24636	4.84605	4.51738	3.43196	6.55339	4.81503	7.30311	2.87635	3.26379	3.54406	2.77039	2.71221	1.40818	4.25107	2.6676	3.2503	4.25313	3.38251	4.58086	7.48348
AC027308.1	0	0	0	0	0	0	0	0	0	0	0	0	0	0	0	0	0	0	0	0	0	0	0	0	0	0	0	0	0	0	0	0	0	0	0	0	0	0	0	0	0	0	0	0	0	0	0	0	0
RPS23P6	0.2612	0.266547	0	0.217672	0.457771	0.252219	0.44934	0.0697868	0.492488	0.0298466	0	0.446599	0.808496	0.110885	0.282477	0.175592	0.476912	1.3205	0.0734273	0.180914	0.752295	0.218014	1.28349	2.72266	0.0804595	1.12804	0.412951	0.182163	0.0756618	0.73753	0.105961	0.4107	0.322491	0.0777605	1.27798	0.0705724	0.332989	0.556383	0.0262665	0.0501752	0.158449	0.236113	0.988817	0.202335	0.874415	0.34628	0.176653	0.381698	0.0299261
AC104446.1	0	0	0	0	0	0	0	0	0	0	0	0.202829	0	0	0	0	0	0	0	0	0	0	0	0	0	0	0	0	0	0	0	0	0	0	0	0	0	0.298631	0	0	0	0	0	0	0	0	0	0	0
NAP1L4	33.1832	34.4203	27.3457	23.1775	49.8971	24.8718	25.2464	35.631	32.3945	16.2852	51.4515	39.035	27.6536	33.7985	26.1699	27.3613	31.8173	39.9927	22.9564	29.2439	21.0755	45.3413	30.1373	15.4393	44.5313	33.3396	26.646	25.4379	26.5241	28.6394	27.8846	31.5941	75.9151	18.0915	21.8828	37.9244	49.6725	24.0556	26.3776	40.7516	26.2222	36.1181	20.3337	28.8396	22.2241	58.0699	43.5045	35.3424	44.5731
MFAP4	51.8159	457.946	298.149	123.054	191.248	184.44	259.766	457.909	505.771	125.644	68.4292	65.549	220.639	294.798	147.249	584.915	223.044	66.8179	169.133	15.1455	26.0456	3.00406	19.8538	1.18146	30.6011	27.2802	79.4248	57.4977	22.5029	17.2453	1.9524	4.60626	9.22801	69.716	4.78781	5.48405	1.53388	2.68449	11.9942	31.775	2.81375	1.62807	123.537	14.2102	101.686	1.18766	8.82727	15.2032	9.25407
AC104695.3	1.48893	0.681878	0.776603	1.89651	3.20346	1.89359	1.96789	1.80469	1.4516	0.846525	1.89172	1.39468	1.37886	1.14082	1.68876	1.85538	4.88455	3.70856	0.980041	0.754586	0.669397	0.897205	0.923725	11.8608	2.28204	0.81031	1.91379	1.3575	0.483894	0.153811	0.687494	4.7679	2.26425	11.0058	6.73095	0.117742	4.65277	0.928262	0.978706	0.976636	0.704946	1.42564	1.07232	2.288	1.66727	1.54061	1.00698	0.849094	1.26485
RPL39P29	0.179263	0.146346	0	0.099593	0.209447	0	0	0	0	0	0	0	0	0	0	0	0	0	0	0	0.137681	0	0	0	0.220879	0	0	0.100015	0	0	0	0	0.110664	0	0	0	0	0.138854	0	0	0	0.185195	0.135726	0	0	0.118827	0	0	0.0821539
HERC2P4	0	0.102607	0.00432817	0.00258619	0.0271942	0.00449497	0.00800801	0.166658	0.00702158	0.00851066	0	0.00734692	0.0768468	0.0118569	0	0.00834493	0.107659	0.00941343	0.0052344	0	0.00357525	0.0310831	0	0.436701	0.057357	0.0737132	0.215879	0.00519432	0.126752	0.013144	0.0579112	0	0	0.0249448	0.192924	0.00503088	0.0207705	0.0685084	0.00374491	0.00357683	0.00376511	0	0.0246714	0	0	0	0	0.0782289	0
AL590635.1	0	0	0	0	0	0	0.0413109	0	0	0.021952	0	0	0	0	0	0	0.0292305	0	0	0	0	0.0320697	0	0	0	0	0	0.026796	0.0278245	0	0	0.0377585	0	0	0	0.0519056	0	0	0	0	0	0	0	0	0	0.0318359	0	0	0
AC109464.2	0	0	0	0	0	0	0	0	0	0	0	0	0	0	0	0	0	0	0	0	0	0	0	0.0518498	0	0	0	0	0	0	0	0	0	0	0	0	0	0	0	0	0	0	0	0	0	0	0	0	0
BTBD8	0.0143961	0.63464	0.147238	0.055986	0.0168201	0.417032	0.309568	0.946192	0.0325722	0.263199	0.226164	0.272651	0.320835	0.0733369	0.295806	0.425822	0.385514	0.0436677	0.37232	0.289161	0.132681	0.211479	0.149802	5.32711	0.239465	0.217602	0.136559	0.168671	0.250207	0.0203245	0.0545072	0.248994	0.284386	0.505721	0.116012	0.59122	0.357878	0.211868	0.24321	0.243356	0.407537	0.0520536	0.152596	0.0892137	0.151465	0.0572558	0.0194725	0.441784	0.244108
MTND1P15	0	0	0	0	0	0	0	0	0	0.0268277	0.048532	0	0	0.0249172	0	0	0.0178614	0	0	0	0	0	0	0	0	0	0	0	0	0	0	0	0	0	0.0337858	0	0	0	0	0	0	0	0	0	0	0	0	0.0214432	0
SMAD1-AS2	0	0	0	0	0	0	0.0222094	0.0137973	0	0	0	0.0135839	0	0.0219226	0	0	0	0.0261071	0	0.0178839	0	0	0	2.91572	0	0	0	0	0	0	0	0	0	0.0153737	0	0	0	0	0	0	0	0	0	0	0	0	0	0.018866	0
AC023141.4	0	0	0	0	0	0	0	0	0	0	0	0	0	0	0	0	0	0	0	0	0	0	0	0	0	0	0	0	0	0	0	0	0	0	0	0	0	0	0	0	0	0	0	0	0	0	0	0	0
AC024288.1	0	0	0	0	0	0	0	0	0	0	0	0	0	0	0	0	0	0	0	0	0	0	0	0	0.165134	0	0	0	0	0	0	0	0	0	0	0	0	0	0	0	0	0	0	0	0	0	0	0	0.0614198
ZBTB22	8.77963	15.5309	7.55883	7.00414	17.2613	5.84775	11.4829	15.6124	12.7996	4.99371	18.2978	16.0168	10.3125	8.77691	7.73196	11.0783	14.5233	8.23035	6.48488	12.4692	12.9791	7.29531	11.6897	6.59572	10.7161	4.98275	11.3522	11.5696	8.53509	9.71513	6.78566	15.6702	17.7436	7.53099	6.43735	18.3582	12.4289	8.55062	7.92626	13.1751	11.1984	8.66514	10.8342	11.0819	14.6044	17.2744	7.6263	8.90252	13.3237
SPARC	33.504	193.228	868.023	84.9935	79.4445	143.95	252.485	399.215	280.313	232.034	50.0827	279.193	190.472	140.688	268.533	448.039	110.408	183.794	221.687	213.94	260.528	163.569	91.2557	126.684	129.592	215.455	633.284	286.911	345.547	118.414	61.0089	64.5337	61.6134	472.464	71.0451	70.5358	68.1867	62.1196	107.997	427.873	81.4429	25.1756	847.887	153.888	490.703	58.802	224.795	517.612	121.415
AC008743.1	0	0.0282612	0	0	0	0	0	0	0	0	0.0286237	0	0	0	0	0	0	0	0	0	0.0265879	0	0	0	0	0	0	0	0	0	0	0	0	0	0	0	0	0	0.0139248	0	0	0	0	0	0	0	0	0	0
AC006042.1	0.859369	2.1047	0.199757	0.298399	0.909936	0.0518637	0.923977	5.28089	1.78236	0.0490987	7.77184	2.37356	0.975339	1.41367	0.232343	0.914709	1.5037	1.95505	0.120791	0.372013	1.48507	0.789011	1.92509	28.2729	1.6214	1.23711	3.90609	1.07879	0.5601	0.151658	0.116207	6.08056	2.61939	2.65432	3.89549	3.13455	4.45071	3.95231	1.70677	0.825401	1.78114	3.6622	3.04995	4.21609	1.79806	3.8807	0.835477	0.431687	3.76607
AC092451.1	0	0	0	0	0	0	0	0	0	0.252233	0.152099	0	0	0	0	0	0	0	0	0	0	0	0.212682	0	0.113327	0	0	0	0	0	0	0	0	0.109525	0	0	0	0.284968	0.0739925	0	0	0.0950185	0	0	0	0	0	0	0
AKAP8L	5.45051	9.67258	3.70814	6.82867	12.4291	7.42395	7.57072	8.63392	10.6194	5.49139	12.2424	11.2047	10.6027	12.237	5.99034	6.48418	10.7575	12.8198	5.58076	7.13213	12.7841	6.17674	12.9111	6.87081	15.2949	11.7217	13.9941	9.54013	6.40845	7.67162	6.76815	15.4158	13.0452	13.8848	27.5223	8.13547	16.5804	11.5758	9.54508	9.48271	9.56522	11.7081	14.6324	15.1323	8.5193	14.5178	11.6918	19.5036	9.90018
AL513548.3	0.00716323	0.0175436	0.0133205	0	0	0	0.00616141	0	0.0108049	0.00327408	0.00592291	0.00376851	0	0.00608186	0	0.00642065	0.013079	0	0.00805476	0	0	0.0047831	0	0.199112	0.00441309	0.0103119	0	0	0	0.0303394	0	0.0112632	0.00884407	0.0213252	0.0247395	0.019354	0.00913198	0.00554851	0.00288136	0.0110082	0.00579381	0.0111004	0	0.0221956	0	0	0	0.0052339	0.016414
MIR1343	0	0	0	0	0	0	0	0	0	0	0	0	0	0	0	0	0	0	0	0	0	0	0	1.16415	0	0	0	0	0	0	0	0	0	0	0	0	0	0	0	0	0	0	0	0	0	0	0	0	0
AL512652.1	0.281443	0	0.157009	0	0.0657664	0.108706	0.0484164	0.150391	0	0	0.605049	0.266517	0.0929232	0.286747	0.0608739	0.0504534	0.0685164	0.682963	0	0.194935	0.994334	0.563785	1.30161	3.4226	0.17339	0.202577	0.830583	0.0314049	0.130441	0.238407	0.213123	0.575288	0.590722	0.234603	0.259204	0.1825	0.430555	0.218001	0.13585	0.129753	0.364222	0.46521	0.85236	0.465101	0.107678	0.22387	0.152275	0.164512	0.257963
LPIN3	6.86808	6.69912	0.865584	3.33616	4.29319	1.34543	2.58256	7.55083	2.56203	1.86547	9.35432	7.51839	3.83703	7.84132	1.26682	1.51416	5.68093	1.52725	1.48357	9.63357	6.94646	3.75856	3.8136	6.81201	28.7262	2.61376	5.47787	1.75427	3.7075	3.01164	5.43229	10.2562	9.2675	3.01376	3.37136	7.56253	14.2339	4.98561	4.28779	8.06753	6.52248	5.42342	8.08015	31.6032	4.59961	7.1967	2.69775	3.69386	9.56696
AC120498.5	0	0	0	0	0	0	0	0	0	0	0	0	0	0	0	0	0	0	0	0	0	0	0	0	0	0	0	0	0	0	0	0	0	0	0	0	0	0	0	0	0	0	0	0	0	0	0	0	0
MIR4773-1	0.360825	0	0	0.200463	0	0	0	0.578425	0	0.329843	0	0	0	0	0	0	0	0	0	0	0	0	0	0	0	0	0	0	0	0	0	0	0	0	0	0	0	0	0	0	0	0	0	0	0	0	0	0	0
MIR1229	0	0	0	0	0	0	0	0	0	0	0	0	0	0	0	0	0	0	0	0	0	0	0	0	0	0	0	0	0	0	0	0.320674	0	0	0	0	0	0	0	0	0	0	0	0	0	0	0	0	0
KIF27	0.372337	0.607934	0.351284	0.337667	0.156739	0.502291	0.438008	1.46587	0.293203	0.397929	0.71081	0.293825	0.537834	0.543928	0.402668	0.397542	0.386571	0.22699	0.504877	0.731953	0.328024	0.559397	0.23424	6.43046	0.951285	0.366531	0.438607	0.244396	0.517069	0.216452	0.411675	0.740419	0.280556	0.925894	0.359306	0.9054	0.446749	0.487745	0.720218	0.412315	0.491593	0.147075	1.45929	0.316703	0.602285	0.504506	0.462898	0.56411	0.983673
LINC02824	0	0	0	0	0	0	0	0	0	0	0	0	0	0	0	0	0	0	0	0	0	0	0	0	0	0	0	0	0	0	0	0	0	0	0	0	0	0	0	0	0	0	0	0	0	0	0	0	0
OR2A7	0.100876	0.905877	0.0234482	0.406314	0.89869	0.0730553	0.130152	1.40149	0.152159	0.0345803	0.938351	0.543966	0.124897	0.278354	0.0272732	0.271255	0.445111	0.0254989	0.0283577	1.34498	0.135584	0.0336789	0.29158	1.92773	0.155368	0.490107	0	0.576881	0.248376	0.498461	0.450145	0.436185	0.124546	0.0300311	0.812917	2.61649	0.739453	0.253944	0.142018	0.600709	1.32585	0.0521069	0.744669	0.833514	0.410064	0.0835835	0.0170559	0.479089	0.600989
IGKV2-36	0	0	0	0	0	0	0	0	0	0	0	0	0	0	0	0	0	0	0	0	0	0	0	0	0	0	0	0	0	0	0	0	0	0	0	0	0	0	0	0	0	0	0	0	0	0	0	0	0
CHST11	1.33959	2.31462	3.79704	2.19898	1.08395	3.50382	5.06761	2.90496	5.26733	5.04291	0.917653	1.15405	4.66262	2.06124	2.19885	5.05156	1.98942	3.73462	2.57877	4.80731	3.00665	14.3638	7.28297	2.33476	0.432675	37.7258	9.4858	13.9779	17.3575	6.81826	2.17372	1.00885	0.305092	6.39114	0.573947	9.73128	0.81243	0.664882	7.16534	7.46167	1.06596	0.185866	10.8843	1.94329	3.23432	0.46266	13.3024	10.1838	10.824
MTHFS	1.56836	1.2663	1.49029	1.22561	2.45668	1.63093	1.2749	1.82347	1.65079	1.05558	2.20883	2.52971	1.55062	0.936509	0.987849	1.5757	2.49646	1.32438	1.41472	3.31854	1.53549	2.29012	1.07604	1.49707	3.38711	1.31495	1.34422	1.71159	3.20511	2.77387	5.83567	2.31698	2.24492	1.93946	0.89285	1.85331	2.96616	1.42842	0.797243	1.72157	1.53339	2.59954	1.53978	1.81569	1.25284	3.5301	4.72071	4.42006	2.14048
SNORD115-44	0	0	0	0	0	0	0	0	0	0	0	0	0	0	0	0	0	0	0	0	0	0	0	1.19255	0	0	0	0	0	0	0	0	0	0	0	0	0	0	0	0	0	0	0	0	0	0	0	0	0
C1orf61	0	0.00186587	0.0106254	0.00507913	0.0293743	0.00882786	0.00982954	0.0024426	0.0361987	0.0104465	0.00377962	0.00480964	0.0264115	0.0232863	0.00247173	0.0983338	0.0264295	0.0300421	0.0102801	0.302359	0.00526619	0.0106829	0.00528509	0.0158825	0.00704037	0.0016451	0.214396	0.0165772	0.00794468	0.00968031	0.0271973	0.0161717	0.00423279	0.155136	0.00789359	0.00370514	0.010198	0	0.0202257	0.00526852	0.00369723	0.00118059	0.029418	0.0118032	0.00437218	0.00757505	0.0942907	0.00333994	0.0104744
ELFN1	0.161034	0.322684	0.217784	0.223663	0.320707	0.134293	0.55405	0.262059	0.474761	0.291068	0.490237	0.438996	0.350426	0.217515	0.11874	1.36467	0.298478	0.865915	0.197538	0.202793	7.21843	0.552299	0.177723	0.699399	0.342722	0.205475	1.23438	0.387966	0.784512	0.33069	0.190041	0.270467	1.92494	0.470688	2.78923	1.6573	0.331268	0.41389	0.288542	0.652421	0.349303	0.0831813	1.08069	0.347767	0.966161	0.499753	0.386133	0.352984	0.550143
MIR1233-2	0	0	0	0	0	0	0	0	0	0	0	0	0	0	0	0	0	0	0	0	0	0	0	0	0	0	0	0	0	0	0	0	0	0	0	0	0	0	0	0	0	0	0	0	0	0	0	0	0
CFAP206	0	0.0254374	0.00724277	0	0.0637095	0.0150438	0.0067003	0.0499498	0	0.0106813	0.0772912	0.0204906	0.0192893	0.00661379	0	0	0.0284458	0.0866384	0	0.0269768	0.131622	0.00520144	0.0810581	0.0676645	0.0575888	0.0112138	0.032841	0.00434609	0.00451291	0.0659858	0	0.0183724	0.00961759	0.060295	0.0269033	0.012628	0.0744801	0	0.00313337	0.143651	0.0504044	0	0.0117957	0.0402281	0.0894088	0.077453	0.0210732	0.00569167	0.149937
TLCD4-RWDD3	0.157872	0.187466	0.253541	0.0637882	0.184455	0.332605	0.222207	0.58285	0.238132	0.0393591	0.261073	0.218964	0.260621	0.207152	0.232817	0.24442	0.235842	0.0435341	0.209798	0.069584	0.121252	0.191666	0.248906	1.77027	0.265258	0.640479	0.181522	0.104096	0.399106	0.0810494	0.100918	0.620579	0.0797387	0.230724	0.0330449	0.333482	0.347635	0.255687	0.103914	0.286723	0.580415	0.229818	0.445522	0.622585	0.315731	0.180755	0.0582387	0.20973	0.51961
AL031056.1	0	0	0	0	0.0239848	0.0198225	0.0176573	0.0219388	0	0	0	0	0	0	0	0.0184002	0	0.0207562	0	0	0	0	0	0.0356633	0	0	0.043273	0.0572663	0.0118929	0	0	0	0	0	0	0.0110929	0	0.0159009	0	0.0157735	0	0	0	0	0	0	0	0	0
ZMAT4	0.00762512	0.0995994	0.0141794	0.00423628	0.0311816	0.00736293	0.00655871	0.0203726	0.0115016	0.0069704	0.00630482	0.00401151	0.0125878	0.0582662	0.00824626	0.0956852	0.0324854	0.00770978	0.00857414	0.0158441	0.00585639	0	0	0	0.0187906	0.00548841	2.63606	0.0127627	0	0	0	0	0.0141215	0.295104	0	0.0123612	0.00486041	0	0.233103	0	0.0061674	0	0.0404126	0	0.00729328	0	0	0.0222856	0.174724
FGF7P8	0.289154	0.314744	0.268851	0.374838	0.337841	0.465352	0.331619	0.463533	0.363463	0.30838	0.71726	0.456364	0.159115	0.0818343	0.104236	0.345572	0.175984	0	0.108381	0.400551	0	0.193077	0.111439	1.84191	0.415662	0.277503	0.101588	0.215102	0.446716	0	0.0521339	0.227327	0	0.114777	0.110961	0.729168	0.0614376	0.0746578	0.0775401	0.22218	0	0	0.291904	0.199101	0.18438	0.447229	0	0.281699	0.0883436
SLC16A11	0.648106	0.810532	0.0256425	0.275796	0.845844	0.079892	0.521882	0.19158	0.488796	0.170174	1.35682	0.718198	0.38699	0.37465	0.0447383	0.16068	0.218205	0.92021	0.0930343	0.687668	0.391862	0.128907	2.26395	0.503078	1.25731	0.575673	0.188941	0.230805	0.151787	0.116809	0.149173	0.065046	0.374554	0.451571	0.126999	0.581211	0.931708	0.149535	0.188588	0.0635733	0.13384	0	0.334095	0.0712122	0.0659468	0.457027	0.205172	0.141056	0.366533
SMTN	24.8358	12.4124	188.088	7.4089	9.41194	180.432	108.303	40.3964	49.4699	143.116	20.3105	15.3703	120.191	13.9333	218.934	27.9287	5.83513	19.5908	171.461	5.74031	5.19188	10.3377	3.91742	6.65483	10.4234	26.7769	6.8468	20.4613	10.0868	4.31019	6.72717	5.42252	2.43259	6.58711	5.45071	3.73453	5.43693	5.14671	5.00386	6.83267	7.1501	4.3974	20.456	8.62812	14.6951	3.19674	12.7806	6.8125	6.32566
UBR2	5.17996	5.89223	6.07136	4.26809	3.19719	7.93163	7.20221	8.00269	4.48537	5.92116	6.02574	7.61764	6.99815	5.3603	6.93783	6.18968	5.79172	1.79625	7.15283	11.4337	3.36465	2.86994	3.65894	19.3642	6.36876	3.6001	4.70458	5.89196	6.58476	7.70417	4.26901	5.19372	3.95243	5.19213	3.88147	7.95858	6.52651	4.7102	8.4138	6.10847	6.09783	3.67393	6.14924	6.51089	3.35885	5.37516	5.3378	9.49107	6.28566
BAAT	0.00830461	0.00677968	0	0.00461378	0	0	0.00714317	0.0133128	0	0.00379577	0	0.00436898	0	0	0.0269433	0.0446622	0	0.0167936	0.0186764	0.00575198	0.00637827	0.0665429	0	132.299	0.0358139	0.011955	0.0262588	0.00463335	0.00481119	0	0.00449191	0.0130578	0.0153799	0.0148339	1.24287	0.224378	0	0.0064326	0.0267238	0	0.013434	0	0.0125754	0.0771966	0.0158864	0.00550482	0.0280826	0.0121357	0.0647001
BIN1	6.51109	7.34486	26.255	4.32368	5.55963	31.7851	24.9524	11.7291	22.2065	30.6308	6.98234	5.71617	25.7118	5.48334	29.8351	13.1577	5.25813	30.1529	24.7413	2.74861	1.25721	20.6995	1.54507	0.656253	1.00596	3.27445	4.06275	7.44443	7.27836	9.87483	4.20728	0.804715	0.561671	1.76788	0.561129	7.01485	1.33079	0.320913	2.88699	1.98184	0.59464	0.639925	5.9723	1.27116	7.17568	0.845422	8.11206	2.47219	3.561
MEFV	0.0700834	0.123964	0.108604	0.188191	0.0784721	0.236858	0.0703289	0.215334	1.14522	0.0613963	0.0627774	0.193569	0.0915927	0.297518	0.0252641	0.225098	0.124407	0.395643	0.216716	0.206301	0.0448557	0.994432	0.0202575	0.142046	0.0323825	0.176556	0.0984891	0.296518	1.05565	0.651384	1.48472	0.105605	0.0396588	0.104321	0.100853	0.132548	0.171245	0.0135713	0.0493335	0.0718008	0.0236189	0.00905032	0.181297	0.132707	0.284892	0.0464557	3.08089	10.8047	0.0428243
AC091167.2	0.0219992	0.0718384	0.0204545	0.00814804	0.0728263	0.0212428	0.0315375	0.0391846	0.0110611	0.0268137	0.0606334	0.0385787	0.036317	0.0684867	0.0475825	0	0.0267781	0.014829	0.0247372	0.0406326	0.0168963	0.00979303	0.0339138	0.114656	0.0316241	0.0211128	0.0463736	0.0327304	0.0212417	0.0207058	0.15469	0.0576511	0.0316882	0.0873235	0.0337682	0.0356632	0.0654395	0.0454405	0.00589935	0.0732495	0.0474494	0.0643937	0.0388648	0.0302958	0.00701394	0.0680515	0.0198378	0.064296	0.0302458
CASC2	0.103802	0.139709	0.519085	0.0685794	0.165531	0.628486	0.183395	0.332802	0.105793	0.359039	0.431462	0.0767481	0.419136	0.0952776	0.518811	0.251463	0.0717127	0.0737516	0.561523	0.112701	0.0711051	0.168596	0.227056	0.272935	0.324934	0.139333	0.0916641	0.0954793	0.0455087	0.0752546	0.0606981	0.125719	0.214753	0.146995	0.0968916	0.157662	0.150213	0.0999605	0.0575522	0.116405	0.229182	0.110135	0.12957	0.107211	0.351521	0.225016	0.062613	0.051246	0.322711
AC022858.1	0.0288069	0.0235172	0	0	0	0.0278164	0.0495562	0.0615724	0	0.0131667	0	0.0303101	0	0	0	0	0.0175323	0	0	0	0	0.0192352	0.0333064	2.70245	0	0	0.030362	0.0160721	0	0	0	0.0679421	0	0.0343037	0.0331633	0	0	0	0	0	0.0698993	0	0.0218106	0	0	0	0	0	0.0132018
AC114781.3	0.198199	0.32361	0	0	0	0	0	0.105909	0.298961	0.0905906	0.163881	0.312813	0.163597	0.336558	0	0	0.120627	0	0	0	0	0	0	4.47624	0	0	0	0	0.22965	0	0	0	0	0	0	0.214202	0	0	0	0	0	0	0.300127	0.20471	0	0	0.134045	0.144817	0.0908321
RAP1GAP2	0.436524	2.14133	0.263462	3.14849	2.42486	0.432607	0.582973	4.53832	1.70099	0.290531	6.83252	2.49595	1.00193	3.70951	0.484506	1.64059	1.54511	1.26991	0.409045	2.55669	2.32335	9.693	1.54511	13.5374	3.17057	0.515401	3.08341	2.85848	6.71061	1.12446	0.335529	3.53121	2.118	4.2794	4.59338	7.74281	1.57919	4.16723	11.4348	0.2089	0.789767	2.90954	4.79235	0.0909636	2.51615	1.05589	0.849424	6.421	1.68466
AC005070.3	0.234004	0.234452	0.454926	0.0827307	0.19884	0.534082	0.731918	0.517216	0.304836	0.583395	0.228665	0.167874	0.447759	0.442511	0.471623	0.200212	0.239522	0.333394	0.526257	0.221014	0.236909	0.0852282	0.0491917	8.48167	0.452152	0.168432	0.044843	0.219573	0.0862705	0.180202	0.0632857	0.217418	0.38084	0.202659	0.195922	0.316122	0.216959	0.107105	0.226759	0.179804	0.249491	0.153839	0.153012	0.142817	0.0610419	0.155113	0.0431618	0.0932607	0.238855
FBXW4P1	0.201121	0.400213	0.116874	0.530747	0.433254	0.0849647	0.389234	0.167922	0.369729	0.293014	0.124722	0.284359	0.290515	0.864469	0.108752	0.157737	0.244811	0.584642	0.226152	0.296015	0.617874	0.595931	0.159868	0.982691	0.209091	0.624289	0.357713	0.217407	0.00728233	0.212958	0.564322	0.948701	0.807019	0.254467	0.738021	0.271699	0.66503	0.165521	0.131461	0.154537	0.244008	0.363608	0.418757	0.181761	0.516989	0.44994	0.178527	0.440854	0.322598
CTBP1-DT	1.32444	1.53371	2.38257	0.735816	1.83128	1.85579	2.08958	2.68857	1.94348	0.809338	2.99072	1.98998	1.93986	0.825041	2.16795	1.94201	2.23423	1.05894	1.51356	2.33822	1.10291	1.8144	3.19994	3.25754	3.92678	1.56207	1.34662	2.46982	2.4416	0.726602	1.29455	3.22277	1.31528	2.50075	2.14623	3.55704	1.71139	0.741537	1.24356	2.74605	1.9096	1.61366	3.14458	1.80658	1.74873	1.8632	1.4361	2.41403	2.77096
AC074198.1	0	0	0	0	0	0	0	0	0	0	0	0	0	0	0	0	0	0	0	0	0	0	0	0	0	0	0	0	0	0	0	0	0	0	0	0	0	0	0	0	0	0	0	0	0	0	0	0	0
AC005476.1	0	0	0.0659147	0	0.0414146	0	0	0	0.0534666	0	0.0586174	0.0372959	0.117032	0	0	0	0.0431463	0	0	0	0	0.142011	0	11.9465	0.131025	0	0	0	0	0	0.0383453	0	0	0	0.0816135	0.114925	0	0	0	0.0544723	0.0573397	0.0366192	0.0536751	0	0	0.187968	0.0479455	0.0517985	0
AC034187.1	0	0.122868	0	0	0.0293077	0	0	0	0	0	0.0414815	0	0	0	0	0	0.152666	0	0	0.0347477	0	0	0.0580041	0.522934	0	0	0	0	0	0.0708279	0	0.0394411	0	0.0298705	0.34653	0.0271094	0.0319782	0	0.0201798	0	0	0.0518283	0	0	0	0.0332546	0.0678587	0	0.0459827
AP001610.2	0.100876	0.0823524	0.0234482	0	0	0	0.195227	0.121283	0.0760797	0.0115268	0.0208522	0.331687	0.124897	0.107059	0	0.0678138	0.0767432	0.0509978	0	0.227074	0.0387383	0.218913	0	1.35818	0	0.0363042	0.691089	0.0562811	0.160714	0.0712087	0.450145	0.515491	0	0.0900934	0.406458	1.1856	0.0964504	0	0.0202883	0.0193777	0.0815909	0.0390802	0.152753	0.130237	0.0482428	0.0668668	0.614011	0.0552795	0.023115
SPATA6	0.94778	2.97118	2.01802	1.00309	2.17044	2.24679	2.19296	3.15012	1.74413	1.89525	2.53909	2.38091	2.10833	1.85484	1.45548	2.66752	2.08526	1.10684	1.5773	0.278994	0.786167	0.582232	0.947882	4.28103	4.84932	0.214891	0.579388	0.735019	0.293761	0.093666	0.164047	1.50515	1.43346	1.19635	1.0311	2.47882	1.84865	0.646037	0.594731	1.33271	1.3492	1.12357	0.735535	1.33622	2.52016	1.84391	0.224348	0.166202	1.9546
AC104590.1	0.0145675	0.0951401	0.0677229	0	0.144673	0.0421997	0.0375904	0.0934103	0.0219733	0.0266333	0.156586	0.0536467	0.0841695	0	0	0.0261146	0.0886599	0	0.0655221	0.0706285	0.0671303	0.0389085	0.168428	0.101231	0.13462	0.0209707	0.0921232	0.00812755	0.016879	0	0.00787944	0.0343579	0.0359714	0.0520415	0.100623	0.08659	0.046428	0.0338511	0.00585965	0.0895467	0.0353476	0.0376238	0.0992655	0.0902758	0.236869	0.0675936	0.0492608	0.0212878	0.0867889
OR4B2P	0	0	0	0	0	0	0	0	0	0	0	0	0	0	0	0	0	0	0	0	0	0	0	0	0	0	0	0	0	0	0	0	0	0	0.0367353	0	0	0	0	0	0	0	0	0	0	0	0	0	0
AC073648.5	0.0922765	0	0.257392	0.0512659	0	0	0	0	0.0695943	0	0	0.194183	0	0	0	0	0	0	0	0	0	0	0	0	0	0.0664188	0	0	0	0	0	0	0	0	0	0	0.117638	0	0	0	0	0	0.139731	0	0	0	0.0624077	0	0
SNHG31	0.0801072	0.163494	0.29793	0.05934	0.155992	0.0902448	0.0229679	0.164088	0.0302081	0.0488192	0.0883154	0.0421437	0.0440812	0.0566784	0.0433163	0.0837699	0.130012	0.0134994	0.0600515	0.277421	0.123051	0.205045	0.0926195	2.87614	0.287887	0.182589	0.0844317	0.148979	0.00773488	0.0376987	0.0216647	0.0104964	0	0.0556459	0.0153703	0.165936	0.0595723	0	0.0429634	0.184658	0.0323964	0	0.0808691	0.0137898	0.191552	0.0354001	0.0451479	0.165839	0.177441
GPSM3	6.77043	14.4624	3.40158	11.1494	28.4225	3.73788	10.25	10.5046	41.5251	3.00434	24.451	11.4123	20.1233	11.1487	1.78944	16.6273	19.8454	75.7773	5.58178	10.9033	6.76227	13.7855	18.0253	3.48115	2.92725	4.81859	14.0798	41.5513	16.5602	16.5239	5.41922	7.37549	27.5794	7.07715	3.94958	6.8413	18.53	3.78621	4.67733	9.68133	10.1664	47.6831	16.884	10.0816	12.5595	34.3835	44.6394	8.0082	7.0752
LINC00423	0	0	0	0	0.0182078	0	0.0268086	0.0499637	0	0	0	0	0	0	0	0	0	0	0	0	0	0	0	0.108293	0	0	0	0	0	0	0	0	0	0	0	0	0	0	0	0	0	0	0	0	0	0	0	0	0
PSMC1	2.56273	2.34947	2.71408	2.6978	1.97748	3.34359	2.93123	2.54353	2.33244	2.86884	3.03306	2.84786	2.66583	2.29609	3.20623	2.76384	2.2381	1.80135	2.43993	3.90122	1.19991	3.72135	3.66019	1.68245	3.7149	2.81458	0.934061	2.66082	4.26352	6.56544	3.10837	2.05786	1.28029	2.49416	0.951875	3.0313	2.19261	1.06152	2.75258	3.35562	4.32296	1.69423	2.87417	2.20812	1.4113	1.7805	3.17291	3.64151	2.70901
ALG13-AS1	0.28866	0.471309	0.134196	0.0801851	0	0.418101	0.496578	1.3111	0.653115	0.197906	0.358017	0.379654	0	0.857791	0.46826	0.388103	0.351366	0	0.162293	1.89936	0	0	0.333747	17.5518	0.355672	0.103886	0.304243	0.0805253	0.167232	0	0.0780671	0.226938	0.0890983	0.859353	1.49541	0.233975	0.919988	0.335386	0.116111	0.4436	0.933902	0.074553	0.874215	2.08699	0	0.191342	0	0.210913	2.77806
AC010967.3	0	0	0	0	0	0	0	0	0	0	0	0	0	0	0	0	0	0.1336	0	0	0	0	0	0	0	0	0	0	0	0	0	0	0	0	0	0	0	0	0	0	0	0	0	0	0	0	0	0	0
HAGLROS	0.502129	1.14779	0.0466871	0.209225	1.56936	0.0242432	0.302333	0.670788	0.776339	0.0573768	1.90985	0.633998	0.455912	0.810021	0.0271516	1.64277	0.427845	4.01086	0	6.3645	2.21751	2.06201	3.54141	0.174467	10.719	0.415636	7.59454	0.294158	0.232723	1.38238	1.48021	6.23726	4.07619	1.21084	0.809291	0.0407003	6.76942	4.80341	0.292868	2.08346	0.345215	3.50153	3.28854	0.388967	0.360207	7.20605	1.30744	0.220132	0.782404
AC022778.1	0	0	0	0	0.0301681	0	0	0.0827838	0.0389472	0	0	0	0.0426253	0.175381	0	0.0462876	0	0	0	0	0	0	0	6.81829	0	0	0.0544288	0	0	0	0	0	0	0	0	0	0	0	0	0	0	0	0	0	0	0	0	0	0
AP000641.1	0	0	0	0	0	0	0	0	0	0	0	0	0	0	0	0	0	0	0	0	0	0	0	0.0596636	0	0	0	0	0	0	0	0	0	0	0	0	0	0	0	0	0	0	0	0	0	0	0	0	0
AC044913.2	0	0	0	0	0	0	0	0	0	0	0.0541188	0	0	0	0	0	0	0	0	0	0	0	0	0	0	0	0	0	0	0	0	0	0	0	0	0	0	0	0	0	0	0	0	0	0	0	0	0	0
AC098850.2	0	0	0	0	0	0	0	0	0	0.0333693	0	0	0	0	0.0394772	0	0	0	0	0	0	0	0	0	0	0	0	0	0	0	0	0	0	0	0	0	0	0	0	0	0	0	0	0	0	0	0	0	0
MYRF	3.15965	0.081751	0.0514542	0.212288	0.163184	0.0508925	0.102001	0.188692	0.143098	0.0602241	0.398746	1.04671	0.182714	0.3289	0.0341988	0.465324	0.269446	0.127896	0.0651908	0.930868	0.119414	0.571879	0.039609	0.65925	0.181833	1.62745	0.547167	0.072043	0.112976	0.6548	0.191001	0.360488	0.369283	3.24321	0.0455064	3.3635	8.32486	0.10206	0.425062	0.131616	1.06146	0.353917	0.217479	3.73158	0.224329	3.40801	0.0534673	0.0539131	0.594185
HGD	0.0188698	0.00770242	0.0438621	0.0314504	0	0.0273315	0.0405769	0.0403327	0.0782731	0.00862479	0.0390062	0.039709	0.10124	0.040053	0.0102035	0.0169137	0.0459379	0.324348	0.0106092	0.0196046	0.0652174	0	0.0654515	0.32782	0.104627	0.0747017	0.0198885	0.0157919	0.010932	0.0266406	0	0.0890103	0.0349464	0.0730291	0.358437	2.35543	0.012028	0.0292324	0.102468	0.0362479	0.0610496	0.0925976	0.0571478	0.370303	0.261705	0.0500324	0.0127619	0.00689373	0.190251
LINC01343	0.0123278	0.0402564	0	0.00684892	0.00720175	0	0.0106037	0.0329371	0	0.00563463	0.0101932	0.0259422	0.0203511	0	0	0.0110498	0.0150058	0	0	0.00853853	0	0	0	0.0214167	0	0.0532398	0	0	0.00714197	0.0174045	0.00666802	0.0193837	0	0.0146801	0	0	0.00785798	0.0286466	0	0.00947241	0	0	0.00933377	0.0127327	0	0.0326865	0	0.216179	0.0508469
AC009803.1	0	0.0878076	0	0.0199186	0.0209447	0	0.0308385	0.134106	0.135199	0	0.266802	0.113171	0.147967	0.0304403	0	0.16068	0	0	0	0.0248324	0.0550725	0	0	0.0622858	0.176704	0.025806	0	0.0200031	0	0	0.0193925	0.676478	0.287725	0	0.165098	0.0193737	0.434211	0.138854	0.0144215	0.110194	0.231988	0.222234	0	0.296243	0	0.213889	0.0242476	0	0.0985847
MRPS18CP6	0.126208	0	0.117346	0	0.147458	0.243736	0	0.269759	0.095185	0	0	0.0663968	0.104174	0	0.136488	0	0.230436	0.255218	0	0	0	0	0	0	0	0	0.133021	0	0.0731172	0	0	0	0.0779111	0.0751452	0	0	0.0804474	0	0.0507662	0	0.20416	0.130384	0	0	0	0.167317	0	0	0.115679
GRAP2	0.304632	0.927962	0.156417	0.464789	0.626853	0.5488	0.59445	0.73859	1.43337	0.160019	0.387225	0.569296	1.16717	0.467103	0.216353	1.08813	1.0211	1.99979	0.286307	0.23304	0.20254	0.431111	0.27336	0.134282	0.0504204	0.179996	0.191688	1.16436	1.20379	0.622656	0.199204	0.23592	0.0252613	0.0785079	0.0942181	0.316943	0.208669	0.0563492	0.0768135	0.53103	0.165489	0.0610636	0.502603	0.117402	0.221792	0.0180832	0.861005	0.192684	0.304222
OR1X5P	0	0	0	0.01749	0	0	0	0	0	0.0143891	0	0	0.0259852	0	0	0	0	0.0636617	0	0	0	0.021021	0	0	0	0	0	0	0	0	0.0340561	0	0	0	0	0	0	0	0	0	0.0254629	0	0	0	0	0	0	0	0
RAB21	5.30734	7.01927	4.41249	5.33651	6.24506	5.91628	5.89807	5.0052	6.21062	7.97374	4.94562	4.7219	4.84868	9.87058	5.47963	5.30617	4.21284	3.72834	7.01976	7.66683	3.16502	2.4868	2.69478	12.4004	4.01146	4.90526	2.89681	3.05118	2.78802	5.61228	3.29504	4.52575	3.28718	3.83091	2.25082	4.7097	4.69974	2.67131	3.84892	5.46841	4.78672	2.40333	3.95325	4.30159	2.73962	4.32774	3.79239	2.27491	4.58144
FFAR3	0.0151721	0.0867031	0.0282136	0.00842916	0.115224	0.0879027	0.0783015	0.113502	0.183084	0.194172	0	0.00798193	0.212897	0	0.0328161	0.122394	0.036936	0.0920435	0.0853023	0.0105086	0	0.0810472	0.0175419	0.0263581	0.0373887	0.0109206	0	0.101579	0.00878983	0.128521	0.016413	0.011928	0	0	0	0.0163971	0	0.0117521	0.0183087	0	0	0.0705339	0	0.031341	0.116095	0	0.0718278	0.0110857	0
ATP1A1-AS1	0.538154	0.906714	0.489721	0.286259	0.488298	0.486481	1.38867	1.42559	0.379965	0.628016	1.5148	0.716832	0.77499	0.661067	0.334336	0.749207	0.606278	0.382048	0.360505	0.943744	0.694736	0.550481	1.01937	3.08325	1.57307	0.140106	0.277569	0.811313	0.709784	0.145488	0.334437	0.630128	0.897689	0.252247	0.342723	0.736287	0.678763	0.301547	0.423726	0.519083	0.564929	0.490903	0.563501	0.130088	0.832336	1.03981	0.356217	0.702756	0.839587
RNU2-36P	0	0	0	0	0	0	0	0	0	0	0	0	0	0	0	0	0	0	0	0	0	0	0	4.09586	0	0	0	0	0	0	0	0	0	0	0	0	0	0	0	0	0	0	0	0	0	0	0.199313	0	0
AL031276.1	0	0	0	0	0	0	0	0	0	0	0	0	0	0	0	0	0	0	0	0	0	0	0	0	0	0	0	0	0	0	0	0	0	0	0	0	0	0	0	0	0	0	0	0	0	0	0	0	0
AC008805.1	0	0	0	0	0	0	0	0.0413161	0	0	0	0.0406772	0.0638209	0	0	0.138608	0	0	0	0	0	0	0	0.134325	0	0	0	0	0	0	0	0	0	0	0	0	0	0	0	0	0	0	0	0	0	0	0	0	0
RNU6-541P	0	0	0	0	0	0	0.220075	0	0	0	0	0	0	0	0	0	0	0	0	0	0	0	0	3.11146	0	0	0	0	0	0	0	0	0	0	0	0	0	0	0	0	0	0	0.193718	0	0	0	0	0	0
NPHP3-ACAD11	0.00361566	0.00295174	0.00672357	0	0	0	0	0.00193205	0.00272691	0.00495781	0.00597921	0	0	0	0.00782038	0	0.00220055	0	0	0	0.00277697	0.00482858	0.00418041	0.0565325	0.00668257	0.00520497	0	0	0.0020947	0	0.00195569	0.00568512	0.00223204	0.0043056	0	0.0019538	0.0115235	0.00280063	0.00436312	0.0055564	0	0	0.00821262	0	0.00345831	0.00719007	0.00244532	0	0.00994205
RSPH6A	0.01105	0.00902094	0	0	0	0	0.00950459	0.00590462	0	0	0	0.0116266	0	0.0187637	0	0.00990448	0.0201756	0	0.0124253	0.015307	0.00848683	0.00737841	0.0127759	0.115181	0.0408458	0.0159071	0	0	0	0	0	0.0260618	0.0272857	0.00657926	0.139932	0.0179133	0	0.0171182	0	0	0	0.00570782	0.0167326	0	0	0.0146493	0	0	0.0202562
NLRC5	2.62902	2.21675	0.959175	2.23192	0.691593	1.07513	2.3786	1.73509	5.30399	1.43428	1.45797	7.17731	3.71175	2.11059	1.70787	3.06118	1.97622	6.08377	1.65058	10.8752	0.870851	6.13885	1.48961	1.88693	0.935126	6.80219	4.85453	11.9752	8.12755	7.54204	7.67423	13.6589	0.608784	0.952462	1.03066	6.05584	2.23052	2.34616	0.558456	3.72763	5.27837	1.44838	10.9349	2.60976	2.00386	0.525665	10.5407	7.32673	1.82965
AC007066.2	0.399957	0.292145	0.548024	0.134491	0.122974	0.823225	0.950584	0.545546	0.539785	0.832255	0.617894	0.326695	0.66895	0.393196	0.728483	0.481138	0.256232	0.542744	0.887635	0.79461	0.476941	0.513043	0.109522	3.23646	0.875381	0.553035	0.510295	0.281869	0.560984	0.252612	0.39851	0.827467	0.506801	1.17816	0.702779	0.454999	0.744695	0.570683	0.24132	0.161747	0.178774	0.222906	1.0519	0.532674	0.271812	0.676745	0.59082	0.561395	1.26377
AC009533.2	0	0	0.174454	0	0	0	0	0	0	0	0.155141	0	0.154872	0	0	0.504534	0	0	0	0	0	0.125285	0	0.325962	0	0	0	0	0	0	0	0.29502	0.115828	0.111716	0	0	0.239197	0	0	0.14417	0	0	0	0	0	0	0	0	0.257963
RNU7-57P	0	0	0	0	0	0	0	0	0	0	0	0	0	0	0	0	0	0	0	0	0	0	0	0	0	0	0	0	0	0	0	0	0	0	0	0	0	0	0	0	0	0	0	0	0	0	0	0	0
RPIAP1	0	0	0	0	0	0	0	0	0	0	0	0	0	0	0	0	0	0	0	0.0262715	0	0	0	0.131791	0	0	0	0	0	0	0	0	0	0	0	0	0	0	0	0.0291449	0	0	0	0	0	0.0251426	0	0	0.017383
UBE2SP1	0.58897	0.583853	0.273807	0.444074	0.958479	0	0.0361856	0.0449598	0.412468	0.326885	0.591343	0.19919	0.243073	0.821524	0	0.867286	1.45943	2.59471	0.662272	1.48605	0.937014	1.03936	0.194561	0.365429	3.73217	1.726	0.665105	0.211243	0.755544	3.14787	2.75335	3.83658	0.623289	14.9038	1.11392	2.29603	0.804474	1.10793	0.423051	0.0646503	0.374294	0.32596	1.01926	0.347609	0.563338	1.1991	1.19498	0.461076	0.867589
B4GALT1	30.5447	50.261	15.9166	79.144	68.9736	14.0458	28.4018	38.3019	50.9976	27.7068	42.7816	67.102	21.6287	89.5025	9.57636	49.0019	30.9973	42.5371	18.2612	47.8169	32.135	106.511	61.7941	68.1688	41.9307	45.7607	34.1426	76.8685	56.1614	37.6184	17.3384	39.9956	34.2662	59.774	50.2304	65.1778	27.6838	26.0213	40.5412	60.142	64.2739	39.8937	61.1748	63.102	60.0457	37.7532	36.2356	188.202	22.1171
AC023424.1	0.0613166	0.100115	0	0.0340656	0	0	0.105482	0	0	0.0280259	0.0506996	0	0.0506118	0	0	0	0	0	0	0	0.0470936	0.0818859	0	0.852189	0	0.088269	0	0	0	0	0.0994973	0	0	0	0.211768	0	0.0781689	0	0.0246642	0.0471144	0.0495945	0.0316728	0	0	0	0.081289	0	0	0.0281006
NPM1P45	0	0	0	0	0	0	0	0	0	0.0230123	0	0	0	0	0	0	0	0	0	0	0	0	0	0	0	0	0	0	0	0	0	0	0	0	0	0	0	0	0	0	0	0	0	0	0	0	0	0.0367871	0
IL16	0.756318	1.92641	1.03643	1.93415	1.02233	1.73702	2.12778	2.63003	4.53344	0.359516	0.812006	1.04799	3.76487	1.05311	1.45213	2.79092	2.88365	6.20713	0.981287	0.664074	0.386063	0.800256	0.713013	0.335557	0.222222	0.259629	0.573946	5.04545	1.41426	1.20248	0.740134	0.283579	0.13935	0.418449	0.214325	0.513065	0.36194	0.164032	0.208744	1.31784	0.323746	0.103378	1.69499	0.221129	0.892568	0.0848413	1.04505	0.656334	0.338078
AP000967.2	0	0	0	0	0	0	0	0	0	0	0	0	0	0	0	0	0	0	0	0	0	0	0	31.6908	0	0	0	0	0	0	0	0	0	0	0	0	0	0	0	0	0	0	0	0	0	0	0	0	0
MMP7	0.266541	1.84958	0.0337944	0.222123	8.01909	0	2.03211	19.6485	8.65314	0.0166128	2.99529	19.3638	54.1519	12.1484	0	10.4903	1.32726	63.1733	0.0408702	22.1871	0.893298	1.27011	1.93309	0.147336	0.134353	10.7873	10.3944	2.11574	76.7597	4.32751	0.229362	0.533398	0.590857	3.22451	0.153425	4.86432	4.95023	1.04167	37.564	1.05195	4.65469	0.801051	24.0976	3.51629	298.316	2.69036	81.9059	0.938348	453.867
AC023906.2	0.243674	0.298394	0	0.304599	0.284703	0	0	0.227865	0.0918885	0	0	0.096146	0.0502831	0.672388	0	0	0.0741519	0	0	1.308	0.0935755	0	0	0.105832	0.0375304	0.21924	0	0	0.176462	0.602037	0.922611	0	0	0	0	0	0.155323	0	0	0.0468085	0.19709	0	0	0.0629195	0.0582673	0	0.1648	0.400597	0.167509
AC130415.1	0	0.0454977	0	0	0	0	0.0239685	0	0.0210161	0	0	0	0	0	0	0	0	0	0	0	0	0	0	0	0	0	0	0	0.0161437	0	0.0150724	0	0	0	0	0	0	0	0	0	0	0	0	0	0	0	0	0.0203604	0
PPIAP35	0	0.0933997	0	0.0317807	0	0	0.0492037	0.0611344	0.0862856	0.0522921	0.189196	0	0	0.0485683	0	0.102548	0.104446	0.115678	0.0643235	0.118863	0.175739	0.305574	0.0661388	1.59006	0.387661	0.452917	0.120584	0.414902	0	0.161522	0.123765	0.944423	0.141253	0.340597	0.197564	0.154556	0.109389	0.132927	0.0920395	0	0.0925361	0.118194	0.692976	0.118166	0.109429	0.303347	0.425565	0.12539	0.0262158
IGKV2D-30	0.0712515	0.349008	0	0.039585	0	0	0.367719	0	0.376161	0	0	0	0.176436	0	0	0	0.173459	0.86451	0	0	0	0.237884	3.62474	0	0	0.256427	0.225294	0.079506	0.866855	0.100594	0	0	0	0	0	0	0	0	0	0.437985	0	0	0.0539468	0	1.09041	0	0.144565	0.780911	0
AL935212.1	0	0	0.0262469	0	0	0	0	0	0	0	0	0	0	0	0	0	0	0	0	0	0	0	0	0	0	0	0	0.0157497	0	0	0	0	0	0	0	0	0	0	0	0	0	0	0	0	0	0	0	0	0
SMARCAL1	3.86902	5.50493	4.4453	3.32252	5.41165	3.6666	5.14876	4.98841	3.22646	2.02356	5.43846	5.30091	5.42447	2.38862	3.28757	5.49419	5.93396	4.482	3.25048	5.59308	4.34696	8.5328	4.55002	4.57064	4.66506	4.38414	6.43723	4.59478	5.03691	6.07097	8.00916	3.68485	5.72884	4.4954	2.21433	7.42796	6.2148	2.14062	5.44032	6.4214	4.05923	4.75648	3.75795	5.69159	6.15892	5.63852	5.95852	6.08197	5.81582
AC092964.1	0.0201175	0.0492702	0	0.0558831	0.0117524	0	0	0.0429995	0.151724	0.00919504	0	0.0635017	0.0498159	0.307449	0.0217562	0.018032	0.0367314	0.0406816	0	0.0836031	0.231765	0.201496	0.162818	13.5604	0.0247878	0.231682	0.360459	0.0224481	0.116548	0.0568041	0.054407	0.0632637	0.024838	0.0718687	0.208438	0.108709	0.11541	0.0155826	0.0566447	0.200952	0.227801	0.0103916	0.121853	0.166226	0.134694	0.106681	0.0952398	0.220486	0.0645369
AL359711.2	0.129102	0.579678	0.390121	0.251038	0.641072	0	0.360902	0.689865	0.413814	0.265539	0.293558	0.594297	0.346331	0.164419	0.209428	0.520735	0.294652	0.424241	0.217756	0.312968	0.396623	0.172411	0.671704	1.06536	0.417568	0.209082	0.51027	0.252103	0.186985	0.227835	0.174577	0.202995	0.418415	0.61495	0.334409	0.209289	0.308597	0.0750003	0.155792	0.148799	0.496002	0.266749	0.268806	0.200015	0.185226	0.577646	0.785822	0.18866	0.295829
AL096869.2	0.0204537	0.133583	0	0	0.0119488	0.0197504	0.0175932	0.109295	0.0308521	0.00934874	0.0676486	0.0215211	0	0	0.0221199	0.0183334	0	0	0.0229994	0.0141668	0	0	0.0236485	5.61432	0	0	0.0215579	0.0570582	0.0118497	0	0.0110633	0.0321606	0	0.036535	0	0.0552629	0.0130376	0.0158431	0.0164547	0.0314324	0.0496305	0.0105653	0.0464586	0.0211256	0.0195636	0.013558	0.0138331	0	0.0187473
ARMC5	2.72053	3.65881	1.80275	3.86602	3.87245	1.68598	2.0912	2.97798	3.87393	2.10879	3.62601	3.70095	2.45086	3.2105	1.77846	2.69328	2.93774	11.2288	1.49532	3.14286	2.2688	2.77571	2.41778	0.74069	2.34835	4.20499	5.10354	2.52881	1.93486	3.65457	3.45093	3.42372	10.4308	4.99246	2.29638	1.64014	3.10266	2.6223	1.94363	2.1372	1.85559	4.36004	3.45094	3.77973	3.59736	6.01226	4.7234	2.64792	3.84968
MTDHP2	0	0	0.0366501	0	0	0.0380624	0	0	0.0297286	0	0.0651852	0	0	0.133869	0	0	0	0	0	0	0.121098	0	0	0	0	0	0.249275	0	0	0	0	0.0309895	0	0	0	0	0	0	0	0	0	0	0.0298445	0	0.188512	0	0	0	0
LINC02154	0	0.0295136	0.0336135	0.0100424	0	0	0	0.009659	0.0408984	0	0	0.0285289	0	0.0920833	0	0.0486064	0.0220027	0	0	1.21443	0.0277662	0.0362097	0	0.0314029	0.0222724	0.0910753	0.361984	0.0907655	0.0418886	0.0255199	0.0684403	0.156321	0.0111588	0.053813	0.0208096	0.0390709	0.034566	0.0140013	0.399902	7.19462	0.350888	0.868348	0.0821156	0	0.0172893	0	0.403426	0	0.0911238
LINC02477	0.139033	0	0	0	0	0	0	0.0106133	0	0	0	0	0	0	0	0.0178029	0	0	0	0	0	0.0530496	0.0688927	0.517583	0.0367093	0	0	0	0	0	0.0214864	0.03123	0	0	0	0	0.0126604	0	0	0	0.0160648	0	0	0	0	0	0	0	0
LINC00607	0.0250038	0.0122475	0.358022	0.0194479	0	0.521512	0.490358	0.104215	0.0641162	0.395424	0.0413488	0.0789258	0.392133	0.00849169	0.356936	0.0448236	0.0273919	0.0252814	0.286781	0.0207819	0.0192039	0.020035	0.18502	0.625514	0.0369702	0.0251962	0.14231	0.292956	0.0637372	0.0211804	0	0.0117945	0.00617419	0.0923025	0.0172711	0.00270227	0.0127504	0	0.0985646	0.265132	0.032358	0.00516625	0.143877	0.144621	0.0621808	0.00662965	0.0270567	0.0950007	0.0275014
TMPOP2	0.0234341	0.038262	0.0871545	0	0.0958295	0.0678849	0.0403134	0.200354	0.0530214	0	0.0193764	0	0.0193429	0.0397929	0.025343	0.105024	0.0142624	0.0236942	0	0.519393	0.161985	0.140829	0.0541887	0.244268	0.389803	0.084337	0.197593	0.0392234	0.0543052	0.0330845	0.278858	0.221081	0.0723321	0.181387	0.026978	0.139294	0.0597495	0.0363032	0.00942619	0.0180063	0.132679	0.0242095	0.106456	0.0242038	0.1569	0.0155336	0.063395	0.085612	0.182572
LDOC1	6.99023	15.3231	32.876	9.94098	29.121	26.6059	45.5591	18.2516	26.4367	25.6905	35.7408	14.3455	40.8936	14.8807	23.3401	20.6234	10.0343	26.7053	22.5036	10.6148	8.56186	21.8955	60.7451	0.106215	1.98376	2.43504	19.4393	10.654	2.55026	1.00703	31.2068	0.92928	42.9008	6.92865	1.57193	0.847968	31.6577	0.505143	3.18066	22.6904	19.7309	32.9707	22.3891	41.1931	28.0696	56.3593	63.8981	28.188	42.1222
AC097381.1	0	0.0177286	0.14134	0	0.0126864	0.0209696	0.0373583	0.0464169	0	0.0198516	0	0.0114248	0	0.018438	0.0234853	0.0389301	0	0	0	0.0451238	0	0.0290013	0	0.301817	0.0401366	0.015631	0	0.0242321	0.0251622	0	0	0.0512187	0.013406	0.0129301	0	0.0234697	0.0138424	0	0.0262057	0	0.0175647	0	0.0164421	0.0448593	0	0	0	0	0
AL031598.1	0	0	0.0147592	0	0	0	0.0136538	0.0169645	0	0.00725542	0	0	0	0	0	0.0142283	0	0	0	0	0	0	0	0.0275772	0.019559	0	0	0	0	0	0	0	0	0	0	0	0	0.061478	0	0	0	0	0	0.114767	0	0.0105222	0	0	0
RPS2P46	3.44234	15.7426	3.97116	3.54158	17.0002	1.2311	5.56542	4.78593	5.07218	2.60774	23.6401	3.10215	4.63037	2.9768	0.999627	7.22804	4.50051	8.66917	1.43362	9.66947	6.43827	5.46971	2.06371	1.55044	17.1623	14.8664	1.20939	19.2057	10.987	6.9749	12.6543	7.91842	9.40527	5.61742	7.85245	1.24009	7.55787	11.9493	4.71809	2.64502	17.1696	15.394	3.49921	3.88462	2.37794	42.2133	3.0179	4.26185	4.2507
TRAPPC5	0.0397168	0.0364768	0.2308	0.0579217	0.127612	0.287634	0.158	0.106114	0.172236	0.0748823	0.147779	0.12798	0.258165	0.0758725	0.252344	0.235847	0.281003	0.195769	0.11165	0.0997196	0.259285	0.0828754	0.218122	0.60374	0.367028	0.132217	0.272096	0.0997155	0.149562	0.203263	0.0563917	0.284924	0.386161	0.147798	0.200039	0.0563372	0.215189	0.188429	0.203691	0.152588	0.112434	0.169253	0.135319	0.302533	0.204187	0.180997	0.255179	0.0544117	0.191118
GH1	0.023532	0.0576329	0	0.039221	0	0.0227229	0.0404819	0.0125745	0.141982	0.0107557	0.0389149	0.01238	0.0582712	0.0199796	0	0.0210926	0.0572879	0.309313	0	0	0	0	0.0272076	0	0.028995	0	0	0	0.0681653	0	0.0127283	0	0.0145269	0	0	0.025432	0	0	0.0283968	0.0180815	0	0	0.0178169	0	0.0225079	0	0.047745	0	0
KIF18BP1	0.0102157	0.00833987	0	0.0397287	0.0596791	0	0	0.169224	0.00770463	0	0.168937	0.161232	0.0337289	0	0	0.0183134	0.0124349	0	0	0	0.00784608	0.020464	0	0	0	0	0	0	0	0	0	0.0160628	0	0	0	0	0.00651171	0	0.0164368	0.070646	0.0165255	0.0158307	0	0.0422052	0	0.00677163	0	0	0.196633
RERG	2.97895	2.79121	7.89388	2.11014	0.363875	19.4361	13.7783	3.89272	4.10023	11.8427	1.23717	2.41848	9.20402	1.47156	8.33227	4.99437	1.68118	1.33487	10.5364	4.17349	0.343193	0.0587699	0.320941	2.19948	0.367052	0.175434	1.30586	1.45806	0.545204	0.18161	0.102537	0.292749	0.238231	0.987625	2.43179	1.24389	0.453134	0.115372	0.343139	1.39419	0.405226	0.276278	2.21958	0.580397	1.26276	0.453269	2.71069	0.346278	0.366125
AL138883.1	0	0	0	0	0	0	0	0	0	0	0	0	0	0	0	0	0	0	0	0	0	0	0	0	0	0	0	0	0	0	0	0	0	0	0	0	0	0	0	0	0	0	0	0	0	0	0	0	0
DEFB109F	0	0.14944	0.0425498	0.0254245	0.0534686	0.0441896	0.0393629	0.0244538	0	0.167335	0.0756784	0.0240756	0.0377737	0.0777093	0.0989819	0	0.222817	0.0925424	0.102918	0	0	0.0305574	0.0529111	0.397515	0.253742	0	0	0.0510648	0	0	0	0	0.0847521	0.0544955	0	0.173103	0.0583407	0	0	0.175817	0.0370144	0.0236387	0	0.0472663	0	0	0	0	0.125836
IFI44L	0.186896	1.6402	0.613316	0.664229	0.544307	1.23144	1.77779	4.05643	1.9713	0.819067	1.16583	7.40035	1.00954	0.863416	0.594471	2.95379	0.869837	1.25332	0.976612	12.0045	0.56573	9.81117	1.97339	8.40372	1.78809	0.997061	15.727	7.15657	13.4915	9.86765	6.30034	4.2157	0.478469	0.288017	2.60723	28.2201	1.11072	0.361915	1.47149	6.9945	5.20857	0.868862	3.80191	2.69397	0.983193	1.57955	14.7962	2.00419	0.648687
AC012254.3	0.0132944	0.0325597	0.0988876	0.0147719	0.0465988	0.0513492	0.0343054	0.113663	0.130345	0.0364588	0.0329775	0.0209823	0.0768142	0	0.0287548	0.047665	0.0485473	0.0537681	0.0149491	0.0552484	0.0102107	0.0088771	0	5.15042	0.147427	0.0191382	0	0.0370865	0.046212	0	0.00719088	0.052259	0	0.0395781	0.0153049	0.0431035	0.0508449	0.0205953	0.0106952	0.0204303	0.107529	0.00686718	0.030197	0.0137311	0.0127159	0.0176248	0.044956	0.0194275	0.0731119
AC104117.1	0	0.0255293	0	0	0	0.0301962	0.080694	0.0501302	0	0.0285864	0.103427	0	0	0	0	0	0	0	0	0	0	0	0	0.760579	0	0	0.0659193	0	0	0	0	0	0	0	0	0	0	0	0	0	0.0252932	0	0	0.0322987	0.0299106	0.0207287	0	0	0
AL358354.1	0	0	0	0	0	0	0	0	0	0	0	0	0	0	0	0	0	0	0	0	0	0	0	0.470138	0	0	0	0	0	0	0	0	0	0	0	0	0	0	0	0	0	0	0	0	0	0	0	0	0
MS4A6A	1.47744	1.74574	5.58067	3.16448	2.65178	5.66433	3.21048	4.51873	16.4319	2.47459	1.98514	5.07271	4.97831	1.93525	2.81716	7.78016	3.95469	7.61665	5.80917	3.98554	4.2142	10.5533	6.63618	1.9166	1.19765	1.21386	3.78544	7.26959	11.7579	10.2921	1.27494	1.36786	0.357024	1.72753	0.816868	3.52437	1.09665	1.08793	1.6343	5.65751	2.25241	0.502083	6.28489	1.74182	5.97798	1.04699	11.182	5.5396	1.36087
TRBV1	0.198199	0	0	0	0	0	0.17048	0	0.149481	0	0	0	0.0817986	0	0	0	0.0603137	0	0	0	0	0	0	0	0	0	0	0	0	0	0	0	0	0	0	0	0	0	0	0	0	0	0	0	0	0	0	0	0
FRG1KP	0.0825347	0	0	0	0	0	0	0.0882056	0	0	0.0682437	0.0868416	0	0.14015	0.0892579	0.147957	0	0	0	0.228662	0	0.110222	0	2.00739	0.101695	0	0.260971	0	0	0	0	0.194661	0.101901	0.0982837	0	0.133798	0.105219	0.12786	0.066398	0	0	0.0426329	0.312449	0	0	0.109418	0.0558192	0	0.075649
AC011752.1	0	0	0	0	0	0	0	0	0	0	0	0	0	0	0	0	0	0	0	0	0	0	0	0.0454408	0	0.0188269	0	0	0	0	0	0	0	0	0	0	0	0	0	0	0	0	0	0	0	0	0	0	0
PPIAL4G	0.00729884	0	0	0	0	0	0	0	0	0.00333607	0.0120701	0.00383986	0	0	0.00789339	0	0.00444219	0.0147597	0	0	0.0168174	0.014621	0	0	0.00449664	0	0	0	0	0	0.00789579	0.0114764	0	0.00869159	0.0168053	0.00788815	0.0139573	0	0.00293591	0	0	0	0.00552619	0	0	0.0193525	0	0.010666	0.00668992
MIR299	0	0	0	0	0	0	0	0	0	0	0	0	0	0	0	0	0	0	0	0	0	0	0	0	0.156207	0	0	0	0	0	0	0	0	0	0	0	0	0	0	0	0	0	0	0	0	0	0	0	0
SERBP1P1	0.194099	0.237686	0.203029	0.067397	0.0425214	0.0702843	0.0626074	0.116682	0.0182985	0.188522	0.260797	0.0893495	0.180239	0.350194	0.183671	0.0652415	0.428227	0.122659	0.0545641	0.134438	0.0559033	0.145806	0.084156	0.126451	0.672635	0.139709	0.0511443	0.121829	0.0843369	0.171269	0.19685	0.114447	0.1348	0.101122	0.055863	0.0131106	0.0618613	0.0563795	0.185428	0.0186427	0.117744	0.0125326	0.146959	0.0250593	0.139239	0.466396	0.0984536	6.3642	0.177906
MTCYBP27	0	0	0	0	0	0	0	0	0	0	0	0	0	0	0	0	0	0	0	0	0	0	0	0	0	0	0	0	0	0	0	0	0	0	0	0	0	0	0	0	0	0	0	0	0	0	0	0	0
CENPQ	1.67274	3.23498	3.86558	2.14737	2.14414	3.49704	2.86364	3.22823	2.09445	1.685	2.43051	2.26412	2.65418	1.37886	2.05489	4.38156	5.78218	1.9212	1.58875	9.29117	4.21592	2.91706	4.75055	7.30735	6.07316	2.39633	5.35761	4.7207	3.13307	7.658	8.04636	8.55438	2.23568	3.39402	1.9631	5.15136	2.90887	2.79262	2.68486	4.65454	4.42667	2.26498	3.29533	2.59992	3.37076	3.03574	6.99647	7.04848	5.61922
ZDHHC23	0.544118	0.817594	0.395932	0.311057	0.426127	0.190366	0.352711	1.00078	0.582845	0.117141	1.05956	0.493688	0.276635	1.0746	0.179091	0.526587	1.70619	0.586039	0.20838	1.81608	1.81395	2.83288	1.17616	7.75405	2.2445	1.08128	1.16776	0.659951	0.947973	0.36183	0.61208	2.07998	1.05637	3.02609	0.699031	2.48643	1.27674	1.86605	1.68116	0.948275	1.14808	1.02241	3.22113	2.45973	2.53054	1.24668	1.29865	3.16325	2.17559
ZNF880	0.643256	5.47997	3.23672	1.54301	2.14417	1.45419	2.87712	4.99011	2.11178	2.77408	7.00824	3.56725	3.51679	2.85925	2.95449	2.98461	3.48201	1.21663	2.83369	1.17936	0.802098	0.22234	4.08613	14.2778	3.97693	6.32952	3.67705	2.78244	3.08215	0.320525	3.23373	5.94958	1.85468	0.743471	6.16821	5.05446	1.40855	0.375156	4.18254	2.63414	1.26092	0.164181	4.21711	2.71225	5.25506	3.91778	2.32875	0.519767	2.87512
AC113367.2	0	0	0	0	0	0	0	0	0	0	0	0	0	0	0	0	0	0	0	0	0	0	0	0	0	0	0.185398	0	0.203814	0	0	0	0	0	0	0	0	0	0	0	0	0	0	0	0	0	0	0	0
LINC00837	0.00579101	0	0	0	0.00676609	0	0	0.00309446	0	0.00264689	0.00478829	0.0030466	0	0	0	0	0	0.00585531	0	0.008022	0	0.00773367	0	0.0301817	0.0035677	0	0	0	0	0	0	0.00455277	0.00357493	0	0	0	0.00369131	0.00448561	0	0	0	0	0	0	0	0	0.00391653	0	0.00796183
SNORA33	9.30928	3.8883	0	5.41249	1.13826	1.2543	1.30352	3.23918	6.04132	3.5623	6.44431	5.35311	3.93137	14.705	0.702391	2.91078	2.1082	17.5119	1.46064	5.54814	14.1335	13.0104	11.264	42.8766	13.7378	2.49326	10.04	5.55624	6.02036	14.3655	9.71936	20.084	15.3695	5.15612	25.422	4.91347	23.1837	19.2847	2.78667	3.82605	15.2343	28.181	11.9658	21.019	10.3537	12.198	12.8848	6.96012	5.3577
AC117474.1	0	0	0	0	0	0	0	0	0	0	0	0	0	0	0	0	0	0	0	0	0	0	0	0.514677	0	0	0	0	0	0	0	0	0	0	0	0	0	0	0	0	0	0	0	0	0	0	0	0	0
CLP1	2.88195	1.92498	2.59527	4.72498	4.05006	3.18179	2.13219	2.93997	5.13747	2.01271	4.94917	3.40873	3.2771	3.70455	2.53914	4.20897	5.61157	7.58033	1.47301	5.93947	4.81386	12.9794	4.3224	2.24077	3.15368	6.15058	4.20581	5.85257	6.62013	7.44043	6.57868	4.97509	4.38553	6.65375	2.12291	4.62295	5.09353	3.03625	4.08572	2.89579	4.9228	4.52843	3.73842	3.59067	2.93965	5.0497	9.85452	8.53336	5.70789
SEC62-AS1	0.081342	0.199217	0	0.045191	0	0.078545	0	0.130396	0	0.0371788	0.0672575	0.0855866	0.134282	0.483437	0.087968	0	0	0	0.0914658	0	0	0.162944	0	4.66333	0.200451	0	0	0.0907655	0	0	0.131992	0.127899	0	0.145295	0	0.307683	0.155547	0	0.0327192	0.125003	0.0657915	0.0840337	0.123173	0	0.077802	0	0	0.178301	0.18639
STARD13-AS	0.0351365	0.0975275	0.0261355	0.0429456	0.0574738	0.0271427	0.114845	0.0863666	0.164298	0.260168	0.0464841	0.048061	0.0754058	0.280423	0.0303989	0.0944821	0.0384923	0.0781585	0.0474115	0.0632747	0.102548	0.00938468	0.0893741	4.99321	0	0	0	0.0980177	0.0284984	0.0297636	0.0380102	0.00552471	0.034705	0.00418411	0.00809002	0.0189867	0.00447934	0	0.0819737	0.00539963	0.0170516	0.00725984	0.0372442	0	0.0268859	0.0139744	0.0095053	0.0154037	0.109497
PPIAP26	4.42114	0.044016	0	0	0.0314973	0	0	0.0864314	0	0.0492868	0.133742	0	0	0	0	0	0.0656287	0	0	0	0.0414099	0.0360016	0	0	0.0664331	0	0.056827	0.0300813	0.0624718	0	0.349956	0.0423879	0.0332839	0	0	0.0291348	0	0	0.0650624	0	0	0.0278502	0	0.0556874	0	0.321652	0.109393	0.0393946	0.0988365
VCAN	0.704035	2.11312	11.0135	1.89877	1.01104	7.85924	6.23201	7.19149	5.33841	5.71506	1.82014	2.40202	2.75681	2.24762	8.27057	12.9255	2.38729	4.8947	7.10573	12.8703	8.23333	5.11287	6.31235	3.47479	3.22557	9.48348	17.791	9.49705	16.3667	3.45878	1.29023	1.28155	0.200323	13.3496	0.760258	2.31648	6.48957	0.72613	5.1906	28.5312	1.49498	4.71982	46.5232	3.70441	20.5758	4.05671	2.67849	19.7224	68.9566
ARHGAP1	32.5278	28.7635	87.6236	21.9231	27.8929	87.1794	72.4471	46.4917	35.7955	48.8316	41.3746	32.5077	57.4525	24.8767	92.6397	42.1719	19.9504	17.3995	66.6199	27.7507	15.5939	20.1247	22.8387	14.7607	21.2402	54.3144	20.3074	34.5233	26.7236	20.4822	29.8311	28.1754	25.6282	22.1848	14.5164	22.5226	44.5484	16.4975	21.6918	45.8899	22.4153	33.2371	56.9143	25.6684	32.9674	31.4365	30.8711	30.7086	34.5317
AL117327.1	0.0609185	0.348126	0.113282	0	0.67617	0.117648	0.209595	0.423177	0.183777	0.167063	0.352592	0.384584	0.100566	0.310333	0.395285	0.49143	0.481987	0.184784	0	0.379743	0.233939	0.528802	0.0704336	0.52916	0.150121	0.175392	0.256828	0.16994	0.776435	0.602037	0.131802	0.814178	0.112819	0.906785	0.490917	1.05339	1.20375	0	0.563592	0.889361	1.23181	0.251737	0.322864	0.251678	0.0582673	0.64609	0.659198	0.356086	1.36799
HLA-G	1.35693	1.35538	0.40076	0.691784	2.12631	0.292884	0.947456	0.88716	2.48021	1.00693	2.20435	3.44337	1.14639	2.03309	0.707836	2.28944	2.53584	4.5518	0.448769	9.32104	3.97253	4.93538	0.996697	0.30507	0.875311	5.81419	11.4246	6.24356	4.15258	4.41744	0.509451	7.49263	1.08404	0.247131	2.03997	12.8965	2.77797	1.02632	0.783406	4.09695	9.45159	4.02408	5.91044	3.52849	2.91641	3.18514	10.5806	1.92459	1.63879
DLX6-AS1	0.0270732	0.446183	0.00157327	0.0159811	0.27579	0	0.0567618	0.662757	0.117406	0.000773394	0.00839455	0.0836776	0.0377101	0.122114	0.00731965	0.0985834	0.199786	0.0222412	0	0.208612	0.00389875	0.103946	0.00586911	0.773114	0.910057	0.22897	0.344201	0.0236013	0.00294086	0.00955557	0.104337	0.371147	0.00313368	0.724377	0.313623	0.0329165	0.309548	0.0262131	0.0136125	0.149518	0.288774	0.401182	0.258788	0.21671	0.00161844	0.0235539	0.00915498	0.0939616	0.174478
ARPP21	0	0	0	0	0	0	0.00239875	0.00298039	0.00210327	0	0.043812	0	0.0023019	0.00236778	0	0.0124984	0	0.00845921	0	0.00193158	0	0	0	0.0193794	0	0	0	0	0	0	0	0.00876991	0	0.00664185	0	0	0	0	0	0.00214284	0	0.00576212	0.00211147	0	0	0	0	0.00203765	0
AC110774.1	0.0976265	0.432656	0.0129674	0.0232449	0.464406	0.0673354	0.143954	0.678174	0.231406	0.0382474	0.899478	0.168756	0.161165	0.509173	0.0452482	0.200014	0.865791	0.0705074	0.0156824	0.00965979	0.299924	0	0.0967502	4.89428	0.721744	0.110424	0.0734977	0.155624	0	0	0	0.471476	0.697378	0.0581277	0.369283	0.331599	0.453384	0.486127	0.274887	0.417936	1.11676	0.237735	0.116154	0.57619	0.226775	0.573172	0	0	0.210921
CDK5RAP2	5.72659	4.93945	9.76892	3.72908	3.9163	8.03435	7.13758	5.36662	4.1168	5.65602	4.85276	4.37291	6.43456	3.7005	7.31936	6.17154	3.70111	5.07592	7.11747	8.77593	2.57762	5.55395	3.05065	8.90576	7.98146	7.52028	3.73444	5.44756	7.31143	4.48983	8.99944	3.91604	3.31626	4.08129	4.76044	9.68929	2.06272	2.74231	3.12334	2.302	2.47512	1.37302	3.83055	1.98118	4.97797	4.56587	5.11737	9.10283	6.96603
AL138885.1	0	0	0	0	0	0	0	0	0	0	0	0	0	0	0	0	0	0	0	0	0	0	0	0	0	0	0	0	0	0	0	0.03278	0	0	0	0.0225309	0	0	0	0	0	0	0	0	0	0	0	0	0.0191084
C14orf93	1.71134	3.1895	2.20792	1.03553	2.5575	2.20974	2.96113	3.37785	2.10111	1.1733	3.65274	3.03249	3.84899	1.26152	1.61403	2.41387	3.04392	2.45467	0.992004	3.79027	2.30781	2.81693	6.25038	4.97817	4.03338	3.00787	2.13931	3.05315	1.64857	2.79068	1.75085	3.55129	3.63208	2.54737	3.09268	3.96428	4.64667	2.30178	1.52884	2.68089	3.15464	4.10814	3.9223	2.91853	3.80667	4.30891	1.4176	2.66561	3.73904
SIRPB1	0.0138619	0.135798	0.0171848	0.133488	0.107973	0.365864	0.111284	0.0592575	0.460001	0.0591345	0.0573086	0.0899425	0.118233	0.153001	0	0.463864	0.28122	0.200893	0.21822	0.147217	0.259065	0.63558	0.977652	0.12041	0.0199266	0.106427	0.058441	2.15003	0.120461	0.482737	0.0899739	0.0435918	0.0114097	0.101793	0.0159582	0.282145	0.0971946	5.15743	0.0353138	0.142016	0.108382	0.00238677	0.258885	0.205214	0.185621	0.0612571	5.51562	0.763005	0.391752
AP000919.2	0	0	0.0460707	0	0	0	0	0	0.0373702	0.0905906	0	0.0260678	0.0408993	0	0	0.0444132	0	0.3507	0.0557168	0	0	0	0	15.1504	0.0305265	0	0	0.0276451	0.0861186	0	0.0268012	0.0779101	0	0.0295024	0	0	0.126336	0	0	0.0380731	0	0	0.0750317	0	0	0	0.0335112	0.0362042	0.0454161
HNRNPDP1	0	0.12189	0.0347058	0.0207375	0.0654175	0.0360432	0.0321064	0.0199457	0.056303	0.0511825	0.0925906	0.0392745	0.12324	0	0.0403673	0	0.0454353	0	0	0	0.0573367	0.0498483	0	0.453926	0.0459921	0.026867	0.0393417	0.041651	0	0	0.0403795	0.0586909	0	0.0222246	0.0859431	0.0403405	0.0237928	0.0578252	0	0.0286811	0.0905724	0.0192809	0.0565225	0.0385528	0	0.470107	0.0252445	0.0545464	0.0171063
AC021242.2	0	0	0	0	0	0	0	0	0	0	0	0	0	0	0	0	0	0	0	0	0	0	0	0.0641237	0	0	0.0194516	0	0	0	0	0	0	0	0	0	0	0	0	0	0	0	0	0	0	0	0	0	0
AC025946.2	0	0	0	0	0	0	0	0	0	0	0	0	0	0	0	0	0	0	0	0	0	0	0	0.20895	0	0	0	0	0	0	0	0	0	0	0	0	0	0	0	0	0	0	0	0	0	0	0	0	0
MTCO2P29	0	0	0	0	0	0	0	0.0795717	0.112308	0	0	0	0	0	0	0	0	0	0	0	0	0	0	1.8109	0.0917409	0	0	0	0	0	0	0	0	0	0	0	0	0	0	0	0	0	0	0	0	0.0987081	0	0	0
AC016597.2	0	0.0157804	0.0359452	0.0107391	0.0225846	0.0373305	0	0.0206581	0.0145785	0.0353403	0.0159829	0.0508465	0.0159552	0.0164118	0.0209045	0	0.0352935	0.039089	0.0217357	0.0267767	0.0148461	0.0129072	0	0.940276	0.0119087	0	0.203734	0.0215693	0.0223972	0.0272901	0.0209108	0.060787	0	0	0.111266	0.0208906	0.0492851	0.0149726	0.0388766	0.0445581	0	0	0.0585412	0	0.0184887	0.0128131	0.0392191	0.0706181	0.0177173
AL662889.1	0	0	0	0	0	0	0	0	0	0.0330691	0	0	0	0	0	0	0	0	0	0	0	0	0	2.26246	0	0	0	0	0.0419155	0	0.0391339	0	0	0	0	0.039096	0	0.0560413	0	0	0	0	0	0	0	0	0	0	0.0331572
CCNB1IP1P1	0.0335451	0.0273854	0	0	0	0	0	0	0	0	0	0	0	0	0	0.0300676	0	0	0	0	0	0	0	1.5152	0.0619989	0	0	0.0187156	0	0	0	0.0263724	0.0207082	0.019973	0.0772361	0	0.0213823	0	0	0.0257753	0	0	0.0253981	0	0.0320852	0	0.022687	0	0
LINC01975	0	0	0	0.028481	0.0299483	0	0	0.0273936	0	0	0	0.0539398	0	0	0	0	0	0	0	0	0.0393733	0	0	0	0	0	0	0	0	0	0	0	0	0	0	0.0554038	0	0	0	0	0	0	0	0	0	0	0	0	0
MIR520B	0	0	0	0	0	0	0	0	0	0	0	0	0	0	0	0	0	0	0	0	0	0	0	28.0541	0	0	0	0	0	0	0	0	0	0	0	0	0	0	0	0	0	0	0	0	0	0	0	0	0
AP001363.1	0.106607	1.30547	0	0.118455	0	0.102942	0.0916977	0.284831	0.0804024	0.0487268	0.0881481	1.17779	0.439977	0.271541	0.345874	0.0955558	0.194649	0	0	1.03374	0.0818786	0.0711849	0	2.59288	0.131356	0.0767339	0	0.237916	0.185286	0	0	0.0838124	0.0658113	0.0634749	0.122729	0.0576074	0.135907	0.247728	0.085764	0.16383	0.172454	0.0550675	0.161432	0.220218	0	0.211998	0.216299	0.311576	0.244283
LINC02568	1.3378	0.319402	0.0234692	0.645077	0.75941	0.0121868	0.0217114	0.930668	0.361703	0.0115371	0.845273	1.2881	0.187513	0.31075	0.0682442	0.079187	0.115218	0.0255218	0.0425747	0.402107	0.0290798	0	0.729603	0.285034	0.00777535	0.0272526	0.0399063	0.0140829	0.00731172	0.0534544	0.0204795	0.119066	0.21036	0.0375726	0.072647	0.450113	0.0643579	0.224844	0.0710726	0.0678828	0.112288	0.149942	0.047778	0.0260707	0.132787	0.0752926	0.0597491	0.0461076	0.150382
AC018816.2	0	0.195266	0	0	0	0	0	0.0852071	0.060131	0.0364416	0	0	0.131619	0	0	0.0714638	0	0	0	0	0	0	0	3.04724	0	0	0	0	0.0461902	0	0	0	0	0	0	0	0	0	0	0.122524	0	0	0	0	0	0	0	0	0.0365387
AC121761.2	0.408481	0.666947	0.303839	0.204245	0.644301	0.631096	0.66757	0.654821	1.07826	0.54144	0.371527	0.365327	0.70805	0.416179	0.574282	0.585816	0.894989	0.619524	0.22966	1.30145	1.03531	0.30003	0.85011	0.49675	2.21456	0.088205	0.602745	0.341853	0.189319	0.865046	0.0662834	1.3809	0.050433	0.291856	0.235127	0.507681	0.182262	0.316402	0.0492925	0.816057	0.363429	0.822896	0.216492	0.337519	0.351634	0.351997	0.386765	0.119385	0.318242
CREB3L2	8.1666	7.78863	11.5267	11.2983	7.00097	12.7657	12.8589	12.1829	7.8741	12.8522	10.7008	14.7071	9.7729	7.16216	12.1394	13.6525	9.71844	3.85339	11.6318	3.79754	10.6112	7.42047	16.359	37.088	8.53338	10.4101	12.0066	17.4249	7.1655	4.62996	2.10643	4.43637	2.55433	25.8035	10.0247	8.46947	8.59427	1.42142	21.2865	16.5809	15.2415	2.40533	13.7291	12.1627	11.6494	4.51748	2.29591	10.4598	13.6716
PPL	260.282	19.3412	9.55004	366.291	16.1935	3.58182	12.3466	20.011	10.4474	3.55823	35.2609	54.9127	15.6353	26.3952	10.4822	16.9918	40.1506	6.11269	3.67693	31.254	17.119	44.1115	17.6546	7.27753	10.8555	14.6543	24.4534	22.5199	11.2031	47.4528	39.2223	22.2992	13.3573	53.8521	30.0736	14.4149	31.5638	18.3086	15.6895	33.9351	20.3945	3.40275	8.2397	6.78499	27.5219	18.617	5.98322	57.7831	12.6783
AC097487.1	0	0	0	0	0	0	0	0	0	0	0	0	0	0	0	0.0270093	0	0	0	0.0208709	0	0	0	0.471145	0	0	0	0	0	0	0	0	0	0	0	0.0488491	0	0	0	0	0	0	0	0	0	0	0	0	0
SLC13A3	0.241702	1.5444	0.168548	0.183346	1.46087	0.260321	0.479766	1.04069	0.627498	0.197579	1.14914	0.528192	0.448886	1.21945	0.155829	0.37913	0.257431	0.728456	0.162025	0.128776	3.74486	0.0217258	4.18107	0.872104	8.71104	0.167281	0.818139	0.197091	0.148106	0.157494	0.306724	0.708924	0.964116	2.55166	1.20934	0.190889	0.832548	0.154815	0.400109	0.18929	0.69927	2.31453	3.6037	0.0672111	0.195617	0.69632	0.0628715	0.264904	0.558104
AL451054.3	0	0.0296087	0	0	0	0	0	0	0	0	0	0	0	0	0	0	0	0	0	0	0	0	0	0.0630082	0	0	0	0	0	0	0	0	0	0	0	0	0	0	0	0	0	0	0	0	0	0	0	0	0
AC018659.5	0	0	0	0	0	0	0	0	0	0	0	0	0	0	0	0	0	0	0	0	0	0	0	0.253339	0.0898395	0	0	0	0	0	0	0	0	0	0	0	0	0	0	0	0	0	0	0	0	0	0	0	0.0668298
AL353803.3	0	0.0685861	0.0781139	0	0	0	0.144527	0.0448927	0.0633619	0	0	0.0883969	0.0693457	0	0	0	0.102263	0	0	0.232758	0.12905	0.056098	0.0971353	0.43786	0.414066	0.181413	0.0885483	0.0937458	0.097344	0.11861	0.0454421	0.330246	0.103726	0	0	0.0453981	0	0	0	0	0.0679519	0.0433965	0.127218	0	0	0.167067	0.340914	0.24554	0.0770039
LINC01523	0	0	0	0	0	0	0	0	0	0	0	0	0	0	0	0	0	0	0	0.0433188	0	0.0417618	0	0	0	0	0	0	0.0362336	0.0882988	0	0	0	0	0	0	0	0	0	0	0	0	0	0	0	0	0	0	0
RNU6-46P	0	0	0	0	0	0	0	0	0	0	0	0	0	0	0	0	0.160085	0	0	0.182182	0	0	0	0.456957	0	0	0.277231	0	0.152384	0	0.142272	0	0	0.156611	0	0	0	0	0	0	0	0	0	0	0	0	0	0	0
GJB3	33.851	29.3581	0	49.1682	43.6285	0.0227705	2.28188	8.41104	14.219	0.0970044	16.5247	19.7999	8.9439	38.5413	0.0382534	9.47984	20.7386	16.0226	0.0662907	38.2111	3.59511	85.5006	22.3433	0.450639	11.2591	38.0204	3.60388	42.0288	38.8604	49.1229	57.7291	27.6975	10.6341	14.4688	10.221	11.1689	35.7067	24.96	40.977	16.2894	29.0294	31.2987	7.62375	44.2913	12.4955	16.0063	24.7518	107.067	17.3398
PREB	16.4794	9.73694	10.9921	10.0826	11.3269	9.56791	12.3709	12.5691	15.2689	6.44192	13.7344	14.641	14.7347	9.28079	9.9976	13.8156	16.0549	30.9924	10.1495	15.5476	25.1392	32.498	59.898	6.6336	21.7155	28.9495	19.257	15.4051	26.8647	20.0091	23.4467	23.205	14.8444	27.4954	30.5497	30.7236	21.6436	14.7071	38.2681	19.1481	21.3151	23.8536	23.9883	19.8906	20.9272	19.7679	22.846	21.4642	16.9586
AC025627.4	0	0	0	0	0	0	0	0	0	0	0	0	0	0	0	0	0	0	0	0	0	0	0	0	0	0	0	0	0	0	0	0	0.167059	0	0	0	0	0	0	0	0	0	0	0	0	0	0	0	0
NMB	8.17893	5.12583	1.53629	2.61622	11.8566	1.72845	3.24513	4.88549	6.18926	2.34117	7.96956	7.07003	3.45507	5.49459	1.28061	4.07281	16.509	14.5625	1.5483	10.4525	12.2039	15.4278	7.6734	2.67914	12.7752	11.7939	23.5394	8.11241	12.875	4.19894	13.7484	28.2968	11.2541	17.2165	16.3905	12.9316	26.1373	16.1261	8.42972	6.51728	7.81812	18.976	7.19335	26.964	29.4481	28.148	7.80371	6.3181	9.60421
MTMR14	5.51666	6.21735	2.43859	6.07262	7.3796	3.61151	5.35637	5.79578	7.53496	1.99369	8.24926	8.12143	6.63351	5.50552	2.78584	6.72573	8.54178	12.6543	3.13843	5.70556	9.83131	11.0946	16.1296	6.15646	11.279	7.74303	44.3674	13.6705	8.55342	9.16796	6.37498	12.3791	13.3683	9.03841	16.2003	10.2265	9.40497	14.6807	8.85546	6.55232	8.4249	10.0606	7.92185	7.6873	13.5537	11.2183	10.9558	8.6116	8.06456
DUX4L12	0	0	0	0	0	0	0	0	0	0	0	0	0	0	0	0	0	0	0	0	0	0	0	0	0	0	0	0	0	0	0	0	0	0	0	0	0	0	0	0	0	0	0	0	0	0	0	0	0
MIR4463	0	0	0	0	0	0	0	0	0	0.191998	0	0	0	0	0	0.376518	0	0	0	0	0	0	0	0	0	0	0	0	0	0	0	0	0	0	0	0	0	0	0	0	0	0	0	0	0	0	0	0	0
RN7SKP245	0	0	0	0	0	0	0	0	0	0.0401996	0	0	0	0	0	0	0	0	0	0	0	0	0	1.52795	0.108369	0	0	0.0490701	0	0	0	0	0	0	0	0	0	0	0	0	0	0	0	0	0	0	0	0	0
RN7SKP56	0.0850282	0	0.0790578	0.047239	0	0	0	0	0	0	0	0	0	0	0	0.0762137	0	0	0	0	0	0	0	0.886302	0.0523838	0	0	0	0	0	0	0	0	0	0	0	0.108397	0	0	0	0	0	0	0.0878212	0	0	0	0	0
DTX2P1	2.32669	0.998971	0.59291	0.804306	0.412802	0.882032	0.459556	1.28012	0.675912	0.866519	0.983286	1.55953	0.867776	1.2438	0.372773	0.64882	0.902083	0.453078	0.891469	3.39017	0.754506	0.989701	0.358681	14.2222	1.50774	1.97243	0.617615	1.24042	1.68743	0.291986	0.866961	1.38206	1.23417	0.995386	1.36904	1.33178	1.24139	0.707535	0.575402	1.1124	1.15701	0.284881	1.31795	1.42407	0.890173	0.879669	2.38949	0.327412	2.30635
AC108125.1	0	0	0	0	0	0	0	0	0	0	0	0	0.0427823	0	0	0	0	0	0	0	0	0	0	0.630314	0	0	0	0	0	0	0	0	0	0	0	0.028008	0	0	0	0	0	0	0	0	0	0	0	0	0
AL050303.1	0	0	0	0	0	0	0	0	0	0	0	0	0	0	0	0	0	0	0	0	0	0	0	0	0	0	0	0	0	0	0	0	0	0	0	0	0	0	0	0	0	0	0	0	0	0	0	0	0
AC013472.1	0	0.075086	0	0	0	0	0	0	0	0	0.0760494	0	0	0	0	0	0	0	0	0	0	0	0	0	0	0	0	0	0	0	0	0	0	0	0	0.0497005	0	0	0.0369963	0	0	0	0	0	0	0	0	0	0
AL645944.1	0	0	0	0	0	0	0	0	0	0	0	0	0	0	0	0	0	0	0	0	0	0	0	0	0	0	0	0	0	0	0	0	0	0	0	0	0	0	0	0	0	0	0	0	0	0	0	0	0
CCDC66	1.02045	1.0934	1.03633	0.482564	0.365487	1.43992	1.32966	1.42163	1.06967	0.674635	1.24052	0.883564	1.77233	0.678164	1.37947	0.971829	1.04619	0.712418	1.31479	0.96973	0.881712	0.857814	0.807626	4.26843	2.30888	0.723569	1.72214	1.12681	1.51316	0.49309	0.93635	1.32754	0.543705	1.89508	1.30763	1.3408	1.55451	1.24915	1.46962	1.1598	1.05381	0.89577	1.51534	1.30491	1.28977	1.3166	0.953053	1.55334	2.16013
AC004148.1	1.42319	0.841754	0.283556	0.61318	0.576898	0.434713	0.499653	2.42891	1.8729	0.132754	2.83384	1.9635	1.36652	2.3797	0.345517	0.572743	0.813146	1.46836	0.130638	1.24726	1.59498	0.494548	2.04846	9.94034	3.31034	0.689892	2.4184	0.51045	1.79205	0.492067	0.989736	6.93022	2.47434	2.61996	5.16603	1.60088	6.63716	3.17215	0.928801	0.814583	2.3962	2.77554	4.00231	6.11975	2.38914	3.35959	1.11967	0.56238	2.29611
SLC41A2	0.442572	0.182883	1.72727	0.330874	0.217051	1.49838	1.30652	0.744508	0.815919	1.68322	0.185229	0.600768	1.2673	0.324732	2.07404	1.35659	0.601896	0.97784	1.96604	3.04266	0.314734	1.31707	1.82569	58.6333	0.17504	1.8602	1.71613	3.52398	2.81407	1.01824	0.345778	0.137458	0.0674594	0.611607	0.490631	3.1828	0.651279	0.0804119	0.786811	2.09076	2.27153	0.0451573	3.30536	1.81715	1.93887	0.0977883	2.91927	2.7227	3.14504
AL035690.1	0	0	0	0	0	0	0	0	0	0	0	0	0	0	0	0	0	0	0	0	0	0	0	2.04258	0	0	0	0	0	0	0	0.0577715	0	0	0	0	0	0	0	0	0	0	0	0	0	0	0	0	0
MYO16-AS2	0	0	0	0	0	0	0	0	0	0	0	0	0	0	0	0	0	0	0	0	0	0	0	0.112143	0	0	0	0	0	0	0	0	0	0	0	0	0	0	0	0	0	0	0	0	0	0	0	0	0
FBLIM1	14.5257	22.2601	27.2335	10.8849	19.7118	23.1831	22.7196	21.7071	24.764	22.7409	15.4203	13.604	27.9991	24.6151	35.9228	28.2383	19.1485	10.4088	19.5211	20.2334	13.5352	8.75484	13.455	8.80223	6.44515	21.701	19.021	34.5447	31.6111	24.9815	24.6552	23.9375	34.4389	15.3183	17.643	41.5714	41.1329	18.0697	11.292	15.513	16.7109	19.242	33.1609	15.0953	22.7469	57.1384	17.3351	15.157	6.4901
GLIS2-AS1	0	1.08124	0.0769651	0.091977	0.338504	0.159862	0.854407	0.53079	0.437011	0.113505	0.547555	0.261291	0.273303	0.210844	0.268561	0.296785	0.151139	1.17175	0.27924	0.688005	1.97087	0	0.0957068	1.00665	0.0509972	0.953305	0.43623	0.0923672	0.191825	0.350598	0.268643	0.325389	0.868709	0.147859	0.0952957	0.0447304	0.422112	0.512943	0.133187	0.254418	0.0669526	0.427583	0.188021	0.256489	0.15835	0.16461	0.223934	0	0.417293
AC004491.1	0	0	0	0	0.00873624	0	0.012863	0	0	0	0.0247302	0	0	0	0	0	0	0	0	0	0.0114856	0.00998556	0.0345806	1.27302	0.00921309	0	0	0	0	0.0211129	0	0	0	0	0.017216	0	0.00953229	0	0.00601533	0	0.0120956	0	0.0226451	0	0	0.00991277	0	0	0.0137069
RNU4ATAC13P	0	0	0	0	0	0	0	0	0	0	0	0	0	0	0	0	0	0	0	0	0	0	0	0	0	0	0	0	0	0	0	0	0	0	0	0	0	0	0	0	0	0	0	0	0	0	0	0	0
AL133368.2	0	0	0	0	0	0.0704057	0	0	0	0	0	0.0383588	0	0	0	0	0.0443759	0	0	0.0505012	0	0	0	2.78672	0	0.0524812	0	0	0	0	0	0	0	0.0434129	0	0	0	0	0.0293286	0	0	0	0.0552047	0.0753078	0	0.0483312	0.0493118	0	0.0334149
CYB5AP5	0	0	0	0	0	0	0	0	0	0	0	0	0	0	0	0	0	0	0	0	0	0.0483106	0	0	0	0	0	0	0	0	0	0	0	0	0	0	0	0	0	0	0	0	0	0	0	0	0	0	0
AC090948.1	0.512647	0.585917	0.0476651	0.512659	0.569017	0.198008	0.220475	0.547871	1.54654	0.374903	0.890152	0.485459	0.846295	0.565834	0.166322	0.551404	0.748813	2.53986	0.749386	0.355072	0.5906	0.513465	0.59272	5.52177	0.505327	0.184497	0.270161	0.91526	0.267297	0.651384	0.194101	0.806065	0.696233	0.427328	1.29838	0.415529	0.81693	1.3501	0.226829	0.275735	0.829285	0.503131	0.426956	0.0529486	0.441303	0.67963	0.554735	0.112372	0.399397
C1QBP	57.5904	20.6935	18.4466	37.3257	32.5663	17.0974	25.5767	27.8625	35.1347	21.662	38.7785	35.6307	19.9277	30.8238	16.6979	37.9535	19.2785	32.8685	16.8198	24.1602	45.0556	50.0122	35.5923	14.7207	64.4477	25.7755	16.8835	22.9383	59.313	43.291	44.6327	66.3794	45.5598	19.3768	33.247	39.0141	50.07	41.3221	71.9153	19.4861	67.8042	75.441	27.396	37.8953	34.4593	52.7956	60.9262	26.2268	16.2069
BOLA2P3	0	0	0	0	0.2569	0	0	0	0	0	0.0909028	0.0578378	0	0	0	0	0.200732	0.444637	0	0.0761464	0.168875	0.367047	0.127111	0.763974	0.203192	0	0.463495	0.24535	0.254768	0.310425	0.178396	0.345726	1.49309	1.30917	0.506259	0	0.490541	0.681253	0.397999	0	0.177843	0	0.749145	0.11355	0.420617	0.947367	0	0	0.352684
NANOGP7	0	0.0500574	0	0	0	0.0296041	0.0263706	0.114677	0	0	0.0760494	0.0161291	0.0253059	0.182211	0	0	0.111955	0	0	0.0212347	0	0.0204715	0.248129	1.70438	0.0377757	0	0.0646267	0	0	0	0	0.0482058	0	0.12778	0.0705894	0.0165668	0.273591	0	0.110989	0.0235572	0.173581	0	0.232124	0.284988	0	0	0.0207346	0.0448017	0.0281006
SLC25A11	23.9685	15.7021	21.1777	16.2922	23.261	19.214	23.6186	19.5806	23.2542	14.0254	23.6373	24.1431	20.9243	11.7553	16.1821	19.6124	13.7533	29.5976	16.3749	22.6706	33.659	26.3339	44.5981	8.17043	36.3152	16.7208	15.771	19.9266	31.8649	28.0925	21.3317	23.0384	28.6488	19.093	24.4006	35.1918	26.0123	21.457	26.4973	17.0719	26.764	34.893	19.0096	24.2658	37.9939	31.9155	27.6494	17.7209	13.5022
IGKV3D-34	0	0	0	0	0	0	0	0	0	0	0	0	0	0	0	0	0	0	0	0	0	0	0	0	0	0	0	0	0	0	0	0	0	0	0	0	0	0	0	0	0	0	0	0	0	0	0	0	0
AL359979.2	0.137737	0	0.0426886	0	0	0	0.0394914	0	0	0	0	0.144925	0.0378969	0	0	0	0	0.0464222	0	0.0954003	0.14105	0	0.371586	0.0797624	0	0	0.048391	0.0256157	0.0531978	0	0	0	0	0.0546733	0.0528557	0.148858	0.0585311	0	0.0184679	0.0352782	0	0	0	0	0	0	0.0310511	0.134186	0
AC037459.1	0	0.0383578	0.0218432	0.117466	0	0	0.0606215	0.0878743	0.0885903	0	0.019425	0.0617967	0.0581739	0.0398925	0.0254065	0.0842295	0.0285961	0.0475072	0.0264167	0.0162717	0.0360867	0.0156868	0	0.0408133	0.0723666	0.0338193	0.049522	0.0262144	0.0544412	0	0.0254142	0.036939	0	0.0559512	0	0.0126948	0.0748738	0	0.0377992	0.0180513	0	0	0.12451	0.0485289	0	0	0.0158884	0.0514958	0.0107664
AL118508.1	3.17778	0.29369	0.0111496	0.506324	0.126097	0.196848	0.103145	0.256311	0.0904399	0.0164429	1.10059	4.67474	0.0692866	1.01813	0.0259369	0.247215	0.189756	0.581988	0.0134841	0.938544	0.580232	1.94574	1.03985	0.0624981	1.11555	0.0604193	0.113751	0	0.12505	0.474037	35.473	0.0377102	0.0814299	0.85679	1.55998	0.071279	0.0305748	0.863829	0.110941	2.50624	0.155186	0.780471	0.0544755	1.15185	0.183516	0.294106	0.429834	0.902467	0.434152
AP000757.2	0	0	0	0	0	0	0	0	0.0381082	0.0230949	0	0	0	0	0.0546444	0	0	0.0510894	0	0	0	0	0	0	0.0311293	0	0	0	0	0	0	0.0397244	0.0311924	0	0	0	0	0	0	0	0	0	0	0	0	0	0	0	0.486286
IGKV1-16	1.56357	0.850975	0.0692279	2.151	0.0434963	0.215687	22.7352	0.636574	52.1672	0.408377	5.41761	0.430877	7.55923	0.189648	0	10.3443	41.6445	23.3376	3.93496	4.33188	572.823	10.9873	108.468	0.12935	0.229352	7.55646	10.8296	27.6246	23.4224	25.964	0.281909	5.15114	0.0459634	0.0886634	0.171431	4.14407	1.70855	0.51905	3.89342	37.2439	0.240888	0.0384599	3.83336	0.538311	2.84862	0.0493541	9.92002	0.870434	0.341221
TTC9C	3.31546	3.36387	3.79177	1.7125	4.26355	4.43908	4.50088	5.84695	5.15278	1.88334	6.77901	4.32994	5.28092	2.98583	3.37934	5.06054	3.7069	3.88777	2.93007	8.26106	7.96463	14.1105	8.05853	7.37924	7.51119	8.11987	9.86928	6.11077	10.463	5.75753	8.62279	9.97649	7.68989	8.56474	3.59735	10.7151	8.27782	6.39972	5.73073	7.05658	6.19431	6.01867	7.84351	7.55986	6.30182	7.88502	10.4162	8.85405	6.26704
SLC9B1	0.0189078	0.26241	0.123061	0.126055	0.110458	0.182577	0.146371	0.161656	0.199642	0.164201	0.218875	0.179051	0.140462	0.192642	0.214705	0.203373	0.12083	0.143383	0.127567	0.104768	0.0871318	0.0505014	0.131167	0.85405	0.2155	0.0680475	0.0797143	0.12659	0.109541	0.120124	0.035795	0.0520273	0.0641975	0.0675474	0.185022	0.122607	0.150653	0.0659055	0.0532388	0.072642	0.902297	0.0830175	0.128842	0.165996	0.0813824	0.0877332	0.0703318	0.0207229	0.194967
SP7	0.0082438	0.00673003	0	0	0	0.0159207	0.0141817	0.00881023	0.0124348	0.00376798	0	0	0	0.0139986	0	0	0	0.00833532	0.00926982	0.00570986	0	0	0.0190629	0.0716086	0.025394	0	0	0.00459942	0.00477596	0	0	0.0064811	0	0.0147253	0.00949049	0.400923	0.00525477	0.012771	0.00331601	0	0	0	0.156041	0	0	0	0	0.0301172	0.0642263
GLCCI1-DT	0	0.0809026	0	0.0275283	0.115786	0	0	0	0.0373702	0.0226477	0.0819405	0.0260678	0.0817986	0	0.0535861	0	0.0603137	0	0.111434	0.137278	0.152225	0.0330859	0.0572893	3.44326	0.0610529	0	0.0522248	0.193516	0	0.069955	0	0.116865	0.0305883	0	0.17113	0.0803258	0.0947523	0	0.139518	0.0380731	0	0.0255948	0.0375158	0.102355	0.0473935	0	0.0335112	0.0362042	0.11354
LYPD1	0.105016	0.333404	0.216983	0.051861	0.224947	0.157741	0.140512	0.062351	0.264008	0.106666	0.7429	0.0552481	0.163733	0.108977	0.012619	0.0522942	0.0781177	1.73431	0.170569	2.29525	0.34055	0.880426	0.580113	0.121628	0.0934525	1.19262	2.97621	0.234365	1.14244	8.99461	0.100982	0.128429	1.52708	0.264005	0.335827	1.48805	0.669395	0.117496	1.19686	0.681401	0.132129	0.0843821	0.530075	2.53087	1.06026	0.935886	1.74403	1.44937	0.23529
LINC01945	0	0	0	0	0.0195733	0	0	0	0	0	0.0277037	0	0	0	0	0.0300318	0	0	0	0	0	0	0	0	0	0	0	0	0	0	0	0	0	0	0	0	0	0	0	0	0	0	0	0	0	0	0	0	0
TRAJ36	0	0	0	0	0	0	0	0	0	0	0	0	0	0	0	0	0	0	0	0	0	0.324014	0	1.68601	0	0	0.511443	0	0	0	0	0	0	0	0	0.262213	0	0	0	0	0	0	0	0	0	0	0	0	0
PURG	0.00746336	0.0548361	0.173483	0.0165856	0.01744	0.0936875	0.0770348	0.0677974	0.0788034	0.0409351	0.0617107	0.0942338	0.104726	0	0.0484279	0.0869656	0.0499655	0.0150924	0	0.0155079	0.0286608	0.00498351	0.0258873	0.0388977	0.0459799	0	0.0629301	0.012492	0.0216191	0.0105368	0.0121106	0	0	0.053325	0.0171841	0.0241979	0.0047573	0.00578098	0.0150104	0.0401428	0.0120731	0	0.14692	0.015417	0.0571085	0	0.00504756	0.0218128	0.0171018
SNORD87	0	0	0	0	0	0	0	0	0	0	0	0	0	0	0	0	0	0	0	0	0	0	0	0	0	0	0	0	0	0	0	0	0	0	0	0	0	0	0	0	0	0	0	0	0	0	0	0	0
AC007998.2	0.0618557	0.100995	0	0.171825	0.108406	0	0	0.0330529	0.139953	0.0282722	0	0.0650835	0.0510567	0.262589	0	0	0.112939	0	0	0	0	0.28912	0.50062	0	0.114323	0.0445225	0.13039	0	0.0716709	0	0.0669147	0.0972592	0.114555	0.0368294	0.21363	0	0.473137	0.335386	0.074643	0.3327	0.350213	0.25561	0.0936659	0.0638875	0.0591637	0.410018	0.292836	0.135587	0.0283476
AL078645.1	0	0.108635	0	0.147859	0.038869	0.0642472	0.0572298	0.0711067	0	0.0912331	0.0550144	0.070007	0	0.0564908	0	0.0596376	0	0	0	0.0921677	0.0511015	0.0444275	0	1.84943	0.0409906	0.0478906	0	0	0.154186	0	0	0.0523085	0	0	0	0.0359536	0.0424108	0	0.0267632	0	0	0.0687368	0.100752	0.274882	0.127279	0.0882073	0	0.0486146	0
SCAANT1	0.11037	0.901032	0	0.30659	0.515815	0.21315	0	0.235907	0.0832402	0.252233	0.182518	0.174194	0.364405	0.374833	0	0.494642	0.335865	1.22755	0.248213	0.688005	0.847684	0.294789	0.127609	4.98531	0.339981	0	1.51227	0.554203	0.0639417	0.155821	0	0.0867705	0.68134	0	0.381183	0.178922	0.281408	0.170981	0.39956	0.169612	0.26781	0.114022	0.334259	0.569977	2.11133	0.585281	0.373223	0.161286	0.404648
LINC00572	0	0	0	0	0	0	0	0	0	0	0	0	0	0	0	0	0	0	0	0	0	0	0.0565918	0.0850336	0	0	0	0	0	0	0	0	0	0.0291433	0	0	0	0	0	0	0	0	0	0	0	0	0	0	0
AL049860.1	0	0	0	0	0	0	0	0	0	0	0	0	0	0	0	0	0	0	0	0	0	0	0	0	0	0	0	0	0	0	0	0	0	0	0	0	0	0	0	0	0	0	0	0	0	0	0	0	0
AC020910.4	0	0	0	0	0	0.0310945	0	0.0860358	0	0.0147184	0	0	0	0	0	0.115454	0	0.0325593	0	0.111519	0	0	0.0372315	7.60827	0.0198387	0.0231782	0.0339401	0	0.0186558	0	0.0348354	0	0	0	0	0	0	0	0.0129529	0.148459	0.0260456	0.0332673	0.073143	0	0.0308003	0	0.0217784	0	0.0885457
MIR6076	0	0	0	0	0	0	0	0	0	0	0.823756	0.131031	0	0	0	0	0	0	0	0	0	0.166308	0	0.432693	0	0	0	0	0	0	0	0	0	0.148295	0	0	0	0	0	0.191376	0	0	0	0	0	0	0	0	0.114143
HIVEP3	0.963603	0.521749	0.382661	0.626587	0.475077	0.212078	0.513982	0.500104	0.88194	1.02376	0.520262	0.636021	0.39687	0.6871	0.188305	0.817598	0.777938	0.594184	0.451657	2.06118	0.0851022	0.956552	0.533035	3.23121	0.363261	1.66488	0.350358	1.63714	2.65371	0.488859	0.307159	0.357782	0.0757311	0.347541	0.109338	0.936622	1.25871	0.202307	0.561904	1.02928	0.62415	0.293332	0.653172	0.555871	0.35769	0.186244	0.998287	0.699731	0.313749
CCDC71	10.6667	10.4238	8.13989	5.87341	13.0628	6.69878	11.4177	14.9377	15.3268	3.54641	26.0934	16.0868	9.20884	11.1227	7.00682	12.1247	14.3207	13.5014	4.93987	12.0835	23.4001	19.6581	21.7788	9.00469	11.9942	17.6075	17.9548	18.4797	11.8741	8.05398	12.7016	11.3303	24.6614	11.6671	13.5169	17.4542	17.0937	14.3335	17.4103	18.6628	10.7365	23.7454	9.71528	19.6023	24.8337	29.7488	19.2054	19.6287	20.7413
CR936218.2	0	0	0	0	0	0	0	0	0	0	0	0	0	0	0	0	0	0	0	0	0	0	0	0.966291	0.0228446	0	0	0	0	0	0	0	0	0	0	0	0	0	0	0	0	0	0	0	0	0	0	0	0
AL122125.1	0.187629	0.191469	0.130841	0.234541	0.301429	0.31706	0.363123	0.426107	0.459902	0.0643193	0.387852	0.370162	0.116154	0.557564	0	0.336356	0.171291	0.71142	0	0.74725	0.648478	0.21925	0.379637	0.570434	0.809155	0.438918	0.296637	0.36639	0.62503	0.33112	0.329834	1.32759	0.926623	0.670295	0.918016	0.126736	0.717591	0.763003	0.39623	0.43251	0.455277	0.242297	1.6692	0.629824	0.134597	1.89668	0.348963	0.71974	0.537423
AC112484.3	0.173516	0.311639	0.0322665	0.0771201	0.162186	0.13404	0.0895494	0.333789	0.287902	0.0951704	0.258249	0.730283	0.114579	0.0294644	0.0375301	0.21774	0.126726	1.57898	0.117067	0.600908	2.31885	0.185379	0.280866	1.0852	8.44503	0.399659	0.292613	0.21298	0.140735	0.244972	0.300332	1.00947	1.4782	1.44638	21.334	0.337547	0.818461	0.349446	0.0139591	0.266652	0.477171	2.13317	1.23492	0.896079	0.464702	0.322049	0.352053	0.177494	1.22461
SOX21-AS1	3.71604	0.293583	0	0.642188	0.0350141	0.0165358	0.00736483	0.0183013	0.00645764	0	0.0212392	0.725234	0.0777422	0.0290789	0.00925979	0.322337	4.64836	0.865737	0	2.6865	0.118371	0	0.188094	0.0446252	0.327052	0.0924448	0.0360982	0.0191085	0.0148815	0.580241	0	0.13463	0.0475715	0.260002	0.463287	1.35566	4.64458	0.490784	0.771485	4.50669	1.9876	0.424591	1.50401	0.0176871	0.0163794	0.0624321	0.0057908	0.00625616	0.0313919
DLGAP5P1	0	0	0	0	0	0	0	0	0	0	0	0	0	0	0	0	0	0	0	0	0	0	0	0	0	0	0	0	0	0	0	0	0	0	0	0	0	0	0	0	0	0	0	0	0	0	0	0	0
AC084373.1	0	0	0	0	0	0	0	0	0	0	0	0	0	0	0	0	0	0	0	0	0	0	0	0	0	0	0	0	0	0	0	0	0	0	0	0	0	0	0	0	0	0	0	0	0	0	0	0	0
ANKRD19P	0.162353	0.257285	0.195351	0.238759	0.736441	0.248988	0.205363	0.306191	0.525794	0.148412	0.576447	0.391892	0.315314	0.113518	0.144593	0.342405	0.453366	2.5782	0.150343	1.01866	7.98037	0.178554	0.452716	0.829561	0.623664	1.82162	2.8486	0.639393	0.348566	0.782015	0.392587	3.65646	1.24396	1.4898	6.64063	0.345762	0.590485	1.39811	0.653052	0.843887	0.285804	0.636369	0.549536	0.404418	1.02307	1.13315	0.716937	0.544279	1.07229
CPB2-AS1	0.0142359	0.0232436	0.0198544	0.007909	0.0124747	0.0824782	0.0734695	0.0418386	0.0483147	0.0130135	0.0117709	0.0187234	0.0528774	0.0181302	0.030791	0.0127601	0.0216605	0	0.0240115	0	0.0109337	0.0190114	0.00822972	0.0494632	0.0438519	0.0922204	0	0.0198564	0.00824741	0.0200984	0	0.0279799	0.00439408	0.0127142	0.0327775	0.0192316	0.0317598	0.0110269	0.00572628	0.0328157	0.0115144	0.0183837	0	0	0	0	0.0096279	0.0104016	0.00652411
NPAT	1.47558	3.26011	2.40008	1.71636	1.57345	2.22564	2.94007	3.74879	2.15531	1.79452	3.04866	2.76516	2.66719	1.70955	1.38166	3.46223	3.28758	0.974496	2.00368	6.52025	1.72434	2.01298	1.96952	14.7124	2.37508	3.28577	1.59855	2.58859	4.27214	1.58748	1.72558	1.21293	0.927053	3.23848	1.10955	3.87779	2.10258	1.18636	2.48686	2.66085	2.58941	0.629059	2.3617	1.34271	1.78296	1.85716	1.68515	4.54187	3.30415
PAIP1P1	0.210556	0.171893	0.108762	0.194964	0.0273343	0.112953	0.100616	0.537556	0.264666	0.0320795	0.232131	0.369239	0.231729	0.11918	0.101203	0.230668	0.170864	0.0946194	0.105227	0.421305	0.287494	0.18746	0.297542	4.02372	0.490047	0.0841967	0.64111	0.274107	0.189752	0.165147	0.101234	1.19553	0.0866543	0.501468	0.619462	0.404545	1.0737	0.289943	0.169389	0.179763	0.624445	0.241693	0.531396	0.652417	0.022377	0.0775388	0.363915	0.188033	0.611135
PRKAG1	12.0213	7.96304	11.315	9.0364	6.35506	10.7728	12.1466	11.517	9.35986	8.45921	13.5357	10.1169	11.8041	6.8498	13.1007	11.3675	9.2864	9.64383	10.2596	13.5547	5.51786	9.68515	13.2133	8.92891	13.5447	12.2009	8.37953	11.1323	8.40666	10.4482	13.2985	9.91224	11.2879	11.0968	7.42453	14.1602	9.85979	8.33054	11.1867	13.9645	15.3791	10.8332	12.1699	11.4974	7.74615	11.7438	9.41691	6.60792	11.9498
DLSTP1	0.207861	0.373323	0.193265	0.0577404	0.012143	0.180642	0.0715161	0.4665	0.18812	0.133009	0.395299	0.196837	0.394615	0.229426	0.112396	0.186313	0.16446	0	0.0233731	0.273542	0.17561	0.166554	0.0480655	3.24999	0.256116	0.134653	0.0657245	0.185553	0.180633	0.029346	0.179889	0.424881	0.0641587	0.606434	0.119648	0.370661	0.437232	0.144905	0.0668884	0.191659	0.353059	0.0858956	0.330494	0.257626	0.0198815	0.151561	0.0702893	0.273377	0.838285
AC009133.6	0	0	0	0	0	0	0	0	0	0	0	0	0	0	0	0	0	0	0	0	0	0	0	0	0	0	0	0	0	0	0	0	0	0	0	0	0	0	0	0	0	0	0	0	0	0	0	0	0
AL133268.1	0.0200887	0	0.0186782	0.0558033	0.0352069	0.038796	0.0691169	0.0322036	0.0909047	0.00918192	0.0664414	0.0317055	0.0331632	0	0.0869006	0.14405	0.0978106	0.0406235	0.0677669	0.153054	0.0308579	0.0804832	0	0	0.0495047	0.0144595	0.0423464	0.033624	0.0116382	0	0.0543294	0.0157933	0.0992102	0.023922	0	0.0217107	0	0.0155604	0.0161611	0.0617431	0.0324966	0.0933907	0.0304197	0	0.038429	0	0.0815176	0.0293562	0.00920639
AC093162.3	2.91837	3.13314	0.297365	2.15441	0.840764	0.308825	0.790893	4.50745	0.572867	0.127908	4.49555	5.30005	1.8479	3.69975	0.389108	1.6125	2.91973	0.404216	0.26972	4.09806	0.829021	4.37787	0.46222	25.0722	7.46268	6.93482	1.0534	3.10034	2.84877	0.846615	1.44879	4.62016	0.715698	4.45118	2.85346	3.17561	5.63166	0.774151	5.00112	5.52925	12.449	1.73463	10.5334	8.46464	0.420617	2.14648	1.89262	3.47602	5.53302
AC005154.1	0.0742594	0.484988	0	0.0825124	0.0433815	0.071706	0.319369	1.07138	0.112012	0.135766	0.798217	0.0781345	0.061295	0.630491	0.321234	0.199684	0	0	0.167003	0.411472	0.285171	0	0	14.707	0.411745	0.267252	0.313073	0.207156	0.0430214	0.10484	0.200832	0.350287	0	0.442147	0.512937	0.521659	0.284007	0.17256	0.298703	0.399416	0.300315	0.191792	0.224897	1.07378	0.142055	0	0.100445	0.271293	0.374353
HTT	3.56151	4.29032	4.20642	4.13328	2.91592	4.34304	4.58845	6.3838	3.727	3.94758	5.40314	5.2053	4.3609	3.6724	4.24284	4.24991	4.99	5.08448	4.9632	5.78739	2.47782	6.23248	4.85017	10.8049	4.46006	6.83229	2.49215	4.1924	6.76832	3.08398	4.7505	5.98933	3.8145	9.33451	5.41737	8.56644	5.0322	2.05278	4.23345	3.5788	4.08489	3.3642	6.28879	4.17239	5.75574	3.12337	3.64034	3.63001	5.97806
Z99916.1	0	0	0	0.3244	0.102334	0.0563829	0.100449	0.124805	0.0880757	0.0266885	0.0482803	0.153594	0.0481967	0.0991519	0.0631472	0.0523376	0.319838	0.059039	0	0.0808858	0.179385	2.41733	0	0.202881	0.251812	0	0.0615429	0.0325777	0	0.0824366	0	0.367244	0.108138	0.38243	0.0672211	0.0631052	0.0744389	0.0452284	0.0234872	0.0448662	0.0944559	0.120646	0.176838	0	0.0558496	0.193525	0.0394904	0.170656	0.187318
AL353133.1	0.280741	0	0	0	0.082003	0	0	0	0	0.0320795	0	0	0	0	0	0.0629095	0	0.0709646	0	0	0	0	0	0.121931	0.302676	0	0	0	0	0	0.0759256	0	0	0.208945	0.161599	0.113778	0	0	0.169389	0	0.0567678	0.0362539	0	0	0	0.13957	0	0	0.06433
KLF8	0.280757	1.20204	0.768628	2.48008	0.849234	0.957898	1.3765	2.41038	0.670525	0.865481	1.94227	2.616	1.18188	1.05679	0.914255	1.15201	0.998659	0.756997	1.10495	0.922601	0.558248	0.2083	0.908907	21.6291	0.0768744	1.7222	2.5317	1.69347	1.43497	1.10545	1.02758	1.00798	0.300418	1.58993	1.40778	1.33676	0.489158	0.222302	0.163125	0.1582	1.13542	0.291659	2.64768	0.235205	1.74252	0.368071	0.255282	2.83091	1.59547
SOCS5P4	0.143777	0.0733599	0.0835509	0.0998473	0.0734938	0.0867707	0.0618345	0.288105	0.135544	0.0575013	0.282344	0.11346	0.222517	0.106813	0.0777444	0.128872	0.120319	0	0.0404178	0.385886	0.0414099	0.0360016	0.103896	3.46569	0.166083	0.103488	0.170481	0.0401084	0.114532	0.0507464	0.058326	0.19781	0.122041	0.363826	0.18621	0.0776927	0.286395	0.125288	0.122896	0.193332	0.188972	0.0742673	0.190502	0.426936	0.12033	0.131044	0.0607738	0.0787892	0.395346
IGHV1-45	0.0684777	0.0559035	0	1.48372	0.0400039	0	0.412305	0.0365914	4.28657	0.0312989	0.113241	0.144102	0.0565226	0.0581402	0	0.306894	1.29198	3.11571	0.154001	0.332006	0.262968	0.0457246	3.56281	0	0.0421874	0.0985778	0.216523	0.573081	2.34064	1.06345	0	0.430686	0	0.122317	0	0.11101	0.0872982	0	0.082634	3.78841	0	0	0.103693	0.141454	0.589478	0	0.0926246	0.150102	0.0627648
CALR4P	0	0.0485757	0	0	0	0.0287279	0	0	0	0	0	0.0313034	0	0	0	0	0	0.0902435	0	0.0206062	0.0228498	0.0198656	0.137591	0.206741	0	0.0856564	0	0.116191	0	0.0420026	0	0	0	0.177139	0.10275	0.144688	0.0379276	0.0921779	0.0119671	0.0457199	0.0240633	0.0922061	0.0225254	0	0.227649	0	0	0.0434757	0.0272688
NRM	5.84907	8.65123	11.862	6.1321	12.5101	4.7177	10.8434	6.14064	9.15479	4.40957	4.91595	4.85827	7.7701	5.76066	5.92367	12.6689	11.6344	17.3802	5.0295	33.8014	36.1499	43.0719	20.5267	2.0801	32.5329	16.9987	19.0892	17.5376	14.3517	17.3122	23.017	24.139	18.3512	8.90722	7.25646	23.9764	9.46553	11.7049	10.031	8.9886	9.67325	13.6634	13.8482	8.07388	13.4795	7.69952	14.7993	14.5406	20.6812
BX088702.1	0	0	0	0	0	0	0	0	0	0	0	0	0	0	0	0	0	0	0	0	0	0	0	0.832244	0	0	0	0	0	0	0	0	0	0	0	0	0	0	0	0	0	0	0	0	0	0	0	0	0
AC084877.1	0	0	0	0	0	0	0	0	0	0	0	0	0	0	0	0	0	0	0	0	0	0	0	0.479356	0.169991	0	0	0	0	0	0	0	0	0	0	0	0	0	0	0	0	0	0	0	0	0	0	0	0
AC005702.4	0	0	0	0	0	0	0	0	0	0	0	0	0	0	0	0	0	0	0	0	0	0	0	0	0	0	0	0	0.0387295	0	0	0	0	0	0.153922	0	0	0	0	0	0	0.0345317	0	0	0	0	0	0	0
EEF1AKMT3	1.77176	2.01052	2.49573	0.846524	1.21617	3.60986	3.48988	3.86746	2.44533	1.51435	4.33632	2.22773	2.62507	1.65472	2.65377	2.48535	2.98694	1.9437	1.59381	3.43605	3.04814	3.34804	3.64632	4.15533	3.28552	5.79612	2.42762	3.09403	3.40268	3.37687	4.0777	4.45037	2.61406	2.29972	0.93826	3.52324	3.53488	1.74291	2.54425	4.00246	2.8016	2.63575	6.11032	2.62598	3.03342	2.98893	2.83988	1.9483	4.54298
LINC01167	0	0.0380403	0	0	0	0	0	0	0	0	0.23117	0.0735422	0	0	0	0.0417661	0	0.188456	0	0	0	0	0	0	0	0	0	0	0	0	0	0	0	0	0	0	0	0	0	0	0	0	0	0.0481272	0	0	0	0	0
LINC01537	0.114875	0.346989	0.523363	0.370161	0.140928	0.909584	0.948566	0.300781	0.623792	0.441047	0.23746	0.241739	0.644773	0.107286	0.633585	0.391272	0.265676	1.23119	0.426268	0.103435	0.0794055	0.513926	0.0398453	0.299353	0.0424629	0.115759	0.0242152	0.0961373	0.559033	0.227054	0.894745	0.0812809	0.056732	0.232551	0.132247	0.0620749	0.0732236	0	0.0785529	0.0176535	0.0464569	0.0830733	0.234834	4.61541	0.439502	0.0989901	0.155382	2.4425	0.0526455
SLC39A12	0	0.00818245	0.00931914	0.00556841	0	0.00967827	0.00862115	0.0160674	0.0075592	0.0091623	0	0	0	0	0.0108394	0.00898388	0	0	0.0112704	0.0347106	0	0.0066926	0	0	0	0.00721429	0	0.00559203	0.0406467	0.0141504	0.00542133	0.0157596	0	0.00596773	0	0.00541608	0	0.0155271	0	0	0	0	0	0	0.00958672	0.00664382	0.00677862	0	0.00918672
BX322784.1	0.0261322	0.0213336	0	0.0145182	0.0305322	0	0	0	0.0197087	0.0358325	0.0864294	0.0412437	0.0431398	0.0221872	0	0	0.0159044	0	0	0.0361996	0.0602116	0.0523477	0	0	0.0482981	0.0188094	0	0.0291596	0.0151394	0	0.0141347	0.0616336	0.016132	0.0155593	0	0	0.0499715	0.0607245	0.0525574	0	0	0.0134984	0.0197855	0	0.0499898	0.485017	0.0176735	0.0381875	0.023952
ANGPTL3	0.0173196	0.0636268	0.0161035	0.0144333	0.0303537	0.00836202	0.022346	0.0601562	0.0261246	0.00791623	0.00716034	0.0182234	0.00714794	0.05882	0.00936521	0.0543345	0.010541	0	0	0.0419859	0.0465574	0	0	5.19032	0.058686	0.0373989	0.0182546	0.00483152	0.0351187	0	0.00936805	0.0544652	0.0213836	0.0515612	0.598164	0.0327565	0.0993587	0.00670772	0.0209	0.039924	0.0140085	0.0134195	0.0524529	0.187829	0.0248488	0.0172208	0	0.0253095	0.00396866
RNU6-1055P	0	0	0	0	0	0	0	0	0	0	0	0	0	0	0	0	0	0	0	0	0	0	0	0	0	0	0	0	0	0	0	0	0	0	0	0	0	0	0	0	0	0	0	0	0	0	0	0	0
EXOSC7	4.94838	8.33293	3.12816	4.6852	12.9993	4.27043	5.90218	7.06585	8.61092	2.96836	12.0023	9.55655	5.78416	7.90783	4.19347	5.89494	6.89868	18.7192	3.52664	7.35503	13.4309	12.7598	14.4461	4.47996	12.1982	14.3108	7.6797	6.37712	7.80752	7.86281	10.4217	10.2463	17.1943	10.0084	10.7516	8.30262	11.8575	8.43146	15.9848	9.6346	10.6235	16.1939	5.42559	10.1695	16.2293	13.2002	14.685	7.83302	8.88817
NPIPB14P	0.146585	0.146261	0.0302872	0.0361947	0.0856334	0.0157272	0.0840562	0.0957348	0.159688	0.00744437	0.511749	0.111391	0.053775	0.152113	0.0704559	0.072994	0.0495633	0.0494041	0.0732573	0.0789666	0.0875646	0.0217509	0.225974	1.98067	0.0802733	0.0703394	0.240331	0.0726964	0.0471792	0.0919779	0.0616676	0.973155	0.080436	0.930965	0.225004	0.237631	0.415273	0.0630789	0.222748	0.112633	0.210777	0.143023	0.406943	0.437378	0.140206	0.107962	0.0991373	0.0357014	0.61953
PNPLA2	11.6151	34.2164	8.24606	14.9566	57.7959	18.2804	22.016	26.1921	32.2453	14.8488	41.6494	42.547	26.217	61.0355	15.2066	18.0782	65.4542	53.6777	16.4865	16.9572	21.2672	27.6293	96.3678	42.1385	34.0509	16.2146	26.661	17.1121	12.1981	10.8357	8.83359	65.32	54.7944	28.1077	65.1046	60.1567	63.8932	42.3635	14.6025	19.2058	32.6797	32.2874	18.226	36.4287	45.2581	53.7781	20.3221	17.1019	30.7636
PWWP2AP1	0	0	0	0.00687906	0	0	0	0	0	0	0	0	0.0204406	0	0	0	0.0301436	0	0	0	0	0.0496071	0	0.322664	0	0	0	0	0	0	0	0	0	0	0	0	0	0	0	0	0	0.00639588	0	0	0	0	0	0	0.00567451
DDX6P2	0	0	0	0	0	0	0	0	0	0.00884115	0	0	0.0159662	0	0	0	0	0.0586738	0	0	0	0	0	0	0.0119169	0	0	0	0	0	0	0	0	0	0	0	0.0123297	0	0	0	0.125162	0	0	0.0199786	0	0	0	0	0
RD3L	0	0.669585	0	0	0.766636	0	0.382977	1.82823	0	0	0	0	0	0.83565	0	0.378086	0.228198	0	0	0	0	0.0156476	0	0	0.0144372	0	0	0	0	0	0	0	0	0	0	0	0	0	0	0	0	0	0.0177427	0	0	0	0	0	0
POLR2J4	1.27456	0.803393	0.112863	1.67392	0.329237	0.192564	0.361706	0.558289	0.33023	0.13276	0.8137	1.35931	0.379307	0.585244	0.206289	0.163204	0.216356	0.328752	0.0926211	1.41126	0.123196	0.179475	0.135334	1.11466	1.04429	0.365089	0.191909	0.435372	0.278785	0.605932	0.522913	0.306744	0.230157	1.10993	0.389286	0.245976	0.348184	0.335799	0.16915	0.259826	0.231426	0.658367	0.252741	0.326867	0.157569	0.491397	0.23749	0.247072	0.774843
RPS4XP22	4.00515	0.441852	1.10711	2.92676	5.96535	1.32399	0.217253	1.92808	3.45607	1.48429	5.48959	3.30299	5.24182	1.37859	1.56087	0.258736	5.22657	0.0729661	0.0405733	4.29856	2.13388	2.04794	1.25155	1.50444	6.93561	1.71412	0.722577	2.25471	0.041808	1.8339	2.01023	3.97142	0.155922	1.24606	0.913862	0.116987	2.59897	0.111795	0.188681	1.7744	2.94763	9.43095	3.96129	1.93792	1.20793	20.1148	1.65941	1.84549	0.0992166
AC106028.4	0	0.454227	0.0431106	0.103039	0.08126	0.0895439	0.0398817	0.0495521	0.0349691	0.0211925	0.0766758	0.0487858	0.076543	0.0393668	0	0.166239	0.0846578	0.281286	0.104274	0.160572	0.213667	0.0928805	0.268042	1.04716	0.199956	0.133494	0.342085	0.0258689	0.322342	0.196381	0.0752377	0.109357	0.0858691	0.0828206	0.0533782	0.10022	0.236439	0.179572	0.0186505	0.0712538	0.0750045	0.119751	0.421265	0.143668	0.0886969	0.184407	0.0627162	0.101634	0.021249
SH3D21	4.18957	1.43795	0.193015	1.9082	0.558588	0.127561	0.243489	1.01179	0.593044	0.103509	1.1027	1.18478	0.62828	1.46877	0.129258	0.389058	0.51303	1.03676	0.0565886	2.54452	2.53168	1.53737	0.989156	4.63371	1.73623	1.1863	1.1404	2.33746	1.82585	1.26113	0.568229	1.13254	1.28151	2.36341	0.84731	6.82574	2.27756	1.31073	0.20749	0.638035	1.51115	0.578394	2.59099	5.04838	1.82311	1.52199	0.616893	1.60872	2.45624
AC111000.5	0	0.039009	0	0	0	0	0	0.0127666	0	0	0	0	0	0	0	0	0	0.120784	0	0	0	0	0	0	0	0	0.0251814	0	0	0	0	0	0	0	0	0.0258206	0	0	0.0576614	0	0	0	0	0.0987056	0	0	0.0161582	0	0.0437968
AL022318.1	0.0415108	0.0677768	0.0385961	0.0461242	0.145501	0.0801669	0.0357053	0.354904	0	0.0569198	0.102969	0.2839	0.0685274	0.211466	0	0.111623	0.202113	0	0	0.20126	0.0318819	0	0.0959891	0.216347	0.281312	0.0298787	0.175007	0	0	0	0	0.0979048	0.0768769	0.42017	0.191154	0.0897248	0.0264598	0	0.116882	0.0637921	0.100725	0	0.0942876	0	0.198521	0	0	0	0.0380477
TNNT3	0.975787	20.1479	2.3956	0.395928	52.0533	3.19724	5.98839	33.6812	7.6818	1.22274	24.9029	18.2269	9.32128	53.1903	2.02755	5.83743	9.12172	4.67813	1.29449	5.3309	30.9798	0.0658883	0.114088	0.0190473	455.543	11.6322	0.30045	127.198	6.25019	5.2938	0.225352	0.20687	165.654	16.0915	0	0.171812	7.56867	11.5752	3.70894	0.0336977	0.319244	26.4705	3.62759	1.16638	0.272656	18.5541	1.63872	0	0.607977
ACADSB	5.06643	5.10952	4.14172	3.08972	4.30294	5.76986	5.9253	9.95151	3.78374	5.33064	8.14024	6.40076	5.79006	5.81441	4.7541	4.2831	3.62299	1.52406	5.70711	2.73314	14.0236	0.516765	2.69479	62.9881	5.96263	4.10337	2.02026	1.12967	0.922784	0.755939	0.562196	2.8936	1.9138	3.39434	3.97302	1.9986	3.99235	1.93081	2.96822	3.83762	5.17146	3.84886	9.37528	2.73261	1.38578	2.39499	0.742507	1.46299	2.84976
AC126121.1	0	0	0	0	0	0	0	0	0	0.023262	0	0	0	0	0	0	0	0	0	0	0	0	0	0	0	0	0	0	0	0	0	0	0	0	0	0	0	0	0	0	0	0	0	0	0	0	0	0	0
RNA5SP354	0	0	0	0	0	0	0.178001	0	0	0	0	0	0	0	0	0	0	0.209241	0	0	0	0	0	3.95469	0	0.297908	0	0	0	0	0	0	0	0	0	0	0	0	0	0	0	0	0.156684	0	0	0	0	0	0
AC022274.1	0.0574374	0	0	0	0.0335543	0	0	0.0613839	0.0866377	0	0	0.0302173	0	0.0975331	0	0	0	0	0	0	0.132343	0	0	14.5685	0.212315	0	0.0605381	0	0.0332758	0	0.0932026	0.316093	0	0.27359	0.264494	0	0.183059	0.04449	0	0	0.0929138	0.0890071	0.260927	0.118648	0	0.114219	0	0	0.0263228
MIR877	0	0	0	0	0	0	0	0	0	0	0	0	0	0	0	0	0	0	0	0	0	0	0	0	0	0	0	0	0	0	0	0	0	0	0	0	0	0	0	0	0	0	0	0	0	0	0	0	0
AC090079.2	0	0	0	0	0	0	0	0	0	0	0	0	0	0	0	0	0	0	0	0	0	0	0	0.0636645	0	0	0	0	0	0	0	0	0	0	0	0	0	0	0	0	0	0	0	0	0	0	0	0	0
PHKA2	1.68324	3.96977	1.44042	2.27554	2.0049	1.43874	2.44522	3.67607	2.34619	1.51734	3.86348	2.00885	2.46485	3.10175	1.32481	2.04798	2.57629	3.63077	1.37749	4.73465	4.01723	1.82746	4.19143	17.2313	6.22968	3.00871	6.05824	1.99476	3.6352	1.93193	3.92169	4.4748	4.11023	3.06789	2.64831	3.84715	4.19833	2.51586	3.49694	2.53164	3.76667	2.81611	5.06941	7.45635	4.9492	5.0147	1.88889	3.16124	4.34558
AL135927.1	0	1.62953	0	0.110894	0	0	0	0.21332	0.301082	0	0	0.105011	0	4.9147	0	0.178913	0.121483	0	0	0	0	0	0	0.346768	0	0	0	0	0	0	0	0.156925	0	0	0	0	0	0	0	0	0	0	0	0	0	0	0	0	0
BUD13	6.36964	10.4419	6.47054	9.42011	12.1365	6.50951	8.0694	9.13575	10.0912	4.30553	13.1403	9.06189	10.219	8.78131	5.97373	8.91436	10.3118	12.3883	5.67804	14.9663	17.4818	9.75583	11.5432	5.38817	15.7362	8.79127	7.24031	10.1036	15.0949	7.27379	11.6114	12.1313	10.7758	10.4848	7.65751	16.7597	9.79499	7.28655	6.3306	8.9417	14.4192	12.4194	12.8281	8.18056	11.7926	10.7212	11.0427	16.5935	10.584
RPL21P112	0	0	0	0	0	0	0	0	0	0	0.0502616	0	0	0	0	0	0	0	0	0	0	0	0	0	0	0	0	0	0	0	0	0	0	0	0	0	0	0	0.0244511	0	0	0	0	0	0	0	0	0	0.0278578
KLRF2	0.385011	0.0628627	0	0.04278	0.134952	0.0371773	0	0.0411465	0	0	0	0.0202551	0.0635589	0	0	0.0345099	0.0468648	0	0	0.0800005	0	0.282792	0.0445148	0	0	0.0831371	0	0	0.0669157	0.0543563	0	0	0.0237677	0	0.576207	0.0416097	0	0	0	0	0	1.73022	0.058301	0.0397658	0	0.127605	0.0260388	0.0281313	0.105867
KRTAP6-3	0	0	0	0	0	0	0	0	0	0	0	0	0	0	0	0	0	0	0	0	0	0	0	0.0768779	0	0	0	0	0	0	0	0	0	0	0	0	0	0	0	0	0	0	0	0	0	0	0	0	0
RNU6-94P	0	0.429464	0	0	0.30732	0.507973	0	0.70276	0.991881	0.480892	0.217487	0.691892	0.651331	0.446647	0.284457	0.707291	0.64034	6.38283	0	1.27527	0.404036	0.175634	0.912345	8.22522	0.162047	0.378649	1.10892	0.440255	0.152384	0.37135	0.426816	0.827158	2.59801	1.56611	1.81685	0.284268	2.85024	1.62991	0.529012	0.202108	0.638239	0.679338	0.597449	0.271671	1.5095	1.39483	0.177891	0.384374	1.08489
RPL13AP12	0.0477832	0.039009	0.0888562	0.0530937	0.111658	0.0461402	0.328804	0.0765996	0.108113	0.458644	0.0395095	0.201107	0.197205	0.324558	0.103351	0.0856595	0.0581633	0	0.0537303	0.628821	0.917485	0.127625	0.441974	1.9923	0.235505	0.89423	0.956893	0.106638	0.221462	0.134922	0.284302	0.375662	0.117991	0.284506	0.330057	0.361489	0.670076	0.222072	0.249866	0.367156	0	0.246822	1.01299	0.0493528	0.685556	0.475106	0.258531	0.139654	0.306578
C14orf180	0.0741616	0.00756796	0.301675	0.0463521	0.00541555	0.957804	0.980767	0.0396286	0.181779	0.660989	0.137971	0.0780316	0.390241	0.0157415	0.60152	0.0083092	0.00564199	0.187462	0.531622	0	0.0427193	0	0	0	0.0171334	0	0	0.14999	0	0	0	0.00728804	0	0	0	0.0651214	0	0	0	0	0	0	0.147394	0	0.159602	0	0.0250782	0	0.497063
MMRN2	3.02338	18.0356	6.07843	9.56809	18.8736	6.52666	27.7301	28.206	16.4151	10.7271	19.0087	12.5553	13.4446	13.4127	5.16983	24.7538	13.1952	12.6652	6.14669	6.20546	5.41817	2.05756	2.60493	20.3681	55.9341	32.4564	26.6384	4.10077	3.54592	2.89032	1.77802	15.0082	6.35164	18.0423	16.4372	4.00025	5.29381	5.23137	5.65406	71.7931	7.95498	2.27852	29.9341	9.01929	7.64082	10.7024	5.77026	3.16903	6.07427
C5orf60	0	0	0	0	0	0	0.00737156	0.00457949	0.0193906	0	0	0.00450867	0	0	0.00926825	0.00768171	0.00521592	0.0866528	0	0.0237436	0.0131644	0.00572254	0	0.0744433	0.0527985	0.00616862	0	0	0	0	0.00463553	0	0.0158717	0.0102055	0	0.0324173	0.0273139	0	0.00689455	0	0.0138635	0.0177075	0	0	0.0245915	0.034085	0.0115922	0.0187856	0.0314206
PES1P1	0	0	0	0	0	0	0	0	0	0	0	0	0	0	0	0	0.0493349	0.0163922	0	0	0.0373547	0.725299	0	0	0	0	0	0.00904518	0	0	0	0	0	0	0	0	0	0	0	0	0	0	0	0	0	0	0	0	0
MIR5093	0	0	0	0	0	0	0	0.150391	0	0	0	0	0	0	0	0	0	0	0	0	0	0	0	0	0	0	0	0	0	0	0	0	0	0	0	0	0	0	0	0	0	0	0	0	0	0	0	0	0
RBFADN	0.0339959	0.121421	0.158044	0.018887	0.0570975	0.176445	0.11331	0.149868	0.0705084	0.0912882	0.17217	0.0827178	0.161349	0.0685515	0.170039	0.0799881	0.0646576	0.0343733	0.109903	0.114789	0.0195826	0.0879628	0.0491323	0.317448	0.376992	0.0336456	0.0671833	0.0497888	0.0886282	0.0119989	0.0896422	0.243882	0.136412	0.473144	0.283743	0.195185	0.102931	0.381822	0.0376051	0.0587739	0.171855	0.0921922	0.489048	0.0833923	0.0609682	0.0225346	0.0890933	0.099358	0.136324
LINC01115	0	0.0453779	0	0	0.10824	0	0.0159369	0	0	0	0	0.292426	0.0152935	0.0629246	0	0.0664298	0	0.0749356	0.0208342	0	0	0	0	0.0321885	0.0799034	0	0	0	0	0	0.0300653	0	0.0457516	0.0110318	0	0.0300362	0	0	0	0	0.194819	0.00957066	0.0561132	0	0.230384	0.429858	0	0	0.0339649
LINC01126	0.0683945	0.0977122	0.0794901	0.104494	0.0199776	0.0660427	0.132366	0.173598	0.180539	0.148489	0.21207	0.0899544	0.0846809	0.246796	0.0369829	0.0613043	0.104065	0.0172885	0.0961335	0.343445	0.0525296	0.12559	0.0790773	3.53489	0.379225	0.110765	0.10813	0.171715	0.237742	0.09656	0.0369941	0.255409	0.0633324	0.386865	0.137791	0.0831562	0.141687	0.105954	0.199456	0.0525529	0.0414894	0.0794899	0.491945	0.105962	0.0163545	0.0680043	0.080948	0.212386	0.188065
DCAF1	4.04351	5.57215	4.33652	4.95862	3.97297	5.37262	5.37253	6.41394	4.14979	5.79616	5.94264	4.97225	4.67058	7.28836	4.23957	6.20263	4.9294	3.02891	5.77125	6.38397	4.93294	5.79507	4.67509	8.36679	8.67838	7.34117	4.38307	4.83063	7.38718	3.25464	4.72096	4.08996	3.88376	7.28624	3.00872	9.57489	6.35973	3.8291	10.3126	6.15707	4.54679	3.47897	3.9233	4.96576	7.25557	4.59518	6.11967	11.1452	7.31065
LINC00113	0.0460627	0.0376045	0.0428284	0.025591	0	0	0.0792412	0	0.0347402	0.0210538	0	0	0	0	0	0	0	0.0465741	0.0517957	0	0	0	0.0532575	0.960282	0	0	0	0	0.026686	0	0	0	0	0	0	0	0	0	0	0	0	0	0	0.0475758	0.132174	0	0	0	0.0422198
PSMC1P4	0	0	0	0.0235661	0.0247801	0.0204797	0	0	0	0.00969395	0	0.0111579	0.0350125	0	0.0229366	0	0	0	0	0.0146899	0	0.0141619	0	0.110537	0.0130663	0	0	0.0236661	0.0122872	0	0	0	0	0.025256	0	0	0	0	0	0	0	0	0	0	0	0.042176	0.0143439	0	0.00971979
MED15P6	0	0	0	0	0	0	0	0	0	0	0	0	0	0	0	0	0.0866857	0	0	0	0.262542	0.209232	0	0	0	0	0	0	0	0	0	0	0	0.0169609	0	0	0.0181577	0	0	0	0	0	0.107839	0	0	0	0	0	0
RUSC1-AS1	0.712413	1.05864	0.253048	0.511419	0.374098	0.355553	0.564583	1.24042	0.772742	0.376843	1.50905	0.816968	0.726788	1.06022	0.233731	0.437665	0.540765	1.3678	0.171017	1.35833	0.786929	0.860536	1.54557	6.98093	1.34136	1.08318	3.45907	0.736889	1.31702	0.847578	1.34652	5.43722	1.71963	2.27816	2.14714	2.18436	1.27558	2.5049	0.689039	0.516651	1.83872	1.22802	2.71514	2.33972	1.61548	1.0665	0.671291	1.65518	3.94722
AC021006.1	0	0	0	0	0	0	0	0	0	0	0	0	0	0	0	0	0	0	0	0	0	0	0	0	0	0	0	0	0.0294849	0	0	0	0	0.0303027	0	0	0	0	0	0	0	0	0	0	0	0	0	0	0
SELPLG	3.70142	4.65238	5.1308	7.41053	5.47174	5.49198	6.13456	7.18184	34.5118	2.19212	3.55505	5.45002	10.8702	3.94747	2.74591	15.041	12.081	38.4064	5.84978	4.9867	2.91217	16.6377	13.3606	0.705772	1.41827	4.29685	5.01927	27.9546	17.58	11.1524	1.51987	2.90111	1.03103	2.19042	1.32512	5.21987	3.52465	1.47723	1.92464	9.95433	2.5922	0.903514	8.621	2.21454	12.7366	1.39881	25.8803	8.12171	1.91869
KIAA1614	0.41133	0.736955	1.90454	0.138033	0.20804	1.84198	1.62417	0.904261	0.660002	1.66303	0.470216	0.376153	1.6429	0.309389	1.86592	0.823982	0.409956	0.301455	1.53347	0.439774	0.076329	0.141937	0.137247	1.25653	0.663288	0.51464	0.334607	0.535993	1.20589	0.190975	0.600263	0.275631	0.136335	0.295863	0.146192	0.362494	0.186524	0.15182	0.163233	0.33939	0.232216	0.061317	0.752451	0.191036	0.446238	0.0841754	0.293123	0.782622	0.270741
AC004691.2	0.0367659	0.0450222	0.0854609	0	0.0536956	0.0887543	0.0948721	0.108053	0.0554572	0.0588159	0.0455998	0.0580267	0.0455208	0.0156079	0	0.131818	0.0111882	0	0.124025	0	0	0	0	0	0.0339759	0.0264634	0	0.0205126	0.01065	0.0259533	0.00994323	0.0289046	0	0.0656723	0	0.0298008	0	0	0.00739442	0.0141251	0	0.0569738	0.0139184	0	0	0.0487416	0.0248653	0	0.0168493
GSC2	0	0	0	0	0	0	0	0.0291173	0.0205482	0	0	0.0143335	0	0	0	0	0	0	0	0	0	0	0	0	0.0335702	0.0196106	0	0	0	0	0.0147368	0.0214196	0	0	0	0	0	0	0	0	0	0	0	0	0	0	0	0	0
LDHBP1	0	0	0	0	0	0	0	0.0134397	0	0	0.0207963	0	0	0	0	0	0	0	0	0	0	0	0	0.480641	0	0	0.0265091	0.0982279	0	0.0355089	0	0	0	0	0.0289549	0	0.016032	0	0	0	0	0	0.0190429	0.0259775	0	0.0166719	0.0340203	0	0
AL138767.2	0	0	0	0	0	0	0	0	0	0	0	0	0	0	0	0	0	0	0	0	0	0.111862	0	0	0	0	0	0	0	0	0	0	0	0	0	0	0	0	0	0	0	0	0	0	0	0	0	0	0
AC092451.3	0	0	0	0	0	0	0	0	0	0	0	0	0	0	0	0	0	0.021189	0	0	0	0	0	0.218441	0	0	0	0	0	0	0	0.0164754	0	0	0	0.0226483	0	0	0	0	0	0	0	0	0	0	0	0	0
FAF1-AS1	0	0	0	0.0310857	0.0326871	0	0	0.149494	0	0.0511486	0.138794	0	0.0461845	0	0	0.100305	0	0	0	0	0	0	0	13.5116	0	0.0805477	0.0589735	0	0.0648315	0	0	0.131967	0	0.0333149	0	0.151176	0.0356656	0	0	0	0	0	0	0	0.0535179	0	0	0	0.0256425
RNU6-721P	0	0	0	0	0	0	0	0	0	0	0	0	0	0	0	0	0	0	0	0	0	0	0	0	0	0	0	0	0	0	0	0	0	0	0	0	0	0	0	0	0	0	0	0	0	0	0	0	0
SPACA5B	0	0	0	0	0	0.0456749	0	0	0	0	0.0391111	0	0	0	0	0	0	0	0	0	0	0	0	0.164351	0	0	0	0	0.0274036	0	0	0	0	0	0	0	0	0	0	0	0.0382586	0	0	0.0488551	0	0	0	0	0
AL359541.1	0	0	0	0	0	0	0	0	0	0	0	0	0	0	0	0	0	0	0	0	0	0	0	0	0	0	0	0	0	0	0	0	0	0	0	0	0	0	0	0	0	0	0	0	0	0	0	0	0
CDPF1	2.44245	1.74185	4.34613	1.18538	2.00087	4.26964	5.09519	3.8779	3.5677	1.91835	4.70065	3.38223	4.95899	0.870015	4.90331	3.01966	4.00675	7.74933	3.14104	3.53896	5.32582	3.67421	4.39822	3.09705	8.60466	3.27357	4.49763	3.77485	4.31008	2.93302	4.72257	5.87097	6.60305	3.77772	6.10843	2.82928	5.74431	4.2078	1.93104	4.07703	5.427	5.22057	5.52652	4.7119	7.42468	5.23852	2.86702	2.50255	4.49023
AC091860.1	0	0	0	0	0	0	0	0	0	0	0	0	0	0	0	0	0	0	0	0	0	0	0	0	0	0	0	0	0	0	0	0	0	0	0	0	0	0	0	0	0	0	0	0	0	0	0	0	0
SNORD115-22	0	0	0	0	0	0	0	0	0	0	0	0	0	0	0	0	0	0	0	0	0	0	0	0	0	0	0	0	0	0	0	0	0	0	0	0	0	0	0	0	0	0	0	0	0	0	0	0	0
MBTPS1	6.72132	17.0224	9.8712	7.47747	11.7667	9.93838	12.0332	17.5245	11.6498	9.97647	16.9294	13.9633	11.1593	10.8135	9.74529	14.1238	17.0304	6.56802	9.9504	15.4874	6.35937	11.9791	8.29876	13.4056	7.75497	18.1089	8.59082	10.6518	10.4762	10.281	8.17211	11.4306	9.24032	23.915	7.03204	12.6801	14.8015	6.53704	14.2921	12.1012	14.1168	9.12058	13.073	14.2079	11.5456	12.6225	8.38679	8.6711	18.6506
SOX1-OT	0	0.0421584	0.0480149	0	0.0301681	0.0498653	0.177675	0	0	0.118017	0	0	0.0852506	0	0	0	0.0942886	0	0.116136	0	0.0396623	0	0	0	0	0	0	0.0288118	0	0	0	0	0	0	0	0.474389	0	0	0	0	0	0	0	0	0	0	0	0	0
AP001628.1	0.197504	0.241856	0.091818	0.329181	0.0576898	0.286069	0.0849411	1.63583	0.297912	0.225682	1.46975	0.935147	0.326046	0.58691	0	0.354059	0.180306	1.19818	0	0.615583	0.682609	0.791277	0.228353	91.441	1.58181	1.35052	2.39391	0.0550962	0.514899	0.557676	0.694386	2.17383	1.09732	1.76393	0.682117	0.533626	1.32188	1.7593	0.357501	0.75879	0.798732	1.0202	1.49537	2.4479	1.13345	0.72005	0.534298	0.577235	1.81027
RNY1	0	0.813321	0	0	0	0.481001	0	0	0.187843	0.569198	0	0	0	0.845863	0	0.446491	0.151585	0	0.280063	0.345017	0	0	0	324.52	0	0	0.525021	0	0	0	0.134718	0.19581	0.153754	0	0.286731	0.134587	0	0	0.100185	0.382753	0	0.77192	0	0	0	0	0.168446	0	0
ALDOC	18.34	9.62055	4.89759	20.3034	7.45151	6.98906	10.5828	5.63451	7.2784	3.65091	8.77435	5.35016	7.60079	3.65616	6.38261	7.09071	14.4497	7.45436	4.64764	4.53383	10.1657	1.03977	26.8502	1.25242	15.4381	6.96014	9.64475	8.89697	2.83446	7.13809	49.6674	12.4008	16.0213	2.35794	2.15782	3.15282	22.3144	5.60637	3.62283	14.4392	21.3411	9.69685	4.44665	46.4128	2.91444	22.7591	3.28941	1.20097	39.6856
AP003969.2	0	0.0100995	0	0.013746	0	0	0.0319229	0.00661058	0	0	0.0204581	0	0	0.0210071	0.0267577	0	0.0150585	0	0	0.0257057	0	0.00826058	0	0.10746	0	0	0.013039	0	0.0215013	0	0	0	0	0.00736588	0	0.033425	0	0	0.0099524	0.0380229	0	0.0127805	0.0655662	0.0383325	0	0.0574026	0.00836675	0	0.0170086
AC096637.3	0	0.0187409	0.0106722	0	0	0	0	0.00613339	0	0	0	0	0	0	0	0.0308647	0.0209573	0.0464222	0	0.0318001	0.0705251	0.114964	0.106167	0.0398812	0.20507	0.0330469	0.048391	0.00640393	0.0332486	0	0.0124169	0.0270715	0.0425143	0.00683417	0.0264279	0.086834	0.00731638	0.0177815	0.013851	0	0.0185676	0.00592897	0.0608332	0	0.0878287	0.00760842	0.0931534	0.0335465	0.0841642
AC010674.1	0	0	0	0	0	0	0	0	0	0	0.228148	0	0	0	0	0.494642	0	0	0	0	0	0.184243	0	4.79356	0	0.397211	0.29082	0	0	0	0.149246	0.216926	0	0	0	0	0.35176	0.213726	0	0	0	0	0	0	0.263917	0	0	0	0.632263
ANGPTL7	1.48393	0.441458	3.12194	0.111786	0.102852	7.4681	5.28946	1.33053	0.796696	3.71891	0.197565	0.4565	2.3563	0.138804	1.86321	2.17549	0.24492	0.165299	5.99571	0.0174204	0	0.0251914	0.0436197	4.19469	0.0309902	0.0543103	0	0.24557	0.0218567	0.0710178	0	0	0	0.0149753	0	0.0203865	0.00801598	0	0.0151754	0.0289886	0.0101715	0.0064959	0.457029	0.0389662	0.132312	0	0.221132	0	0.103739
EGFLAM	0.299931	0.826891	0.818326	0.559993	1.17768	0.868853	2.11885	0.654215	1.19778	4.01827	0.57324	0.615644	1.31901	0.484258	0.68063	3.38472	1.03541	2.22723	1.25505	0.633435	1.03095	0.971816	0.352463	3.11783	0.614924	0.23358	3.89193	0.587058	0.922932	1.20786	0.292547	1.6274	0.57064	1.03343	0.656615	4.73468	1.17843	0.738857	0.624981	1.44699	0.934575	0.116831	1.5226	1.40164	0.498509	0.433478	4.39945	0.560444	0.768391
RPP38-DT	0.0492608	0.187671	0.0458019	0.0729806	0.0863328	0	0.11299	0.175485	0.12384	0.0225155	0.149348	0.164133	0.108428	0.139414	0.0177578	0.161898	0.229854	0.0166026	0.0553918	0.14785	0.113503	0.142536	0.132895	1.25516	0.566503	0.0472759	0.224987	0.0549677	0.0951291	0.185458	0.0710529	0.219457	0.273689	0.0977677	0.113421	0.186333	0.167466	0.139907	0.125494	0.0504679	0.252342	0.1866	0.37297	0.203516	0.188468	0.27211	0.222104	0.227956	0.323583
AC103564.2	0.0216661	0.0176877	0	0	0	0.0418423	0.018636	0	0.0163405	0	0	0	0	0.0183954	0	0	0	0	0.0243627	0	0	0	0	0.03764	0.026696	0	0	0.0120881	0	0.0305885	0	0.0170335	0	0	0.0249427	0.0585387	0	0	0	0	0	0	0	0.0447557	0.0207232	0.0430851	0	0.0158306	0.0297879
LIN7B	4.28667	3.35536	1.59726	3.19322	2.86063	1.65881	2.19572	1.50991	2.34905	1.02001	2.5488	2.96468	2.51788	0.695195	2.11826	1.71248	4.96382	5.69785	1.28177	1.94601	6.78196	2.48713	7.12805	1.22724	6.12257	3.87127	7.85165	1.79149	2.77178	2.17599	1.65865	6.94214	4.87627	4.63624	7.33772	4.73689	5.11688	9.05331	3.16441	1.75175	3.7139	4.53633	4.64349	5.70432	4.94471	4.16111	2.35622	1.19654	3.09026
EEF1GP2	0	0.0924229	0	0.0125793	0.0661368	0.0218637	0.0194756	0	0	0.0206981	0.0936086	0.0238238	0.0373786	0.0192242	0	0.0405901	0.0137804	0.0228936	0	0	0.0521704	0.0151189	0	0	0.041848	0.0325949	0	0	0	0.0319666	0	0	0.0419329	0.0134814	0	0	0.0144326	0.0175383	0	0	0	0.0116958	0.0514296	0	0	0.0900523	0.0153132	0.0661754	0.0103766
MTND5P23	0	0	0	0	0	0	0	0	0	0	0	0	0	0	0	0	0	0	0	0	0	0	0	0	0	0	0	0	0	0	0	0	0	0	0	0	0	0	0	0	0	0	0	0	0	0	0	0	0
MIR521-2	0	0	0	0	0	0	0	0	0	0	0	0	0	0	0	0	0	0	0	0	0	0	0	59.5724	0.199299	0	0	0	0	0	0	0	0	0	0	0	0	0	0	0	0	0	0	0	0	0	0	0	0.148255
AL590093.1	0.0451755	0.258161	0	0.0250981	0.395865	0.130866	0.15543	0.362096	0	0.0412965	0.0747066	0.404029	0.149154	0.0767115	0.195422	0.0404923	0.0549891	0.137031	0.101596	0.125159	0	0.0904951	0	0	0.055663	0.0325164	0	0.0252045	0.026172	0	0	0.071032	0.111552	0.0268979	0.156022	0.0732344	0.115183	0	0.0181715	0.0347119	0	0.140011	0.102612	0	0.0432095	0	0	0	0.165626
BRD9P2	0.235517	0.384541	0.32847	0.065423	0	1.02339	0.202579	0.629249	0.177625	0.0538237	0.194737	0.123904	0.2916	1.39974	1.01881	0.105551	0.286679	0	0.52966	0	0	0	0	0	0.145096	0	0	0	0	0	0	0	0	0.0701146	0	0.127267	0	0	0	0	0	0.0608277	0	0.243254	0	0	0	0.0860418	0
IGKV1-9	3.50944	3.03355	0.0639808	11.2779	0	0.332232	11.0683	0.404474	122.479	0.660492	6.37253	0.144807	4.65752	0.642669	0	9.86864	111.067	169.767	2.47606	2.76435	0.845612	0.643275	34.2906	0	0.211969	1.08966	1.95824	16.8926	76.5424	80.5375	2.12155	7.35746	0	0.532631	0.316876	3.5325	1.66678	0.266505	14.0334	51.8695	18.2556	0.106634	15.6822	0.355364	78.5865	0	19.174	15.7372	0.346894
OR5BN2P	0	0	0	0	0	0	0	0	0	0	0	0	0	0	0	0	0	0	0	0	0	0	0	0	0	0	0	0	0	0	0	0	0	0	0	0	0	0	0	0	0	0	0	0	0	0	0	0	0
FSIP2-AS1	0.223875	0.287204	0	0.0533049	0.149469	0.0308825	0.0550186	0.307617	0.168845	0.0292361	0.317333	0.269209	0.263986	0.353003	0.0691748	0.458668	0.311438	0.0970118	0.0359627	0	0.736907	0.0213555	0.147911	7.88977	0.748731	0.138121	0.842718	0.0713747	0.0370571	0	0.242185	0.377156	0.197434	0.933081	0.441826	0.138258	0.509653	0.123864	0.0128646	0.172021	0.206944	0.181723	0.702228	0.264262	0	0.211998	0	0.0701045	0.190541
RNU6-726P	0	0	0	0	0	0	0	0	0	0	0	0	0	0	0	0	0	0	0	0	0	0	0	1.37087	0	0	0	0	0	0	0	0	0	0	0	0	0	0	0.105802	0	0	0	0	0	0	0	0	0	0
FAM98A	7.80675	5.14995	8.93365	8.80781	8.00864	8.43849	7.69389	9.37917	6.54774	7.74028	9.30655	8.80085	8.351	9.10471	9.58074	10.0681	9.7254	7.08962	9.96812	6.39747	9.94922	11.4452	13.6284	10.2141	7.98772	16.9974	8.55973	6.61155	11.4775	11.2881	8.78243	9.25796	6.0656	11.2204	15.69	8.34744	8.05303	6.52541	23.9185	8.8462	11.6017	6.76226	10.7043	9.75261	7.12237	8.37067	11.3796	9.05133	9.68476
AC011487.1	0	0.0968784	0.0183894	0.0109881	0.0462167	0.152785	0.0510363	0.105686	0.0596662	0.0632797	0.0490607	0.0416205	0.0816261	0.0335848	0	0.0886392	0.0361119	0.0399955	0.0444795	0.0273977	0.0151904	0.026413	0.0457348	0.618481	0.194957	0.128123	0.333534	0.0551737	0.0343748	0	0.0320936	0.108844	0.109886	0.376835	0.614768	0.0961878	0	0	0.0795562	0.0303943	0.0799855	0.030649	0.134772	0.326845	0	0.0262204	0.0133762	0	0.87015
MICALL1	32.9121	17.5479	28.3298	22.0105	19.2214	23.825	14.5622	17.4481	11.7655	17.8947	15.3906	17.6596	23.7018	14.7185	26.3212	12.9219	11.5352	17.3039	21.4605	36.1942	10.7428	15.2188	11.0958	18.3026	11.3628	27.5625	4.8114	55.7373	29.5886	13.915	29.9054	22.9051	15.2897	28.7189	35.2291	9.0822	25.2173	8.0764	24.6164	25.6513	30.793	13.5561	20.727	17.1451	11.7908	19.1529	20.8874	21.0946	27.3956
CGN	5.98535	12.214	0.170077	8.19619	11.9311	0.0985849	2.32715	18.4556	3.0479	0.0505533	24.8821	15.7084	4.16441	17.9325	0.147216	4.404	14.4986	3.84528	0.0861017	4.87042	6.44296	3.32908	16.3292	21.794	5.12099	21.4886	18.3022	1.58781	2.48175	2.61853	0.996311	17.3373	3.65288	58.97	14.5695	25.7756	10.3609	6.41877	12.7856	9.63931	11.9772	6.42732	21.5441	15.2462	13.0325	9.07413	0.883245	4.92653	4.62041
TUBB8	0.0188825	0.0462455	0	0.0104905	0.0330928	0	0.00812083	0.221979	0	0	0.124904	0.0993391	0.00779295	0.0721438	0.0102103	0	0.0459687	0.0381842	0.0106163	0.0653924	0.130522	0	0.0873272	1.90263	0.203578	0.0815474	0.288576	0.0052675	0.164091	0.0666462	0.0663872	0.26721	0.285587	0.174263	0.021738	0.244885	0.216649	0.409529	0	0.0870534	0.0610906	0.195073	0.74342	0.126768	0.0270911	0.0688407	0.0446966	0.0275934	0.424025
AC099344.1	0	0	0	0	0	0	0	0.0141744	0	0	0	0	0	0	0	0	0	0	0	0	0	0	0	0.0921665	0	0	0	0	0	0	0	0	0	0	0	0	0	0	0	0	0	0	0	0	0	0	0	0	0
USP9YP26	0	0	0	0	0	0	0	0	0	0	0	0	0	0	0	0	0	0	0	0	0	0	0	0	0	0	0	0	0	0	0	0	0	0	0	0	0	0	0	0	0	0	0	0	0	0	0	0	0
PPA1	35.2797	17.8843	7.53011	54.5162	28.1361	11.3783	15.7019	22.3623	30.7085	19.011	26.7768	50.9279	14.6052	27.2551	8.08748	23.4753	15.8571	23.3444	9.21079	31.6811	15.0154	60.9831	25.9328	17.4454	35.9925	36.9035	14.5651	25.4166	29.8512	41.886	28.0999	29.9741	25.1289	13.8602	16.6295	13.7702	30.5646	43.4653	29.7044	20.9857	44.3347	36.3403	30.5562	28.1581	12.645	28.671	40.3215	37.7079	12.2247
MADD-AS1	0	0.471529	0	0	0	0	0	0.168348	0	0.0479995	0	0.0552481	0.043341	0.356651	0	0	0	0	0	0.0363684	0	0.140245	0	7.20644	0.0646979	0.26456	0	0.0585911	0.03042	0	0	0.0825615	0.0324145	0.125055	0.0604488	0.0283738	0.100409	0.0813436	0.168968	0	0.0424699	0	0.0397556	0.271164	0	0	0	0.0383657	0.986613
AC078852.2	0	0	0	0	0	0	0	0.0570742	0	0	0.0441577	0.0280958	0	0	0	0	0.032503	0	0	0.147958	0.041017	0	0.308732	5.28838	0.0658028	0	0.168863	0.0297959	0.0309395	0	0.0288863	0.167943	0.0989042	0.127191	0.368887	0.0865751	0.272331	0	0.0429634	0	0.0863904	0	0.363911	0.275795	0.0510806	0.0354001	0	0	0.0734241
NOL9	3.28022	2.98349	4.35239	4.04785	3.87087	4.52011	3.76417	3.83967	4.05723	3.0409	4.24387	3.08189	4.58691	2.60155	4.31534	4.68007	2.87246	4.48722	4.78635	3.86234	2.14292	7.71245	3.03852	5.81261	5.47536	5.24985	2.08659	2.94972	3.72919	3.93912	4.04738	4.20807	3.20182	3.17317	2.07918	5.13201	4.73277	2.5976	3.22255	3.2677	3.05266	3.622	4.42367	2.97743	5.03841	3.19756	2.78743	3.51333	3.9722
ACOT7	8.59207	3.24811	15.9522	11.7726	8.09721	4.27682	6.02857	5.74723	6.88155	3.48422	4.27164	7.20578	6.01612	2.58425	6.3398	14.8094	3.17744	16.0501	4.65038	13.4337	11.6361	14.4774	9.45279	3.21299	13.4541	19.742	8.1496	8.76503	13.8934	18.3931	38.8883	9.37317	9.45384	9.0207	4.6511	11.834	4.23264	7.34775	18.1919	11.5993	7.68363	5.44992	7.85395	14.8093	7.70248	4.52372	21.7021	11.4588	8.86045
SLC25A38	11.0824	10.1369	10.2556	5.93895	14.5001	17.2333	16.9604	16.0039	19.5289	5.95649	29.8489	13.6088	18.0576	9.94262	11.3909	13.4871	13.2589	23.8132	10.6815	15.4244	28.6705	23.8339	20.8312	12.8203	31.9615	22.0848	27.2089	12.8189	14.3343	10.3446	12.3285	17.6724	28.5369	22.2185	49.8285	24.0392	28.4901	27.9621	21.1944	21.8668	19.5149	28.758	14.1367	22.3118	32.7389	25.178	16.4327	9.64624	25.3226
BACH1-IT2	0.174403	0.19577	0.0405393	0.145339	0.280182	0.0631524	0.131261	0.0465966	0.394601	0.0996427	0.108154	0.0917521	0.0539833	0.758885	0.0707287	0	0.0796085	0.154297	0.122568	0.150995	0.251154	0.349363	0.201644	8.02913	0.147738	0.156915	0.390614	0.145956	0.0884089	0.277002	0.62496	0.239946	0.0807475	0.116821	0.150583	0.294507	0.0972722	0.084431	0.131536	0.033502	0.141062	0.0675654	0.19807	0.135099	0.562995	0.101155	0.176927	0.0637149	0.289734
HDAC7	5.80576	11.5321	7.59899	5.15638	6.25006	9.2523	10.3509	10.0084	12.4091	10.3476	12.9107	12.5545	12.2706	8.104	7.11564	10.6212	8.4662	15.1026	9.39406	14.0978	5.02732	11.295	11.888	6.85053	7.34918	19.3395	11.4107	14.2837	11.5358	7.2521	12.9369	15.0972	14.9714	15.1522	14.9862	13.3272	21.3333	13.6251	7.79392	10.4708	11.8199	12.2052	17.6645	34.1957	16.2282	14.5575	10.8267	11.2037	18.9939
RPS12P21	0	0	0	0	0	0	0	0	0	0	0	0	0	0	0	0	0	0	0	0	0	0	0	0	0	0	0	0	0	0	0	0	0	0	0	0	0	0	0	0	0	0	0	0	0	0	0	0	0
AC010327.3	0.0576728	0	0.107246	0	0	0.111379	0	0.0924532	0.0434964	0.210883	0.28612	0.0303412	0.0952082	0.0489664	0	0.155082	0.0702012	0	0.129701	0.0798913	0	0	0	0.30058	0.106592	0	0.303931	0.0965313	0	0	0.0311949	0.0906823	0	0.343389	0	0.093494	0.110285	0.0893446	0.0231985	0	0.0932946	0	0.349328	0.0595672	0	0.0382292	0.156019	0	0.079292
MEN1	6.89357	4.8431	3.05069	4.96039	9.37086	2.95704	4.64665	8.14999	7.45368	1.14823	10.649	9.71872	5.65177	5.45333	2.64513	7.40879	10.1338	6.68862	2.32546	10.7613	14.7891	22.5107	18.0711	3.90372	16.6571	16.5936	14.9296	10.9651	17.4034	11.6976	17.2559	25.8733	13.2659	12.9134	14.3994	19.4814	21.7297	13.6417	10.2144	14.3678	16.073	15.8184	9.76119	18.0123	12.9082	15.8131	16.9453	20.0651	17.8891
OPRM1	0.00345966	0	0	0	0	0	0	0	0	0	0	0	0	0	0	0	0.00421121	0.0104942	0	0.00239625	0	0	0	0.00601037	0.00213141	0	0	0	0	0	0.00187131	0.00271991	0.00427146	0.0247189	0	0.0018695	0.00220526	0	0	0	0	0.00357414	0	0	0	0	0	0	0
TNFRSF10A	4.40619	5.27109	0.319232	11.6092	4.03936	0.570975	2.63329	3.56738	3.70434	2.07932	3.61171	4.601	3.00717	7.20674	0.40225	4.79573	3.05317	4.14653	0.986628	9.75004	6.19691	5.05005	1.46657	1.62374	3.36675	5.30642	2.49291	2.09649	6.57509	5.21085	12.3085	3.674	3.14395	1.38556	3.44757	2.35005	4.25545	0.952969	11.1099	3.21708	3.33243	3.28591	3.29275	5.97925	2.1802	3.18622	7.45636	7.47021	4.02111
PPFIA1	2.86633	4.0917	3.52259	3.03699	2.34835	4.16723	4.17694	4.83917	3.01957	3.23594	3.83516	4.00328	3.82408	5.23023	3.53309	4.57923	5.64915	3.02593	4.43852	5.58153	3.34761	12.2197	2.54926	10.5478	4.8222	5.59522	4.81783	3.56594	7.53958	2.02336	5.10054	4.98041	2.08649	5.80993	5.17567	9.0913	4.8573	4.22797	3.54	4.75402	8.9581	2.25144	5.57409	3.95749	3.49257	2.72699	4.1062	7.47549	5.87423
MIR1269B	0	0	0	0	0	0	0	0	0	0	0	0	0	0	0	0	0	0	0	0	0	0	0	0	0	0	0	0	0	0	0	0	0	0	0	0	0	0	0	0	0	0	0	0	0	0	0	0	0
AL161669.1	0	0.0595242	0.0677931	0.040508	0	0	0.188147	0.0779226	0	0	0.0602878	0	0.421284	0	0	0.0653542	0	0.368611	0	1.06053	0	0	0	0	0	0	0	0.12204	0.380171	0.617634	0.118314	0.0573225	0	0	0	0.590998	0	0	0	0	0	0	0	0.225923	0	0	0.788989	0	0.0334149
SNRPCP2	0.118502	0	0	0	0.0692278	0	0	0.0316612	0.0446868	0	0.0979836	0	0	0.201226	0	0	0	0	0.133251	0	0.0910145	0	0	0	0.10951	0	0.0624498	0	0	0	0.0320486	0.139746	0.0365772	0	0	0	0.0377679	0	0	0	0	0	0.0448611	0.0611975	0	0.157102	0	0.0432926	0.027154
AL773524.1	0	0	0	0	0	0	0	0	0	0	0	0	0	0	0	0	0	0	0	0	0	0	0	0	0	0	0	0	0	0	0	0	0	0	0	0	0	0	0	0	0	0	0	0	0	0	0.0831195	0	0
AC105052.4	0	0	0	0	0.0340406	0	0.0501205	0.217957	0	0	0.0481803	0	0	0	0	0	0.035464	0.117833	0	0	0	0	0	0.202461	0	0.083883	0	0.0325102	0	0	0.0315178	0	0.0359714	0.277555	0	0	0.0742848	0	0.0703159	0	0	0.060198	0.044118	0.0601839	0.055734	0.0772498	0.157634	0	0.0267043
SEC14L5	0.16512	0.14899	0.218169	0.210026	0.0177692	0.142659	0.29153	0.146281	0.0884837	0.0854016	0.143715	0.116587	0.23672	0.129126	0.12218	0.124634	0.116363	0.105444	0.0879495	0.0963086	0.0166867	0.0174088	0.0401918	0.0301957	0.163298	0.0250211	0.0503783	0.160006	0.0176217	0.214714	0.0399556	0.00683232	0.0643786	0.0465698	0.050024	0.0117403	0.12187	0.0134631	0.00873927	0.0333882	0.0386603	0.0112227	0.0164497	0.013464	0.0290932	0.0403245	0.0323264	0.0285743	0.0657155
DNASE1	1.19911	0.88236	0.468338	0.47698	0.533718	0.482448	0.619194	1.78167	0.446026	0.280561	1.44844	0.802496	0.942631	0.510775	0.524889	0.499014	1.0587	1.11757	0.376069	1.37857	0.571685	1.49651	0.832311	3.28419	0.972423	1.12584	1.17786	1.1537	0.93216	0.51248	0.624322	1.05173	1.19722	1.4777	1.66452	1.68823	2.94295	1.31897	0.596352	0.918234	0.638332	0.777401	1.32631	1.83878	1.34198	1.38962	0.95027	0.697337	2.02991
PPIAP89	0	0.0476687	0	0	0	0	0	0	0	0	0.0482803	0	0	0	0	0	0	0.236156	0	0.121329	0.0448464	0.155957	0	0	0	0.0420285	0.0615429	0.0325777	0	0	0	0	0.036046	0	0	0	0	0	0.0234872	0	0	0	0	0	0	0.23223	0.0394904	0	0
SLC26A3	0.0249654	0	0.0309499	0.00924666	0.0048615	0.176784	0.0644216	0.0355744	0.0376574	0.0532508	0.0137617	0.00875605	0.0618206	0	0.0269991	0.0149182	0.0202591	0.0588993	0.168436	0.00576389	0.0191744	0	0	0.101201	0.0307611	0.0179696	0	0.00464294	0	0	0	0.00654242	0.0359607	0.00990974	0	0.890377	0.010609	0.00644591	0.00669477	0.0319715	0.0201927	0.0128958	0.0126014	0.0171903	0.0238789	0.0220649	0.00562814	0.00608042	0.0190688
OR5T2	0	0	0	0	0	0	0	0	0	0	0	0	0	0	0	0	0	0	0	0	0	0	0	0	0	0	0	0	0	0	0	0	0	0	0	0	0	0	0	0	0	0	0	0	0	0	0	0	0
PALLD	34.8841	33.6171	202.339	18.8162	16.5131	322.825	135.479	56.0344	43.4746	265.763	16.189	22.9066	141.638	35.0165	259.948	55.4195	10.9999	5.66097	238.724	16.8703	7.64915	8.6829	14.2786	6.76322	11.0953	18.6694	9.92211	33.0506	23.6436	15.3336	15.7363	3.44126	1.56495	17.2892	3.18111	9.977	5.19179	1.32344	11.9275	22.4145	3.17353	2.1216	48.6079	7.85208	21.7294	3.44563	10.9418	27.7067	10.5555
MICU3	0.696581	1.39674	2.78953	0.298736	0.239164	3.61096	3.29538	1.82846	0.963154	3.36818	1.03573	0.424328	3.23799	1.02721	2.66307	1.69785	0.379324	0.0556038	4.78212	0.0380897	0.098553	0.0244804	0.0423886	1.53923	0.0978756	0.0571756	0.238288	0.323867	0.134519	0.05176	0.0330506	0.0192154	0.222552	0.167355	0.12662	0.0660371	0.089582	0.0567957	0.162218	0.244144	0.04448	0.00315628	0.587547	0.107288	0.292222	0.396933	0.11571	0.111615	0.56846
RNF216	4.88712	5.84134	14.3188	3.75151	3.37723	11.9921	10.4566	8.66143	6.99277	7.13008	7.33655	4.91477	9.96433	4.20267	14.0939	6.83396	7.25272	6.93959	11.3438	6.36563	4.07693	12.762	3.01956	12.3407	6.99114	7.06455	4.52411	8.53854	10.863	4.69888	7.07107	8.59329	3.03974	6.46849	5.26046	8.91662	6.73418	5.58522	10.0712	6.22454	3.02961	4.32567	9.05612	3.56349	5.6496	3.55291	8.82141	7.76514	7.1711
CASTOR2	0.557518	0.236	1.65111	0.367098	0.265382	1.3359	0.941331	1.20268	0.34261	0.386954	0.375616	0.228126	0.784018	0.245443	1.18353	0.610772	0.590658	0.0626342	0.417938	1.47309	0.0792955	0.620453	0.358111	5.2374	0.686946	0.371565	0.783487	1.80872	0.933089	0.787109	1.18389	0.779216	0.191205	1.08191	0.546744	1.52865	0.473831	0.287895	1.58641	0.618779	0.601247	0.234653	0.734793	0.831756	0.553005	0.136873	0.488777	1.22207	0.861139
AC010894.1	0	0	0	0	0	0	0	0	0	0	0	0	0	0	0	0	0	0	0	0	0	0	0	0	0	0	0.0821708	0	0	0	0.0421692	0	0	0	0	0	0	0	0	0	0	0	0	0	0	0	0	0	0
AC002066.1	0.0464045	0.0568252	0.0862923	0.0644522	0.027109	0.224044	0.279402	0.0619912	0.104994	0.16968	0.0575543	0.024413	0.153212	0	0.276015	0.0831879	0.0988488	0.0938394	0.13045	0.241057	0.071281	0.464785	0	2.66037	0.0142943	0.300609	0.220093	1.17801	0.0940939	0.0982715	0.0752997	0.0182411	0	0.138148	0	0.0376134	0	0	0.0839964	0	0.0562998	0.011985	0.0351344	0	0.044385	0	0.0784598	0.067812	0.0106333
PSMD4	35.9452	30.2859	36.032	31.4013	44.86	53.8145	49.704	31.5785	43.6656	35.4213	45.9733	38.8187	49.9075	26.0034	46.6257	45.5864	39.0115	117.174	36.3205	35.9022	47.6879	60.7802	81.1734	11.2423	62.7688	65.2169	69.0094	58.2344	51.7541	84.0764	81.1093	85.8525	72.5216	166.539	84.4213	68.7667	62.6796	77.1609	48.8925	51.2097	55.3718	60.5671	49.1649	42.0523	66.5028	55.3327	65.3972	66.6241	45.38
CBX5P1	0	0	0	0	0	0	0	0.10723	0.151346	0	0	0.026393	0	0.0425947	0	0.0449674	0	0	0.056412	0.173739	0	0.0334988	0	3.92201	0.0309074	0	0.158629	0.0839702	0	0	0.0271356	0.0394411	0.03097	0.0896116	0.057755	0.108437	0.0959346	0	0	0	0.0405773	0.0259141	0.0759679	0.051816	0	0	0	0	0
GBP3	4.33594	6.77473	1.6808	3.80259	0.734649	1.20166	6.64782	22.4308	11.0108	0.59275	13.5825	22.1184	5.61172	13.3353	0.304582	15.1818	19.9155	6.52314	2.93125	11.99	4.0445	28.5282	3.56679	18.5018	6.56922	33.0007	11.1627	24.5933	9.11448	20.8428	1.64737	9.037	4.1525	10.5996	7.98515	19.3422	9.05547	5.95609	1.10653	2.13387	20.0515	3.01109	10.1958	34.156	18.744	15.7166	17.9269	15.3141	3.87815
OR4A10P	0	0	0	0	0	0	0	0	0	0	0	0	0	0	0	0	0	0	0	0	0	0	0	0	0	0	0	0	0	0	0	0	0	0	0	0	0	0	0	0	0	0	0	0	0	0	0	0	0
NPIPB8	0	0	0.0111925	0	0	0	0.0310627	0.00643245	0.00907881	0	0	0	0.0198724	0	0	0	0	0	0	0	0	0.016076	0	1.84033	0.0148324	0.0173291	0	0	0	0	0	0	0	0.0071674	0	0.0260194	0	0	0	0	0	0	0	0.0124332	0	0.0079794	0	0	0
KLF16	6.91465	18.8476	2.93119	12.784	25.1882	1.48988	4.44022	5.5474	13.4541	8.61509	8.04842	10.8481	5.60526	18.9224	1.98793	8.20402	13.9467	24.9611	4.3053	9.70385	5.56675	16.2871	9.86671	2.59777	7.50478	13.1007	8.50258	10.3354	7.05176	15.2349	13.5849	21.7746	7.78457	6.81637	9.2432	11.2146	15.5842	10.8964	16.8414	5.42285	11.9327	12.7667	8.64619	11.0766	15.9422	8.52297	16.5609	8.30911	8.05753
NBR1	12.3795	19.6795	15.9998	10.1835	19.3583	21.9094	24.839	31.2125	13.9379	14.5382	29.6585	24.4655	21.2601	11.2072	22.1985	21.6971	34.5292	8.43716	19.2255	16.3045	8.99872	11.2511	20.5966	46.102	17.0812	7.62588	9.03145	13.8996	10.0042	11.8187	7.29911	12.3124	13.0105	15.8602	8.93183	15.9231	19.1521	10.1518	15.6202	28.5313	19.8822	8.90777	12.6029	11.6759	13.2019	17.4994	10.6823	16.7252	23.1998
NDUFS5P6	0	0	0	0	0	0	0	0	0	0	0	0	0	0	0	0	0	0	0	0	0	0	0	0	0	0	0	0	0	0	0	0	0	0	0	0	0	0	0	0	0	0	0	0	0	0	0	0	0
ZBTB40-IT1	0.309278	0.252487	0.095854	0.171825	0.180677	0.298644	0.177349	0.771234	0	0.141361	0.0852421	0.108472	0.0850945	0.875297	0.111491	0.184811	0.0627439	0	0.115924	0.142809	0	0.137676	0.119195	6.44761	0.254052	0.222613	0	0.115036	0.238903	0	0.0557622	0.486296	0	0.184147	0.118683	0.445666	0.328567	0.0798538	0	0	0.416921	0	0.780549	0.425917	0	0.0683364	0.0697229	0.150652	0.094492
BPIFB1	0.00907589	0.155596	0	0.00504227	0.00530203	0.0175276	0.0468395	0.0145492	0.499683	0.0041483	0.0825483	0	8.40534	0.0616462	0	0.203376	723.83	3.84502	0	2.07444	0.0209119	0.103024	1608.44	1.6871	0.128603	0.0130653	0.239146	0	0	0.307522	0.0147273	0.264005	0.403399	0.837599	0	2.28542	20.9596	4.75229	1.55155	0.181317	9.00718	3.71298	0.865828	0.665555	5.65995	1.02273	0	0	0.0831871
AC034238.3	0	0	0	0	0	0	0	0	0	0	0	0	0	0	0	0	0	0	0	0	0	0	0	0	0	0	0	0.0553878	0	0	0	0	0	0	0	0	0	0	0	0	0	0	0	0	0	0	0	0	0
AC012441.2	0.0380843	0.0621822	0	0	0	0	0.0982742	0	0.0861688	0	0.03149	0	0	0	0.0411866	0	0.0695362	0	0	0.0527563	0.146251	0.0762902	0.0880658	0.132326	0.0234628	0	0.0401403	0.0637446	0.0220638	0.0537679	0	0.119764	0	0.0226757	0.219219	0	0.0242757	0.0294994	0	0	0	0.0196723	0	0.118006	0.0364269	0.0757341	0.128785	0	0.0349071
ADGRL1	1.90348	3.38134	8.16463	1.99712	2.49327	4.62389	5.65913	3.95336	4.52687	6.45088	3.53166	1.93651	4.90784	1.46127	5.05668	4.80934	3.94169	6.27008	5.74623	1.23571	3.46385	3.02253	5.06489	1.73985	8.35796	6.32055	1.58682	3.36177	0.929855	0.486907	1.71836	4.21568	2.80255	5.53841	6.9787	5.76473	10.8269	7.18707	6.70287	5.0299	7.46994	8.26157	3.24895	5.58633	2.57554	2.78288	1.81664	0.814128	4.04407
TMEM158	1.52132	5.11993	5.08063	2.43209	6.16674	7.28506	2.81739	3.36782	8.51157	4.96674	2.0152	1.77221	3.77997	5.93107	7.2357	8.7243	2.39033	22.3511	10.2989	4.79541	3.32645	20.9489	3.32044	0.539375	4.52364	10.5479	21.1883	11.6058	21.7192	6.09276	1.67933	1.83065	0.747483	9.55716	1.69777	3.69094	0.474964	6.80576	3.94638	7.39538	0.753355	0.529231	11.5066	3.79995	35.4126	1.16277	10.3518	3.51618	2.45442
AC091820.2	0	0.0439318	0	0	0	0	0	0	0	0	0	0	0	0	0	0	0	0	0	0	0	0	0	0.0934882	0	0	0	0	0	0	0	0	0	0	0	0	0	0	0	0	0	0	0	0	0	0	0	0	0
AC097532.1	0	0	0	0	0	0	0	0	0	0	0	0	0	0	0	0	0	0	0	0	0	0.0583628	0	0	0	0	0	0	0	0	0	0	0	0	0	0	0	0	0	0	0	0	0	0	0	0	0	0	0
AL445931.1	0.0533037	0.0979105	0.0743413	0.0296138	0	0.0514708	0.0916977	0.18514	0.0201006	0.115726	0.0771296	0.0420639	0.142993	0.0452569	0.0720571	0.0238889	0.0243311	0.0134739	0.0149845	0.175367	0	0.14237	0	3.03275	0.0574684	0.0383669	0	0.0148697	0	0	0.0576632	0.0733359	0	0.103147	0.0460235	0.0576074	0.0594595	0.030966	0.021441	0.0307181	0	0.00688344	0.181611	0.0137636	0	0.0176665	0.0360499	0.0584204	0.109927
AL049829.2	0	0	0	0	0	0	0	0	0	0	0	0	0	0	0	0	0	0	0	0	0	0	0	0	0	0	0	0	0	0	0	0	0	0	0	0	0	0	0	0	0	0	0	0	0	0	0	0	0
OLFML1	0.524225	7.77691	8.64402	1.92038	2.78014	5.10154	13.0341	10.2551	9.11197	4.57124	3.6505	3.51202	7.5926	5.06982	4.73916	20.0066	5.29925	1.72265	4.09866	1.14601	1.76778	0.995429	1.55315	1.79298	0.792267	0.990483	3.23745	2.92935	1.8507	0.763234	0.261398	0.392816	0.409578	2.09223	0.462057	0.606387	0.402026	0.507569	0.678724	2.97068	0.265004	0.0507724	6.51177	0.930608	2.93795	0.135738	1.52341	2.19645	0.563074
MIR516B1	0	0	0	0	0	0	0	0	0	0	0	0	0	0	0	0	0	0	0	0	0	0	0	11.5568	0	0	0	0	0	0	0	0	0	0	0	0	0	0	0	0	0	0	0	0	0	0	0	0	0
AC093388.1	0.196356	0.374033	0.912842	0.145452	0.688253	0.0632014	0.450385	0.454669	0.394907	0.329076	0.216475	0.103301	0.594276	0.222285	0.212351	0.821335	0.0796702	0.595607	0.147196	1.08801	0.452427	0.699268	1.2108	4.20719	0.524203	0.518221	0.413912	0.657311	0.303351	1.5709	1.84093	0.977682	0.686886	0.311765	0.527451	0.318314	0.417204	0.659072	0.737172	0.452627	0.158818	0.473325	0.842449	0	0.438224	0.173543	0.442659	0.812995	0.0899872
AC004982.1	0.27209	0.555319	0.0632463	0.132269	0.19869	0.311997	0.102391	0.717877	0.320638	0.108818	1.05458	0.402593	0.449175	0.490907	0.257473	0.198156	0.424346	0.326694	0.0956108	0.353356	0.431013	0.204393	0.491545	4.81558	0.691466	0.416171	1.45182	0.0948787	0.0886684	0.0720262	0.0275947	0.588257	0.745357	0.648019	2.17309	0.624875	0.596186	1.05378	0.280456	0.130668	0.220074	0.298662	0.412017	0.228335	0.715685	0.507258	0.138013	0.149104	0.70141
PPIL1P1	0	0	0	0.0313349	0	0	0	0.0301384	0	0	0	0	0.0465547	0.287322	0	0	0	0	0	0	0	0	0	0	0.0347476	0	0	0	0	0.0796282	0	0.0443416	0	0	0	0	0	0	0	0	0	0	0	0	0	0.0373864	0	0	0
Z69706.1	0.823234	2.05821	0.76543	0.82897	1.02196	1.09303	0.973639	1.12724	1.591	0.32924	1.65918	0.812056	1.01927	1.70371	2.50395	1.19908	1.31521	4.73413	0.867838	1.21166	0.237104	1.37425	0.237955	0.804477	1.9336	1.33323	1.40997	0.803781	0.268275	1.08961	1.25236	1.41577	3.77976	2.38953	1.36236	0.139016	1.34466	1.63401	0.434621	1.22558	0.582622	1.48833	1.16868	1.59427	1.82088	2.21687	0.556764	0.902259	1.08467
AC026120.1	0.121574	0	0	0.0168856	0.071022	0	0	0	0	0	0.0251308	0.0159897	0	0.0516104	0	0.0544854	0.147983	0.33804	0	0.0421025	0.0466867	0.0608839	0.281126	0.528017	0	0.0437532	0.0961026	0.135658	0.0352163	0.0858195	0.147957	0	0	0.199062	0.0699796	0	0.0581202	0.0235422	0	0.0233537	0.024583	0.251194	0.322166	0.0313918	0.116283	0.0604401	0.0616664	0.222073	0.0975023
AC092634.4	0	0.024759	0	0	0	0	0	0	0	0	0	0	0	0	0	0	0	0.0153323	0	0	0	0	0	0.0263439	0	0	0	0.00846036	0	0	0	0	0	0	0	0.00819416	0.0193317	0	0.0060996	0	0	0	0.0114811	0	0.014504	0	0	0.0110797	0
MIR4490	0	0	0	0	0	0	0	0	0	0	0	0	0	0	0	0	0	0	0	0	0	0	0	1.16415	0	0	0	0	0	0	0	0	0	0	0	0	0	0	0	0	0	0	0	0	0	0	0	0	0
GPR84	0.20664	0.168696	0.102469	0.15307	0.152908	0.0532092	0.189589	0.110419	1.36106	0.40298	0.0797346	0.471083	0.12508	0.210534	0	0.185218	0.108996	1.69933	0.201377	0.60112	0.190449	3.08154	0.876024	0.167528	0.169741	1.04115	0.362992	3.42025	5.19561	1.47813	0.245894	0.379064	0.195598	0.27888	0.174452	0.744413	0.3249	0.352131	0.149615	0.867985	0.111424	0.249057	1.43937	1.09559	3.39953	0.273948	3.70811	1.54003	0.877555
AC002059.1	0.236011	0.529852	0	0.327801	0.206813	0.113948	0	0.504455	0.400495	0.0269683	0.975728	0.651858	0.340913	0.751435	0.127618	1.00484	0.718201	2.86358	0.132692	0.367801	3.35342	1.81231	1.91012	17.4257	2.10831	0.806912	1.86564	0.36211	0.615288	0	0.159571	2.59766	1.74834	1.47549	8.83034	0.28695	0.827411	1.14256	0.403469	0.725384	1.71803	1.98105	3.12711	1.40164	1.24157	0.430218	0.678373	0.0862222	2.4877
AP003122.3	0	0	0	0	0	0	0	0	0	0	0	0	0	0	0	0	0	0	0	0	0	0	0	0	0	0	0	0	0	0	0	0	0	0	0	0	0	0	0	0	0	0	0	0	0	0	0	0	0
RAD51	1.6724	0.58082	4.20958	1.36033	2.4128	0.133831	0.508642	0.60729	1.08013	0.126696	0.244476	0.544428	0.404213	0.203968	0.189856	2.63365	3.12103	5.4279	0.197405	7.98682	6.88361	7.1815	2.46776	4.17352	8.3052	4.56896	6.11582	5.30975	7.21044	6.54849	9.95548	6.15997	2.66374	8.56024	2.21251	3.24039	1.25449	4.2226	2.9733	1.62582	5.00715	3.4698	4.82006	1.37423	3.84438	1.42705	6.30521	8.71573	3.60776
RPL41P5	71.8041	58.6191	39.2522	95.0193	247.467	59.5794	110.799	53.7936	95.7902	81.9659	105.913	87.7	59.864	32.7799	63.9956	91.2043	83.0102	229.114	71.409	25.7414	72.3303	48.4276	57.1541	3.13425	146.27	58.1761	12.1697	39.6587	29.8927	56.0358	82.556	117.441	100.236	39.3154	29.9082	32.3665	92.9188	93.3491	73.2953	81.5116	59.8281	268.577	45.8963	38.3857	32.4414	151.638	92.9755	19.5094	74.0817
FBLL1	0.111169	0.514283	0.378999	0.0617621	1.32052	0.375713	0.0637477	0.138609	0.195634	0.0931551	0.13788	0.11697	0.779967	0.26743	0.0200375	0.0996447	0.259361	0.0936695	0.0416684	0.205329	0.725749	3.08059	0	0.160943	6.94018	0.0133362	0.37104	0.124048	0.0966071	0	0.100218	0.335029	7.67483	0.143414	0.426604	0.0100121	1.94869	1.27729	0.119245	0.797254	1.12396	0.516815	0.364736	0.0574104	0.0531656	3.90557	0.0751851	0.649817	0.687789
OR7E83P	0	0	0	0	0	0	0	0.0155042	0	0	0	0	0	0	0	0.130035	0	0	0	0	0	0	0	0	0.0178753	0	0	0	0	0	0	0	0.0179115	0	0	0.0783936	0	0	0	0	0	0	0	0	0	0.0192328	0	0	0
ERMARD	3.11832	4.18882	1.87135	2.58579	3.41518	2.03936	3.70156	4.25948	3.66004	2.19996	5.99432	4.03687	4.02208	2.96798	2.06922	3.00276	2.87298	5.43564	2.26317	3.19618	2.38991	2.62595	8.7111	12.2035	7.52133	1.91569	5.63826	3.24687	3.6093	3.28083	5.22119	5.55895	6.12245	4.47021	7.48467	3.13039	9.33071	6.97951	2.78028	4.92437	5.53701	5.78298	3.7495	6.1543	4.01481	5.84997	3.92239	4.71167	7.33353
IGHV3OR16-16	0	0	0	0	0	0	0.0705778	0	0.185652	0	0	0	0.0677283	0	0	0.0735473	0.349573	0.0829644	0	0	0	0	0.0948697	0	0	0	0	0.0457797	0.14261	0	0	0.129017	0	0	0	0	0.104605	0	0.0990162	0.126096	0	0	0	0	0.392413	0	0	0	0
AL136361.1	0	0	0	0.0618027	0	0	0	0	0	0	0	0	0.0459107	0	0	0	0	0	0	0	0	0	0	0.0966291	0	0	0	0	0	0	0	0	0	0	0	0	0	0	0	0.0427382	0	0	0	0	0	0	0	0	0
RNU1-98P	0	0	0	0	0	0	0	0	0	0	0	0	0	0	0	0	0	0.177855	0	0	0	0	0	0	0	0	0	0	0	0	0	0	0	0	0	0	0	0	0	0	0	0	0	0	0	0	0	0	0
NBPF6	0.00955016	0.0233895	0	0.00530577	0.0111582	0	0.00821452	0	0	0	0	0	0	0	0	0	0.0174371	0.154499	0	0.171982	0.0366745	0.0637693	0.0331255	0.0497737	0	0	0.07046	0.0799241	0.293238	0	0	0	0.00589555	0.0284312	0	0.0619275	0	0	0.0768297	0	0.0386221	0.00986619	0.0361537	0.0887748	0	0	0	0	0.0131301
CD93	3.15512	25.8501	10.5679	15.8272	9.36299	12.6443	31.0903	10.9654	26.4157	35.7036	6.25489	9.0543	11.3453	23.1974	5.87594	33.583	9.9026	18.2415	11.6483	3.96088	4.37926	8.1245	3.29381	23.6527	2.27206	4.56614	7.12848	7.62415	13.6897	6.1663	2.0538	3.82299	3.07182	5.35097	5.50635	5.02637	5.16691	4.87804	7.4156	6.05759	5.24641	0.8864	17.8433	8.00389	9.32631	2.71995	15.6009	12.9399	5.58959
DDX11-AS1	0.0981399	0.160238	0.152081	0.0363489	0.165626	0.0842358	0.15945	0.291342	0.131585	0.0897131	0.297538	0.160628	0.189015	0.0555497	0.0707561	0.234576	0.258828	0.68358	0.0980927	0.8459	0.242876	1.04121	1.26076	1.85651	1.16221	1.3029	0.436738	0.194683	1.3456	0.107765	0.330296	0.814419	0.329847	0.785604	0.364051	0.60692	0.549106	0.55746	0.328967	0.217847	0.211675	0.332325	0.18989	0.484292	0.531923	0.455373	0.412989	0.103577	0.58469
PWWP3B	0.0194412	0.777693	0.0301268	0.0396033	1.56352	0.150181	0.0891852	1.65523	0.156399	0.0296198	0.28399	0.160236	0.0748863	2.71804	0.0560662	0.447262	0.836143	0.327617	0.00728694	0.0763042	0.721693	0	0.0824185	0.12384	0.626808	0.0373157	0.327851	0.0686959	0.0262804	0.0457454	0.052578	0.575706	0.968121	0.470735	6.1623	0.126065	0.243713	0.00501959	0.328443	0.582589	0.246351	1.04439	0.814482	0.0468528	0.774796	0.945034	0.188459	0.00946995	1.47009
AC067930.3	0	0.553646	0.630558	0.125591	0.198092	0.272857	0.388887	0.543581	1.44918	0.387466	0.280375	0.237855	1.1662	0.0959663	0	0.101312	0.137583	0.399995	0.127097	0.704583	1.47579	3.77366	0.457394	2.25817	0.382991	0.0813564	0.416959	1.35583	0.392895	0	0.0917053	0.222153	0.383767	0.370143	0	1.03832	0	0.0437753	0.204594	0.0868495	0.182842	0.0291924	1.49762	0.116742	1.13516	0	2.40796	1.52785	0.362599
RN7SL445P	0	0	0	0	0	0.0927528	0	0	0	0	0	0	0	0	0	0	0	0	0	0	0	0	0	0.166875	0	0	0	0	0	0	0	0	0	0	0	0	0	0	0	0	0	0	0	0	0	0	0	0	0
AC009970.1	0	0	0	0	0	0	0.112075	0.0696253	0.0491348	0.0297775	0.0538683	0.0342743	0.10755	0	0	0	0	0.131744	0	0	0	0	0	0.113181	0	0.0468929	0	0.0726964	0	0	0.105716	0	0	0	0	0	0	0	0	0	0	0	0	0	0	0	0	0	0.0298568
AP1S1	20.9025	21.5282	9.41985	15.3313	42.4127	7.41661	13.6692	30.9869	23.6123	6.64508	46.9656	37.8003	17.0269	20.4642	9.0579	33.1275	33.4346	41.9548	7.01214	29.7532	55.3672	46.0601	55.2699	22.3662	67.2831	44.2143	58.5564	32.2109	38.1618	58.4269	55.363	75.1064	119.452	39.0897	23.832	66.3179	60.114	49.2662	36.1546	47.8459	52.317	67.7393	28.1905	69.8105	83.5571	96.2127	33.6286	45.3771	39.6834
AL021578.1	0.317566	2.04162	0	0.485182	1.20587	0.191654	0.443874	1.50603	0.449074	1.74179	0.164112	3.25785	0.688077	3.40403	0.472223	0.711614	0.289914	0.481638	2.81209	3.32681	0.88415	1.27229	1.33099	15.6545	0.538024	0.228578	0.125516	0.24362	0.482945	2.07359	0.966204	0.592952	0.171536	0.354528	0.959678	0.750765	0.43015	0.245981	0.351282	0.335516	0.256856	0.102523	0.6011	0.491997	0.721397	0.473632	0.617476	2.0303	0.272881
SLC9B1P4	0	0	0	0	0	0	0	0	0	0	0	0	0	0	0	0	0	0	0	0.0151347	0	0	0	0	0	0	0	0	0	0	0	0	0	0	0	0	0.0278568	0	0	0	0	0	0	0	0	0	0	0	0
AL512310.11	0	0	0	0	0	0	0	0	0	0	0	0	0	0	0	0	0.161595	0	0	0	0.0679747	0.206839	0	0	0	0	0.093282	0	0	0	0	0	0	0.0263481	0	0	0	0	0	0	0	0	0.100514	0	0	0	0	0	0
CEACAM21	0.497871	0.251042	0.0816903	0.447443	0.213861	0.0424192	0.604575	0.414709	1.72284	0.0267718	0.133185	0.431407	0.858162	0.13676	0.110853	0.840016	0.258451	4.36772	0.11526	0.304268	0.269918	0.90933	0.355539	0.152636	0.126299	0.242418	0.354976	2.90846	0.356304	1.13704	0.261375	0.20722	0.117515	0.252843	0.320297	0.704237	0.205346	0.158794	0.0530113	0.697597	0.225033	0.00756391	0.742822	0.166367	0.854365	0.126184	0.980438	0.28888	0.315408
LINC00644	0	0	0	0	0	0	0.328247	0	0	0	0.0788851	0	0.0787485	0	0	0.171029	0.0580647	0.289391	0	0	0	0	0	0.165744	0	0	0	0	0	0	0	0	0	0	0	0	0	0	0	0	0	0	0	0	0	0	0	0	0
HOXC-AS1	0.0950822	0.0776227	0	0	0.111092	0.642689	0.408922	0.0254038	0.143421	0.260754	0.157237	0.025011	0.156965	0.0403642	0.0514137	0.383514	0.20254	0.192276	0.160374	0.131713	0.547701	0	0.879468	1.40406	6.35569	0	0.0501076	0.0530487	0.578391	0.134238	0.77144	0.747516	0	2.00975	1.20407	0.770694	0.242429	6.70205	1.41511	0.292237	0.0384525	0	0.683904	0	0	0	0.321526	0	0.0653623
RNU7-170P	0	0	0	0	0	0	0	0	0	0	0.381494	0	0	0	0	0	0	0	0	0	0	0	1.0669	2.40464	0.284246	0.664188	0.972579	0.257417	0.267297	0	0	0.362729	0	0	1.06231	0	0	0.357378	0.185588	0.354517	0.746356	0	0	0.476538	0	0	0	0	0.211445
UBE2V1P9	0.0764792	0	0	0	0	0	0	0	0	0.0349562	0	0	0	0	0	0	0	0	0	0	0	0	0	0	0	0	0	0	0	0	0	0	0	0	0	0	0	0	0	0	0	0	0	0	0	0	0	0	0.0350493
PTF1A	0	0	0	0	0	0	0	0.00978468	0	0.00836946	0	0	0	0	0	0	0	0	0	0	0	0	0	0	0	0	0	0	0	0	0	0	0	0	0	0.00989483	0	0	0	0	0	0	0.013864	0	0	0	0	0	0
MTCO3P23	0	0	0	0	0	0	0	0	0	0	0	0	0	0	0	0	0	0	0	0	0	0	0	3.89125	0	0	0	0	0	0	0	0	0	0.057984	0	0	0.124151	0	0	0	0	0	0.147467	0	0	0	0	0.0711557	0
AC094105.1	0	0	0	0	0	0	0	0	0	0	0	0	0	0	0	0	0	0	0	0	0	0	0	0	0	0	0	0	0	0	0	0	0	0	0	0	0	0	0	0	0	0	0	0	0	0	0	0	0
CCM2L	0.554836	2.31806	1.36556	1.233	0.794434	2.01697	4.65074	1.19173	2.34662	0.55692	1.29534	1.9059	2.46945	0.397183	1.07065	3.50073	1.47653	3.98197	0.966419	0.429504	1.10294	0.464917	0.490557	1.2852	0.730558	0.462005	1.29571	0.600905	0.497915	0.322545	0.21184	0.419094	1.69914	0.563545	1.56555	1.81066	0.811347	0.859532	0.363213	0.668744	0.545559	0.348413	1.76271	0.382041	0.936511	1.10334	0.912354	0.715408	0.683049
HMGB3	8.81151	4.88254	4.8418	6.20004	11.4557	1.5825	2.34332	6.00501	7.70502	0.989029	10.7879	4.70657	2.51808	5.9212	1.52683	14.9376	10.6263	14.6552	1.2126	26.8496	16.2542	18.8876	22.7134	13.4345	34.831	28.5151	15.7179	36.9385	26.4984	24.9605	42.9293	32.5622	16.2968	30.1945	40.127	24.1141	12.2101	23.5366	10.85	6.39989	22.563	21.3541	41.3772	18.3997	15.1257	15.3545	15.3686	72.2928	19.9991
AL390863.1	0	0	0	0	0	0	0.231289	0.19158	0	0	0	0	0	0.0761007	0	0	0	0	0	0.186243	0.0688406	0.0598497	0	0.934287	0	0	0	0.100015	0	0	0	0	0	0.106735	0	0.242171	0	0	0.216322	0	0	0	0.135726	0	0	0.118827	0	0.0654904	0.0410769
KRT8P30	0	0.106045	0	0.0240555	0.0505896	0	0	0	0	0	0.0358017	0.0227792	0.0357397	0.073525	0	0	0.131762	0.0437797	0	0	0.199532	0.14456	0	0	0.186728	0.0623315	0.0456364	0.144945	0.0250848	0	0.0234201	0.0680815	0.347484	0.0257806	0.049847	0.0467949	0.082799	0.100616	0.0522501	0.0665401	0.0350213	0.0894635	0.0327831	0.0447212	0	0.631428	0.0878509	0	0.0198433
WASH2P	0.856318	0.807822	0.672339	0.370023	0.789286	1.43325	1.52222	2.11503	1.31319	0.891512	3.19407	1.15629	1.20159	0.815909	1.17303	0.656679	0.996012	4.54077	0.55634	0.685369	1.60768	1.35959	1.24309	1.83478	1.41854	1.59569	2.42685	0.637015	1.04181	0.335822	0.771962	2.01218	3.12477	1.49559	3.74611	1.94346	2.05598	2.50576	0.329139	0.848059	0.55409	2.41806	2.10353	1.70993	2.00213	1.86054	0.656357	0.38236	2.13661
ST6GALNAC6	9.70494	11.4947	13.4761	9.31919	12.5504	19.1368	24.2493	11.8	20.8303	16.8222	13.2733	10.6717	18.3631	10.0184	18.089	12.0976	10.0347	14.9174	14.7293	8.28665	9.75508	5.4923	7.16169	4.33941	8.75283	7.0007	2.98481	8.94745	9.5674	7.65189	6.6549	5.03235	7.12384	8.82233	3.50441	8.07272	6.17937	4.19817	4.94047	4.4009	3.16558	2.85442	10.6766	4.73799	14.6289	8.74965	5.95384	6.5253	8.24879
AC005264.1	0.0121364	0.426038	0.0112842	0.0943964	0.113439	0.0117191	0.0313172	0.175099	0.0823787	0.0166415	0.170595	0.185161	0.0801407	0.57704	0.013125	0.0652697	0.0886369	0.31905	0.0409407	0.134496	0.0466062	0.0405192	0.0280641	0.316264	0.0224308	0.0262066	0.102333	0.0270848	0.0632799	0.0514029	0.0459515	0.104955	0.0449526	0.0867135	0.251492	0.0327908	0.23208	0.0846058	0.0976356	0.0466268	0.0981624	0.0877661	0.183777	0.225631	0.0580412	0.0241343	0.106704	0.0354704	0.183544
SNAI3	0.584986	1.57863	0.392824	0.911805	5.54382	0.203981	0.79669	2.19681	5.07371	0.118835	2.99622	1.00876	1.23397	3.72507	0.210879	1.01956	2.08674	6.06268	0.255808	0.52898	0.861143	0.542518	0.619994	1.10097	0.340374	0.257315	0.308283	1.5503	0.913162	0.711182	0.149418	0.357703	3.76173	0.135452	0.149656	0.280986	0.642186	0.11328	0.437931	0.424519	0.289148	0.713461	0.688975	2.98744	0.792664	7.4214	0.934134	0.344316	1.80961
AC233701.1	0	0	0.0124492	0	0	0.00646446	0.0172751	0.00357732	0	0.00305991	0	0	0.0165776	0	0.01448	0	0	0	0.00752787	0	0	0.00447022	0	0	0	0	0	0	0	0	0	0	0.00826555	0	0	0	0	0	0	0	0	0	0	0	0	0	0	0	0
LINC02663	0	0	0	0	0.0955907	0	0	0	0	0	0.0676486	0.0430421	0	0.208392	0	0	0.149382	0.579063	0	0	0	0.874085	0	0.568539	0	0.0588888	0	0.0456466	0	0	0	0.128642	0.202025	0	0	0.751576	0.0521505	0	0	0	0	0.211306	0.12389	0	0	0	0	0	0.299957
XKRYP5	0	0	0	0	0	0	0	0	0	0	0	0	0	0	0	0	0	0	0	0	0	0	0	0	0	0	0	0	0	0	0	0	0	0	0	0	0	0	0	0	0	0	0	0	0	0	0	0	0
CIB2	3.39673	4.8822	8.48696	0.539176	7.49296	3.81181	3.68876	7.72276	6.538	4.42982	2.77605	1.86289	8.99571	3.00644	4.16983	4.32592	4.7093	8.55295	2.83143	2.40716	3.31391	3.26641	3.36624	1.02528	8.56448	11.1389	4.05007	2.23171	4.92345	1.68492	6.46236	3.38187	6.29065	6.74668	1.26824	8.20656	5.1161	7.35473	11.7429	4.8471	8.96341	4.01043	3.77326	3.67085	5.83298	4.71177	2.7496	4.84873	3.5521
ZNF366	0.0354017	0.329472	0.441073	0.275353	0.0372263	0.916141	0.998779	0.491843	0.475254	0.13592	0.275155	0.268193	0.438317	0.0661262	0.199084	1.02176	0.211151	0.0357947	0.175154	0.191257	0.0271899	0.127649	0.0245587	1.51296	0.0348962	0.107022	0.0895507	0.296272	0.19279	0.0699726	0.0344674	0.100195	0.00874172	0.164412	0.0570576	0.225734	0.194065	0.0438744	0.193665	0.342744	0.280611	0.00365731	0.434221	0.153571	0.0744942	0.0657061	0.25858	0.17072	0.253096
ATL1	1.50404	2.11846	6.33197	1.66761	1.52726	4.48164	4.20312	2.80775	1.4946	3.26317	2.2257	2.5334	4.06539	1.53458	5.61268	3.14177	2.90723	0.3655	4.20268	1.62744	1.25928	1.09912	0.268681	2.20922	2.52529	1.31954	1.09538	1.25331	1.7801	0.956908	1.52929	0.456739	0.996226	2.81339	0.297253	0.882503	0.427921	1.04	0.61278	1.26976	0.589981	0.693548	1.23651	0.23335	0.981697	0.979859	0.510784	1.58946	0.248497
BSNDP3	0	0	0	0	0	0	0	0	0	0	0	0	0	0	0	0	0	0	0	0	0	0	0	0	0	0	0	0	0	0	0	0	0	0	0	0	0	0	0	0	0	0	0	0	0	0	0	0	0
SLC6A14P1	0	0	0	0	0	0.0567954	0	0	0	0	0	0	0	0	0	0	0	0	0	0	0	0	0	0.0510913	0	0	0	0	0	0	0	0	0	0	0	0	0	0	0	0	0	0	0	0	0	0	0	0	0
AL162574.2	0	0.0699432	0	0	0.250253	0	0	0.045781	0	0	0	0	0	0.109112	0	0.230381	0	1.08283	0	0	0.427713	0.028604	1.28774	0.669786	3.95868	0.123335	5.50832	0.0956008	0	0	0	0.0336781	0	3.8769	4.14254	0	0.0273056	0	0.499703	0	0.173241	0.0221276	1.29735	0.398203	0.204867	0	0	0	0.157055
AP003170.2	0	0	0	0	0	0	0	0	0	0	0	0	0	0	0	0	0	0	0	0	0	0	0	0	0	0	0	0	0	0	0	0	0	0	0	0	0	0	0	0	0	0	0	0	0	0	0	0	0
RN7SKP233	0	0	0	0	0	0	0	0	0	0	0	0	0	0	0	0	0	0	0	0	0	0	0	1.33348	0	0	0	0	0	0	0	0	0	0	0	0	0	0	0	0	0	0	0	0	0	0	0	0	0
UNC93B2	0.0771077	0.409167	0	0	0.360364	0	0.0663238	0.123609	0.261693	0.0176217	0.54193	0.365091	0.095469	0.0982012	0	0.0691143	0	0.974548	0	0	0.621829	0	0	0.535828	0.0712563	0.582757	0	0.150571	0	0	0.917556	0.121241	0.714007	0.229553	0.0443843	0.0416667	0.1966	0	0.015508	0.177744	0	0.199148	0.291904	0.597304	0.700645	0.0255559	0	0.0281699	0.0176687
SOX12	2.147	1.60034	6.9977	1.81514	3.81388	4.17451	4.40605	3.26719	3.49811	1.34932	2.87512	2.04418	5.13832	0.792558	4.1958	3.6972	6.34529	4.1706	2.40109	5.19664	6.62728	17.0086	3.95287	4.91579	5.9522	11.7792	10.0601	4.70031	3.65378	3.83012	10.1487	4.12807	2.83447	4.46724	6.19264	11.0689	13.0755	6.70181	8.21372	8.52648	5.16717	5.52703	12.3596	3.36846	13.2198	3.83249	6.30927	4.28417	3.3101
GLYAT	0	0.0073784	0	0.0100424	0	0.0523634	0.101062	0.0048295	0	0.0578337	0	0	0.0223803	0	0.0488711	0	0	0.00913834	0.0609772	0	0.0416492	0.00603494	0	0.0314029	0	0	0	0.0201701	0	0	0	0.0426329	0	0.0161439	0.0936432	0	0.00576101	0	0	0	0.0146203	0	0	0.0186698	0	0	0.012225	0.00660372	0.0952658
NDUFA3	14.2257	9.79395	9.48397	11.8392	17.5576	8.65258	12.1481	10.4878	18.1474	7.973	16.2193	12.5451	12.8403	9.18171	10.9204	17.7555	20.8594	39.3566	9.38546	13.5942	49.2756	19.2484	50.4999	4.91907	22.8455	22.8606	51.5249	17.555	12.2601	14.786	9.44139	49.2862	48.395	39.649	77.8399	25.759	28.7761	48.7265	14.9847	20.2188	18.5698	44.383	19.6129	20.495	24.6789	34.0629	19.6419	7.80185	13.6069
AC073288.2	0	0.103809	0	0	0.0495229	0.0409286	0	0.0452984	0.0319672	0.0581199	0.105141	0.133794	0.0699723	0.0359874	0.0458388	0.0759841	0.103187	0.25714	0.0476614	0.117431	0	0.0283024	0.147019	0.441816	0.130565	0.274578	0.0446742	0.189186	0.0736677	0.299205	0	0.133292	0.0261659	0.555214	0.146388	0.137425	0.189124	0.196989	0.0681979	0.814214	0.137132	0.0875773	0.449286	0.394005	0.162166	0.112385	0	0.0619397	0.679873
TNNI3K	0.0178921	0.0292134	0.0831791	0.00662687	0.0418095	0.0979025	0.107729	0.0414299	0.0494784	0.0436156	0.0887645	0.0376516	0.083688	0.101274	0.0644987	0.0160373	0.0435578	0.00603026	0.0536506	0	0.00458062	0	0.0896427	0.0518058	0.0183715	0.021464	0.00628601	0.0199649	0.00345521	0.0084201	0	0.0281328	0.0994072	0	0.144186	0.00322279	0.0228096	0	0.00239899	0.0137479	0.0723581	0.092421	0.0361246	0.0246398	0.0912719	0.0237201	0	0	0.00546648
NUTM2F	0	0.071773	0	0	0.0898799	0	0.00945264	0.00587234	0.157477	0	0.0636071	0.00578153	0.027213	0	0	0	0.0133769	0	0	0.0532816	0.0337617	0	0	0.0381838	0.0135408	0.0158202	0	0.00613137	0.0191001	0.0310304	0	0	0.0135683	0.0392598	0	0.0118769	0	0.187271	0.00884096	0	0.00888867	0	0.0166412	0.0227011	0.0105113	0.00728459	0	0	0.0151091
AC083843.1	0	0	0.0504203	0	0	0.15709	0.0932879	0.028977	0.0408984	0.0247859	0.179353	0.0285289	0	0	0	0	0	0	0	0.0375597	0	0.108629	0	0.282626	0	0	0	0.0605103	0	0	0	0	0	0.0645756	0	0.0586064	0	0	0	0	0	0	0	0.0560093	0	0	0	0	0.173964
COTL1P1	0	0	0	0	0	0	0	0	0	0	0	0	0	0	0	0	0	0	0	0	0	0	0	0	0	0	0	0	0	0	0	0	0	0	0	0.0405556	0	0	0	0	0	0	0	0	0	0	0	0	0
AC009408.2	0	0	0	0	0	0	0	0	0	0	0	0	0	0	0	0	0	0	0	0	0	0	0	0	0.133377	0	0	0	0	0	0	0	0	0	0	0	0	0	0	0	0	0	0	0	0	0	0	0	0
IAPP	0	0	0	0	0.00758727	0	0	0.00694004	0	0	0	0	0	0	0	0	0.0237136	0	0	0	0.0399002	0	0	0.473826	0.0080014	0	0	0	0	0	0.0351248	0	0	0.015466	0.0299036	0	0	0	0	0	0	0	0.00983341	0.0134143	0	0	0.00878374	0	0
MIR607	0	0	0	0	0	0	0	0	0	0	0.242407	0	0.483975	0	0	0	0	0	0	0	0	0	0	0	0	0	0	0	0	0	0	0	0	0	0	0	0	0	0	0	0	0	0	0.3028	0	0	0	0	0
AC092106.1	0	0	0	0	0	0	0	0	0	0	0	0	0	0	0	0	0	0	0	0	0	0	0	0.135441	0	0	0	0	0	0	0	0	0	0	0	0	0	0	0	0	0	0	0	0	0	0	0	0	0
AC138649.2	0	0.0651811	0.111354	0.0443577	0	0.154193	0.240365	0.127992	0.0903245	0.127726	0	0	0.164757	0	0.259038	0.14313	0.145779	0	0.134669	0	0	0.0799694	0	0.0693537	0.0491887	0.0287344	0.0841523	0.0668188	0.277534	0	0.021593	0.0627702	0	0.0475387	0.0919164	0	0	0	0	0.061349	0	0	0.151128	0.329859	0.0381837	0.0529244	0.0809973	0	0.512267
FCMR	3.12848	1.73203	0.936169	10.3819	4.91568	0.208338	4.46429	3.58683	17.2215	0.279411	10.7535	2.59177	13.7525	2.57478	0.0259258	8.07943	14.4809	29.2324	2.04871	1.40306	0.469512	6.395	0.928535	0.54142	0.265845	0.716096	0.581145	25.9946	3.97906	4.43374	0.90768	0.725613	15.5021	0.699414	0.855551	2.29291	0.496629	0.482796	1.47055	1.1789	0.7756	1.34357	4.19283	3.73883	2.95793	7.67527	3.19401	1.54142	3.9112
AL353770.2	0	0	0	0	0	0	0	0	0	0	0	0	0	0	0	0	0	0	0	0	0	0	0	0	0	0	0	0	0	0	0	0	0	0	0	0	0	0	0	0	0	0	0	0	0	0	0	0	0
ARVCF	0.565791	1.94978	0.968328	0.979168	2.22302	0.884774	2.8726	1.60263	1.54826	1.73471	2.58752	1.26965	2.75662	1.46664	4.72176	2.09587	3.49225	1.79216	1.62712	1.949	4.7762	2.24337	2.92348	3.18366	7.57908	2.5624	5.01343	1.70405	1.72305	1.22292	1.50308	7.29414	13.5321	5.67026	20.0709	3.29816	10.1556	2.86608	1.75019	3.40484	3.98904	2.31995	2.84322	11.6358	6.55627	5.6555	1.34774	0.149995	11.5742
MIR4748	0	0	0	0	0	0	0.295222	0	0	0	0.283794	0	0	0	0	0	0	0	0	0	0	0	0	6.559	0	0	0	0	0	0	0	0.269835	0	0	0.395129	0	0	0	0	0.527452	0	0.354581	0	0.708995	0	0	0	0	0
AC015977.2	0.0496373	0	0.0461519	0.0275769	0	0.0479305	0.0853905	0	0.0374361	0.0453752	0.082085	0	0.122914	0	0.268403	0	0.03021	0	0	0	0	0	0	0	0.0305803	0	0	0	0	0	0	0	0	0	0.0571438	0	0	0	0	0	0	0	0	0	0	0	0	0	0
AC016696.1	0	0	0	0	0	0	0	0	0	0	0	0	0	0	0	0	0	0	0	0	0	0	0	0	0	0	0	0	0	0	0	0	0	0	0	0	0	0	0	0	0	0	0	0	0	0	0	0	0
AP1M2	34.3096	18.2545	0.059097	20.9399	42.6264	0.0245498	4.97504	28.1897	16.6244	0.023241	53.8157	42.8546	10.1674	25.0181	0.027495	20.1791	63.797	29.1637	0	39.0133	50.1346	28.7494	70.9302	27.9806	63.0047	22.4994	47.9121	37.9936	33.656	32.5198	19.5274	56.4355	99.1992	64.5469	51.396	43.6193	74.1413	83.0254	85.8421	39.5491	73.8849	80.9364	30.9048	44.8111	62.7635	86.1758	45.3334	26.0812	45.6737
AC128707.1	0.0264266	0	0.024571	0	0	0	0	0.0141212	0	0	0	0	0	0	0	0	0	0.08016	0	0	0.0202967	0	0	0	0	0	0	0	0	0	0.028588	0.020776	0	0	0.0304231	0.0285603	0	0	0	0	0	0	0	0	0	0	0	0.0386178	0.0121109
KCNIP1-AS1	0	0	0	0	0	0.0172989	0	0.00957292	0	0	0.0148129	0	0.0295745	0	0	0	0	0	0	0	0	0	0	0	0	0	0	0	0	0	0	0	0	0	0	0	0	0	0	0	0	0	0	0	0.0171353	0	0	0	0
AC089998.1	0	0	0	0	0	0	0.00770716	0.00957597	0.0067578	0.00819094	0	0.0141418	0	0	0.0096902	0	0	0	0	0	0	0	0	1.16749	0.0110405	0	0	0.00499918	0	0	0	0.0281776	0	0.0160051	0.0103154	0	0.011423	0	0	0.00688491	0	0	0	0	0	0.0118789	0	0.00654696	0.00410639
AF228730.2	0	0.376661	0	0	0.269534	0	0	0.328723	0.231981	0	0	0	0.126944	0	0	0.275702	0	0	0	0	0	0	0.177816	0	0.0947488	0	0	0	0	0	0	0	0	0.0915704	0.177052	0.0831058	0	0	0	0	0	0	0	0.158846	0	0	0	0	0.0704817
IZUMO1	0.0329655	0.0538245	0	0.0778371	0.0288872	0.023874	0.0283551	0.0440382	0.0248624	0.0188344	0.0272575	0.0607001	0.0748283	0.0489808	0.0267382	0.0295481	0.0451425	0.11666	0.0092671	0.0285409	0.151913	0.0440242	0.0381146	0.658606	0.116778	0.272871	2.79698	0	0.00477456	0.0232705	0.0222886	0.0129584	0.00508761	0.0588839	0.0759017	0.089068	0.0315194	0.0574526	0.0729308	0.0189975	0.00666585	0.0085141	0.137276	0.093633	0.386253	0.0382404	0.0557375	0.0602167	0.200176
SERPINI2	0.0496373	0	0.0553823	0	0.011599	0.0575166	0.00853905	0.0318287	0.0449233	0.0181501	0	0.0156682	0.0737486	0	0.0429445	0.0177966	0.012084	0.0100377	0.011163	0	0.00762467	0.00662886	0	0	0.00611606	0	0	0.0110776	0.00575137	0	0	0.00780475	0.00612846	0.00591089	0.0114288	0.0053645	0	0	0.00399325	0.0152561	0	0.00512798	0.0150328	0	0.0379817	0	0	0	0.0272977
AP000770.1	0	0	0	0	0	0	0	0	0	0	0	0	0	0	0	0	0	0	0	0	0	0	0	0	0	0	0	0	0	0	0	0	0	0	0	0	0	0	0	0	0	0	0	0	0	0	0	0	0
CPTP	18.6418	8.34195	5.65134	16.5537	16.7568	4.67828	5.83421	9.52003	13.8934	1.51488	18.5823	13.7985	8.01626	10.5642	5.35861	10.896	16.5193	18.871	3.38015	10.9975	22.9268	27.2849	20.5987	4.93534	15.1886	28.3339	26.2168	19.7632	14.3722	14.1465	10.3036	24.1262	40.2543	33.4885	38.4345	22.4912	24.6286	30.8067	13.8277	15.6946	18.8719	23.6439	20.2836	20.8577	32.5541	25.1226	13.4864	11.1187	13.8822
OR6C65	0	0	0	0	0	0	0	0	0	0	0	0	0	0	0	0	0	0	0	0	0	0	0	0	0	0	0	0	0	0	0	0	0	0	0	0	0	0	0	0	0	0	0	0	0	0	0	0	0
AC004080.9	0	0	0	0	0	0	0	0	0	0	0	0	0	0	0	0	0	0	0	0	0	0	0	0	0	0	0	0	0	0	0	0	0	0	0	0	0	0	0	0	0	0	0	0	0	0	0	0	0
AC063947.2	0.0224079	0.0365865	0	0	0.0392713	0	0	0.0359213	0.0506996	0.0409677	0.0370559	0	0	0	0.0242332	0.020085	0	0.0226567	0	0	0	0.0598497	0	0.194643	0.0276099	0	0	0.0125019	0	0	0.0121203	0.1057	0	0	0	0.0121086	0	0	0.00901342	0.0344355	0	0	0.0169658	0.023144	0.0214327	0.0445601	0.0303095	0.0163726	0.0308077
IMPACT	4.74413	3.99913	5.90087	3.62129	2.9988	6.29405	7.79211	9.77936	4.26424	6.03958	10.2113	5.99726	5.5786	2.7015	7.54425	6.43748	4.90398	2.15249	6.3127	7.15447	4.80843	8.85761	3.98979	2.91298	0.444229	7.13016	1.99648	4.85632	6.09039	3.19136	5.90599	5.70034	2.94987	5.44496	3.58396	3.42946	6.21581	2.58427	3.5979	7.65556	20.3523	1.95395	4.73581	1.57816	3.65641	5.91388	2.07063	3.71306	5.37904
CCDC124	32.5186	20.4434	24.1031	27.2596	40.6088	31.777	22.6624	21.3899	35.522	22.8992	32.944	29.6487	25.232	18.3824	27.5583	27.5062	47.2082	65.5363	21.848	25.9287	86.2294	38.5706	58.945	3.74071	61.5118	79.4323	46.3718	38.4426	32.5513	38.1068	45.0823	47.252	66.5871	25.6206	57.7159	44.3699	38.1923	71.8221	42.3441	35.3564	41.3864	65.5954	40.3459	46.0198	62.9203	51.843	64.0862	34.7482	48.7022
ZNF630	0.497655	0.8563	1.20305	0.344539	0	1.16809	0.948308	1.45645	0.635171	0.84336	1.01289	0.781409	1.23864	0.500534	1.01843	1.03624	1.43519	0.68897	0.852304	1.78708	1.05257	0.230054	0.734724	5.70611	1.73579	1.01399	1.17815	0.491235	1.16655	0.540458	0.749559	1.17976	0.656967	0.592617	0.71394	1.63419	1.81057	1.53597	0.0985493	0.835371	0.538753	0.632767	0.689818	1.21779	0.856796	0.832306	0.00517801	0.844712	0.961397
AC078880.4	0	0	0	0	0	0.0310767	0	0.163375	0	0.00735498	0.159665	0.0507941	0	0	0	0.028847	0.00979365	0	0	0	0	0	0	0.0838668	0.0396547	0	0	0	0	0	0	0.0253019	0.0198676	0	0	0	0.0820573	0.0498573	0.00647276	0.0618225	0.117138	0.0914329	0	0.0498607	0	0.0533329	0	0	0.0147492
MIR4324	0.390893	0	0	0	0	0.377453	0.67245	0	0	0.178665	0	0	0	0	0	0	0.237904	0	0.439544	1.08297	0	0	0	0.679088	0.24082	0	0.411995	0.218089	0	0	0.211432	0	0	0	0	0	0.498327	0	0	0	0	0	0	0	0	0	0	0	0
MIR4310	0	0	0	0	0	0	0	0	0	0	0	0	0	0	0	0	0	0	0	0	0	0	0	0	0	0	0	0	0	0	0	0	0	0	0	0	0	0	0	0	0	0	0	0	0	0	0	0	0
ABCC3	4.14817	13.8709	0.0598813	0.970954	8.12674	0.124378	1.77268	16.6988	10.7522	0.101691	18.4566	8.58142	5.98288	28.4515	0.0791474	6.83016	7.26214	4.00479	0.194215	2.16143	2.70031	23.1401	2.19666	108.148	0.706979	5.10974	4.11601	1.92728	2.77462	5.36047	0.220097	27.0586	17.0886	11.4168	3.71727	9.17816	16.9918	13.4624	5.18117	11.7665	19.4679	21.1822	7.47167	5.45758	1.59042	21.3376	0.647414	7.74305	32.4426
AC023830.4	0	0.152667	0	0.0519472	0	0	0.160852	0.149891	0.211557	0.0427371	0.231938	0.049191	0	0.0793874	0	0.0838097	0.0569073	0.0945408	0	0	0.287255	0	0.216215	3.41123	0.230419	0.0673015	0.0985504	0	0.10834	0	0.2023	0	0.634937	0.334034	0.430572	0.101052	0	0.289702	0.0376108	0.0718456	0	0.0482984	0.212382	0.0965741	0.357734	0	0.126474	0.136638	0.385659
CIZ1	16.9519	18.2932	24.2625	13.9154	21.3915	33.8989	26.7295	22.8615	18.7435	19.6307	26.4806	19.2189	28.7739	15.292	31.6319	18.9303	19.5333	16.8101	23.7611	28.697	10.3771	24.5308	15.1184	7.98661	29.003	35.4181	13.4621	34.0464	39.7678	17.1757	22.8873	18.5528	19.5866	26.0939	13.3399	39.5337	15.2466	15.6317	18.8351	14.2968	11.3125	7.81009	21.7295	12.1928	26.695	22.094	21.071	31.0593	19.4522
NOS2P3	0	0.00630698	0	0	0	0.00745995	0	0	0	0	0	0	0.00637683	0	0	0	0.00470192	0	0	0	0	0.00515861	0.0178646	0	0.00475955	0.00556073	0	0	0.0492332	0	0.00417872	0.0182211	0	0	0	0.00417468	0.00492445	0	0.00621513	0.0415533	0	0.00399062	0.0058493	0.00797936	0.00738938	0.00512101	0.00522491	0	0.00354053
RFC3P1	0	0	0	0	0	0	0	0	0	0	0	0	0	0	0	0	0	0	0	0	0	0	0	0.0716926	0	0	0	0	0	0	0	0	0	0	0	0	0	0	0	0	0	0	0	0	0	0	0	0	0
ANKRD49P4	0	0	0	0	0	0	0	0	0	0	0	0	0	0	0	0	0	0	0	0	0	0	0	0	0	0	0	0	0	0	0	0	0	0	0	0	0	0	0	0	0	0	0	0	0	0	0	0	0
ZNF559-ZNF177	0.0197458	0.107466	0.0550779	0.0182836	0.0153804	0.127112	0.0396299	0.126615	0.0496404	0.0270755	0.179595	0.114269	0.103224	0.0950013	0.0711808	0.0530965	0.0841232	0.03993	0.0814122	0.0501469	0.161766	0.00439495	0.0532699	1.25781	0.178418	0.00473754	0.083247	0.0440667	0.0610108	0.0371697	0.0249209	0.196634	0.0772005	0.0783788	0.272783	0.0889169	0.104886	0.0713754	0.0503031	0.101148	0.127767	0.0271989	0.154485	0.224338	0.0566594	0.117799	0.0845773	0.028855	0.11764
PIK3CA	1.59697	2.98343	4.19313	2.24298	1.76104	4.74457	3.50094	3.95512	2.03895	4.12393	2.08701	2.34582	3.4213	2.82857	3.75166	3.66432	4.7778	1.05832	4.24383	3.99149	1.31841	2.55004	1.93631	13.8822	1.96586	2.50988	1.95741	2.45773	3.61066	2.71061	4.25748	2.87778	1.18339	3.83901	1.59403	2.93792	2.27226	1.64699	2.34573	3.14582	2.73089	0.559207	3.85604	2.10039	3.01489	1.57398	1.93964	3.60542	3.8567
TNRC18P1	0.0308431	0.0125898	0.11471	0.00428386	0.0315318	0.0372282	0.0596915	0.0659246	0.0348925	0.0704869	0.0510052	0.0527354	0.101834	0.052374	0.0166778	0.138229	0.0563148	0.0233891	0.0867045	0.0854508	0.0473774	0.0205949	0.00891515	1.28599	0.0665059	0.0721508	0.0975244	0.0301142	0.0134015	0	0.0333657	0.0969928	0.0238002	0.0137732	0.195291	0.320834	0.0442351	0.0119453	0.0279144	0.0414736	0.01871	0.00796593	0.105085	0.0238922	0.110628	0.0255559	0	0.0112679	0.0247362
LINC00606	0	0	0	0	0	0	0	0	0	0	0.00786186	0	0	0	0	0	0	0.0480689	0	0	0	0	0	0	0.00585778	0	0	0.00530487	0	0	0	0	0	0	0.0109461	0	0	0	0	0	0	0	0.00719899	0	0	0	0	0	0
LINC02369	0	0	0	0	0	0	0	0	0	0	0	0	0	0	0	0	0	0	0	0	0	0	0	0	0.0174087	0.0203391	0	0	0	0	0	0	0	0	0	0	0	0	0	0	0	0	0	0	0	0	0	0	0
APP	54.0562	146.589	171.381	48.4679	94.9948	158.666	193.117	152.662	110.141	155.452	127.074	81.6092	155.635	106.501	148.296	226.457	115.57	47.4655	142.793	124.785	76.135	59.223	85.0706	101.543	117.546	211.131	106.495	126.716	127.258	74.0649	99.1598	40.0105	52.106	146.147	38.2794	153.499	135.483	13.2195	35.3284	92.9699	88.0532	34.906	124.872	115.566	123.017	86.9759	103.8	71.8144	172.451
AL160191.2	0	0	0	0	0	0	0	0.0250234	0	0	0	0	0	0	0	0	0	0	0	0	0	0	0	0	0.0288503	0	0	0	0	0	0	0.0368161	0.0289088	0	0	0	0	0	0	0	0	0	0.0354559	0	0	0	0	0	0.0214612
RN7SL366P	0	0	0	0	0	0	0	0.0515036	0	0	0	0	0	0	0	0	0	0	0	0	0	0	0	0.167446	0	0	0	0	0	0	0	0	0	0	0	0	0	0	0	0	0	0	0	0	0	0	0	0	0
TRAJ42	0	0	0	0	0	0	0	0.227865	0	0	0	0	0	0.362055	0	0	0	0	0	0	0	0	0	0	0	0	0	0.237916	0.494095	0	0	0	0	0	0	0	0	0	0	0	0	0	0	0	0	0	0	0	0
CARD8-AS1	1.40078	0.618459	0.664503	1.31029	0.475963	0.6211	1.3893	1.14569	3.26641	0.587988	0.839131	1.39116	1.23882	0.53398	0.340077	2.28053	1.85297	2.48581	0.642908	1.25732	1.35031	1.49846	0.611474	1.96173	0.792541	1.48152	1.5216	3.13411	2.3849	2.86556	0.479346	0.820332	0.626494	0.98723	0.724035	0.926868	1.53067	0.918947	0.833684	0.812742	0.890207	1.12965	1.52594	0.95961	1.29881	2.15077	1.8174	1.54569	0.622308
KRTAP4-16	0	0	0	0	0	0	0	0	0	0	0	0	0	0	0	0	0	0	0	0	0	0	0	0	0	0	0	0	0.0230298	0	0.0215015	0	0	0	0	0	0	0	0	0	0	0	0	0	0	0	0.0268847	0	0
AC072022.1	0.117759	0	0	0.0218077	0	0.11371	0.202579	0.12585	0	0.161471	0.0973686	0.144554	0.0972	0.266618	0.127351	0.0703674	0.19112	0	0.220691	0.190313	0	0	0.090768	4.97809	0.0483655	0.0565069	0.124116	0.0438004	0.0454815	0	0.106158	0.0925794	0.0242318	0.0233715	0	0.148478	0.250206	0.152023	0.110524	0.0301611	0.285739	0.0405518	0.0594393	0.121627	0.0375446	0.104077	0.0265472	0.0860418	0.161902
AC006017.1	0.0836384	0.136561	0	0.0232334	0.0488606	0.0403812	0.0719412	0.42458	0.0946192	0	0.242047	0.176006	0.0345183	0.248543	0.0904515	0.112452	0.0509037	0	0	0.144825	0.0642376	0.0558479	0.145053	17.291	0.515276	0.48161	0.528921	0.209988	0.314958	0	0.113099	0.526038	0.025816	0.0746986	0.192574	0.406761	0.239908	0.0971772	0.134572	0.128532	0.202947	0.0864061	0.379952	0.863857	0.0799985	0.110882	0.0565657	0.0916671	0.344973
LINC02282	0	0	0	0	0.0099345	0	0	0	0	0	0	0	0	0	0	0	0	0	0	0	0	0	0	0.0295434	0	0	0	0	0	0	0	0	0	0	0.0195774	0	0	0	0	0	0	0	0	0	0	0	0	0	0
IGBP1	30.2302	50.5306	28.0795	28.1903	74.7466	34.8975	46.4142	39.8511	41.1415	28.581	71.0006	42.8529	52.9492	35.6638	26.2523	37.6504	38.6922	39.0631	23.081	64.4478	35.7905	34.1238	49.7192	23.817	48.6275	20.2904	24.6135	26.6149	34.7382	52.0261	32.7108	30.3378	62.7318	28.5829	24.6223	20.8359	42.3637	51.1518	37.0937	36.0038	36.2853	70.2219	31.9406	38.2796	24.8376	61.1675	25.9141	37.3399	35.134
TRDN-AS1	0	0	0	0.00601735	0	0.00522928	0.00465811	0	0	0.0420792	0	0	0	0	0	0	0.00329596	0.0109512	0	0	0	0	0	0.00940819	0.00333635	0	0	0	0	0	0	0	0.00334312	0	0	0.00292637	0	0	0	0	0	0	0	0	0	0	0	0.0039569	0
HOGA1	0.637793	0.0997044	0.0504689	0.203556	0.214042	0.0131035	0.134231	0.203035	0.0511722	0.027911	0.325392	0.23559	0.123211	0.161301	0.0366887	0.0668982	0.392301	0.0617433	0.0381475	0.310166	0.276192	0.0498363	0.2275	0.777972	0.0752417	0.136745	0.250296	0	0.0275159	0.105371	0.00733996	0.17603	1.04295	0.0444386	0.117167	0.0146657	0.830385	0.0315334	0.0873354	0.625618	0.26342	0.55726	0.030823	1.17733	0.00648975	0.733101	0.550656	0.00495757	2.19219
PSKH2	0	0	0	0	0	0	0	0	0.0383145	0	0	0	0	0	0	0	0	0	0	0	0	0	0	0	0	0	0	0	0	0	0	0	0	0	0.0194949	0	0	0	0	0	0	0	0	0	0	0	0	0	0
CCDC85C	1.95005	1.41816	2.75344	1.94275	0.712353	3.14301	2.62351	2.56497	1.1301	2.02885	2.39793	1.14555	2.45102	1.15582	3.6509	1.17105	1.37237	1.11387	2.26168	3.58164	0.743284	3.32043	1.24947	2.25011	1.21827	1.42335	0.326404	1.69722	2.70615	2.58232	1.35053	0.944709	0.430148	1.31954	0.739035	3.04446	1.63781	0.74212	1.07506	0.663055	0.894952	0.883151	2.05042	1.21613	1.39311	0.552758	0.881412	3.93272	1.62548
ALDH18A1	16.4711	12.6474	13.1883	13.0412	12.3814	8.94099	12.4448	18.102	13.3298	8.81957	15.7139	20.0277	13.3241	13.5214	10.636	21.6363	17.402	13.8657	11.3026	18.8982	19.7161	14.9255	21.9988	12.4768	33.1081	42.5703	24.7959	21.0603	25.5011	20.4792	17.7333	14.7353	17.2542	41.1593	18.0328	17.6112	25.8807	22.5526	61.4891	17.2039	36.479	27.5547	19.521	24.3835	22.0302	21.4151	17.7961	31.4739	30.848
AC008268.1	0	0	0	0	0	0	0	0	0	0	0.145574	0	0	0	0	0	0	0.0254306	0	0	0	0.0167943	0	0.0436947	0.0154951	0	0	0	0	0	0	0	0	0	0	0.0407731	0	0	0	0	0	0	0	0	0	0	0	0	0
FP885535.1	0	0	0	0	0	0	0	0	0	0	0	0	0	0	0	0	0	0	0	0	0	0	0	2.74174	0	0	0	0	0	0	0	0	0	0	0	0	0	0	0	0	0	0	0	0	0	0	0	0	0
AC096713.1	0	0	0	0	0	0	0	0	0	0	0	0.0151396	0.0475067	0	0	0	0	0	0	0	0	0	0	1.04988	0	0	0.030331	0	0	0	0	0	0	0	0	0	0	0	0	0.022112	0	0	0	0	0	0	0	0	0
IPO11	1.80288	2.83395	3.63369	2.49265	2.19585	3.45294	3.58949	3.20727	2.6012	3.22791	2.58945	3.08894	2.89307	2.58922	2.9347	4.13865	3.31677	3.72505	3.4879	5.32839	1.59683	2.87126	1.48891	7.00992	4.24507	2.15474	1.42024	2.10754	1.73431	3.70468	3.80375	2.30949	1.65677	2.15801	0.988346	2.24495	2.55535	1.27504	4.57789	2.70462	3.17305	1.28989	2.08003	1.7156	2.18498	2.44208	3.35499	4.26553	2.35896
AL109910.1	0	0	0	0.0117565	0	0	0	0	0	0	0	0	0	0	0	0	0	0	0	0	0	0	0	0	0	0	0	0	0	0	0	0	0	0	0	0	0	0	0	0	0	0	0	0	0	0	0	0	0.00969786
FURIN	17.0664	30.7031	11.5399	32.0361	29.0753	12.4387	18.2586	22.8862	58.2375	19.9379	25.2547	27.1076	19.8602	34.1149	11.092	25.8457	46.4275	35.6974	11.4058	39.9847	15.0507	27.1319	19.1539	10.6103	14.8819	41.9123	28.8731	33.9655	51.2191	17.741	51.4455	33.2084	20.8137	36.7684	26.6578	33.6655	63.4115	19.4255	62.4395	43.6673	32.2151	29.8782	31.301	40.5844	24.2321	32.9752	35.8545	106.987	38.6208
GAPDHP75	0	0	0	0	0	0	0	0	0	0	0	0	0	0	0	0	0.0363289	0	0	0	0	0	0	0	0.0183871	0	0	0	0	0	0	0	0	0	0	0	0	0	0	0	0	0	0	0	0	0.0197835	0	0	0
GCSAM	0.996918	2.50231	0.138346	0.752252	0.708428	0.100574	1.15826	1.8128	1.0773	0.292438	1.58709	0.8415	0.957971	4.98378	0.104594	0.620165	1.66627	1.28631	0.250969	2.11269	0.622823	0.258321	0.378476	7.57391	0.472091	1.44583	0.486161	2.54858	0.487042	1.28142	0.615684	0.561497	0.730239	0.744182	0.479627	0.522624	1.29937	0.230506	0.945649	1.45199	1.19747	0.872346	1.5096	1.0604	0.683128	0.586848	0.71448	0.0978461	2.63214
AP002490.1	0.119678	0.151981	0.105093	0.110816	0.0349573	0.128403	0.0972217	0.230933	0.14542	0.0668569	0.137439	0.101438	0.170129	0.135482	0.0862847	0.0595954	0.0323725	0.30924	0.0448578	0.359199	0.0255327	0.226419	0.0230619	1.97518	0.303116	0.191427	0.175193	0.122414	0.16178	0.0657078	0.0863109	0.397263	0.0451491	0.403792	0.10716	0.255089	0.389903	0.0772505	0.131047	0.143046	0.0967989	0.0858601	0.498368	0.178547	0.127189	0.0220362	0.0584566	0.12145	0.240717
FAM189B	7.98095	5.019	7.87153	4.36747	8.44159	8.5459	7.85629	6.94732	5.43008	5.81292	7.04696	6.08431	8.39179	4.10205	8.53569	7.29475	11.6047	8.24788	6.10561	7.20316	9.46786	8.68979	11.4925	1.65243	11.8245	19.0698	7.30305	15.9344	16.2723	10.5206	11.9045	33.1154	7.10055	10.8728	10.3772	22.8091	25.665	15.7158	22.9204	7.98131	16.8487	10.4218	10.5543	14.4108	8.85066	10.7309	10.4203	24.7431	11.2902
SAMM50P1	0	0	0	0	0	0	0	0	0	0.00919504	0	0	0	0	0	0	0	0	0	0.0139339	0	0	0	0.244646	0	0	0	0	0	0	0	0.0158159	0	0	0	0	0	0	0	0	0	0	0	0	0	0	0	0	0
AL355836.1	0	0	0	0	0	0	0	0	0.024398	0	0	0.017019	0	0	0	0	0	0	0	0	0	0	0	0	0	0	0	0	0	0	0	0	0	0	0	0	0	0.0250576	0	0	0	0	0.0489862	0	0	0	0	0	0
AL034376.2	0.638528	0	0	0.0545762	0	0	0	0	0	0	0	0.155042	0	0	0	0	0	0	0	0.10206	0.45269	0	0	0.255991	0.0302601	0	0.155307	0.109616	0	2.01099	0	0	0	1.98866	0	0.0265416	0	0	0	0	0	0	0.074377	0	0	0	0.0332188	0	0.0225099
AL139397.2	0	0	0	0	0	0	0.0313578	0.0194806	0	0	0	0.0575382	0.0601834	0.0619057	0.118278	0	0.0665638	0.0368611	0	0.0505012	0	0	0	0.0633346	0.0224599	0	0	0.0203399	0	0.0514695	0.039438	0.0286612	0.0900216	0.0651193	0.209848	0.0196999	0	0.0564769	0	0	0.117948	0.282471	0.0276023	0	0.0348698	0.0724968	0.0246559	0	0.0334149
NR2F1-AS1	0.674443	1.14286	1.50162	0.380775	0.551603	1.1969	1.93164	1.02663	1.41875	1.8196	0.545605	0.514008	2.27192	0.492151	1.55339	2.2972	0.785453	0.589778	1.84062	0.611065	0.335999	0.231259	0.240259	0.671347	0.305454	0.608782	0.580209	0.689524	0.234439	0.633075	0.19719	0.128976	0.0945227	0.601269	0.28959	0.0906197	1.26415	0.0705961	2.68064	0.43139	1.44191	0.041429	0.863953	0.862274	0.530021	0.120828	0.27368	0.162488	0.748494
AC095030.1	0	0	0	0	0.0436117	0	0	0	0	0	0	0	0	0	0	0	0	0	0	0	0	0	0	0	0	0	0	0	0	0	0	0.0586909	0	0.0444493	0	0	0	0	0	0	0	0	0.0565225	0	0	0	0	0	0
NCF2	8.46829	1.47526	2.20749	3.89834	0.926525	3.79618	2.14964	2.00829	10.1999	1.58602	0.540449	2.59417	3.28468	1.48532	1.85033	4.60939	2.06508	4.00417	4.66925	6.87731	1.4765	10.2115	9.14641	2.17086	0.627711	3.6392	3.12036	16.3352	24.3909	16.176	3.87856	1.98745	0.290756	1.60248	0.675011	5.04867	1.8626	0.513731	1.68962	2.489	1.53159	0.273081	4.75959	1.8168	10.8579	0.719983	17.5132	6.52457	1.40082
AC023827.1	0	0	0	0	0	0	0	0	0	0	0	0	0	0	0	0	0	0	0	0	0	0	0	0	0	0	0	0	0	0	0	0	0	0	0	0	0	0	0	0	0	0	0	0	0	0	0	0	0
RC3H1-IT1	0	0	0	0	0.0367	0	0	0.0335693	0	0	0	0	0	0	0	0	0	0	0	0	0	0	0	8.40372	0	0.0452182	0.0662136	0	0	0	0	0.148168	0.0387816	0	0.216968	0	0	0	0	0	0	0	0.0475647	0	0	0.0416425	0	0	0.0287905
AC000061.1	0	0	0	0	0	0	0	0	0	0	0	0	0	0	0	0	0	0	0	0	0	0	0.0865434	0	0	0	0.0788927	0	0	0	0	0.058847	0	0	0	0	0	0	0.0301087	0	0	0	0	0	0	0	0	0	0
AC011747.1	0	0.0813321	0	0	0.0582004	0	0.0428464	0.0266178	0	0.0455358	0.0411878	0.262062	0	0.211466	0	0.0446491	0.030317	0	0.112025	0	0	0	1.7854	0.346155	0	0	0.105004	0	0	0	0	0	0	0.0593182	0	1.39971	0	0	0.0200369	0.0765505	0	0	0	0	0	0	0	0	0.593544
AC022695.3	0	0	0	0	0	0	0	0	0	0	0.0486843	0	0	0	0	0	0	0	0	0	0	0	0	0	0	0	0	0	0	0	0	0	0	0	0	0	0	0	0	0	0	0	0	0	0	0	0	0	0
LINC02069	0	0	0	0.0120695	0	0	0	0	0.0081923	0	0	0	0	0	0	0	0	0	0	0	0	0	0	0.0188708	0.00669202	0	0	0.00606037	0	0	0	0	0	0	0	0	0.0138478	0	0	0	0.00878575	0	0.00822424	0	0.0103896	0	0.00734634	0	0.00497806
AC079209.2	0	0	0	0.0362786	0.0381476	0	0.0561675	0.0348934	0	0	0	0	0	0	0	0	0	0	0	0	0	0	0	5.89909	0	0	0	0	0	0	0	0	0	0	0	0	0	0	0	0	0	0	0	0	0.0624582	0	0	0	0.0299261
RPS3AP9	0	0	0	0	0	0	0	0	0	0.0324845	0.0293827	0	0	0	0	0	0	0	0	0	0	0	0	0	0	0	0	0	0	0	0	0	0	0	0	0	0	0	0	0	0	0	0	0	0	0	0	0	0
AC093214.1	0	0	0	0	0.0148524	0	0	0.0271708	0.0383491	0.023241	0.0420435	0.0133753	0	0.0215859	0	0.0227884	0	0	0	0	0	0	0	0.662525	0.0313262	0	0	0	0.0294582	0	0	0.0199878	0	0.0151376	0	0	0	0.0196929	0.0102266	0	0	0.0131326	0	0	0	0.0337052	0.0171945	0	0.198075
ZDHHC21	4.51456	3.32238	1.41307	2.94773	1.5873	1.5915	1.37914	3.69993	1.91635	1.7059	2.99468	2.26983	1.91249	4.20062	1.37557	1.97778	1.41743	1.25287	1.81973	3.19928	1.80706	2.33066	1.24969	12.2314	2.441	0.777987	1.85988	0.951208	1.35098	0.598588	0.901176	3.03987	2.40171	1.96623	1.6465	4.62414	2.67212	1.93347	1.35355	2.4296	3.00186	2.49546	1.46717	4.84172	1.84204	3.08358	0.947073	2.51978	2.07854
FTH1P1	0	0.30232	0	0	0.0309053	0	0.136512	0.169613	0.039899	0.145081	0.174971	0.0278317	0.131001	0.0449166	0.0572123	0.0474186	0.160988	0	0.0594871	0.0366419	0.121894	0	0.122332	2.57339	0.260737	0.152314	0.223035	0.0295158	0.0612975	0.298755	0.0858445	0.0415911	0	0.0314988	0.304516	0.142936	0.0337214	0	0.0851192	0.121948	0.0855785	0.0546535	0.240327	0.163922	0.101201	0.245472	0.0715577	0	0.145468
HIRIP3	4.1812	4.44797	8.3344	3.12245	6.75064	8.44126	8.92951	5.02322	5.19992	4.25414	6.34021	5.04724	8.13757	2.51661	8.20736	5.76922	5.56009	7.18116	7.72059	10.3889	2.20504	7.15666	7.11069	2.46275	10.7536	5.13272	4.92005	6.03571	3.38048	5.46841	8.60486	7.02464	8.6451	6.70977	4.1294	3.29624	5.74109	3.79879	4.23056	4.63207	4.23312	8.33956	4.8841	4.6587	5.91667	5.35329	4.2078	4.74473	4.95124
RNU2-18P	0	0	0	0.0965191	0	0	0	0	0	0	0	0	0	0.147504	0	0	0	0	0	0	0	0.116005	0	10.2618	0	0	0	0	0.100649	0	0	0	0	0	0	0.0938787	0	0	0	0	0	0	0.263074	0	0	0	0.117496	0	0
AC022616.8	0	0	0	0	0	0	0	0	0	0	0	0	0	0	0	0	0	0	0	0	0	0	0	0	0	0	0	0	0	0	0	0	0	0	0	0	0	0	0	0	0	0	0	0	0	0	0	0	0
AC009963.1	0	0	0	0	0	0	0	0	0	0	0	0	0	0	0	0	0	0	0	0	0	0	0	0	0	0	0	0	0	0	0	0	0	0	0	0	0	0	0	0	0	0	0	0	0	0	0	0	0
AL389886.1	0	0	0	0	0.243579	0	0.17932	0.891204	0.314463	0	0.172379	1.42581	0	0	0	0.747458	0	0	0	0	0	0	0	28.2501	0	0	0	0	0	0	0	0	0.128698	0	0.240004	0.337963	0	0	0.0838582	0.160189	0.168621	0	0.473533	0.215324	0	0	0	0	0.859877
AP006241.1	0	0	0	0	0	0	0	0.147442	0	0	0	0	0	0	0	0	0	0	0	0	0	0	0	0.958713	0	0	0	0	0	0	0	0	0	0	0	0	0	0	0	0	0.223175	0	0	0.284988	0	0	0	0	0.252905
AC008808.2	0	0.0403802	0.0459897	0	0	0	0.127635	0.0264307	0	0.0678236	0.613474	0.0780658	0.0816548	0.0419958	0.106984	0.487687	0.150519	0	0.111238	0	0	0	0	0	0.0914184	0	0	0.0551931	0	0.0698321	0	0	0	0	0	0.0801846	0	0	0	0	0	0	0.0748998	0	0	0	0.334523	0	0.0226681
ISOC1	14.1447	21.8157	12.5445	11.993	25.0777	6.58402	11.7173	20.0779	20.1759	7.54592	16.0859	25.5221	10.3461	16.7762	7.32683	26.5141	19.0539	10.664	11.4028	15.9867	12.301	15.3927	7.76606	61.5464	62.8138	7.84204	9.78595	7.27654	10.321	11.224	17.8989	37.3869	12.6993	20.9381	12.3757	16.7057	18.5778	9.23694	10.5564	17.0998	15.7704	14.5978	19.7932	11.5226	8.92229	28.2722	10.6161	17.8716	15.6905
RN7SL806P	0	0.244429	0	0.0554471	0	0	0	0.05333	0	0.0456166	0.0825216	0	0	0.0847362	0	0.0894565	0	0.302732	0	0	0	0	0	2.94753	0	0.287344	0.10519	0.0556824	0.0578196	0	0	0	0.0616106	0.17827	0	0.107861	0.318081	0	0.0401449	0	0	0.103105	0.151128	0.103081	0	0	0	0	0.182953
XKRYP2	0	0	0	0	0	0	0	0	0	0	0	0	0	0	0	0	0	0	0	0	0	0	0	0	0	0	0	0	0	0	0	0	0	0	0	0	0	0	0	0	0	0	0	0	0	0	0	0	0
AC022916.1	0	0	0	0	0	0	0	0	0	0	0	0	0	0	0	0	0	0	0	0	0	0	0	0	0	0	0	0	0	0	0	0	0	0	0	0	0	0	0	0	0	0	0	0	0	0	0	0	0
AC011477.1	0.825078	2.69429	1.44905	1.20539	2.42786	1.29834	1.86621	4.09859	2.41993	0.810102	5.23031	2.36325	2.14399	3.06155	1.42105	1.53387	3.73827	2.59541	0.893405	2.22238	2.83988	0.530525	1.55459	31.7999	3.01221	2.57346	3.34964	1.80723	1.20385	0.301999	0.694212	4.1322	2.6033	2.21976	2.11078	2.98883	4.75277	1.49121	2.16338	4.03864	2.00203	1.49956	10.319	8.0168	1.87063	5.93503	0.661346	1.74158	3.64117
LINC02022	0	0	0	0	0	0	0.0381231	0	0	0	0	0	0.0731679	0	0	0	0	0.134442	0	0.18419	2.72327	0	0	2.15597	0.0546111	0	0	0	0	0	0	0	0	0	0.306147	0	0.649787	0	0	0	0	0	0	0	0	0.0587585	0	0	0
VEZT	4.81124	5.28427	7.49753	3.83894	3.90904	7.08819	5.15292	6.06577	4.21277	5.0768	5.74536	5.07752	7.60035	5.4684	5.70367	6.78705	4.29743	3.20736	7.33627	8.86188	3.2361	8.90819	6.44341	8.83303	5.30645	8.79524	4.02087	4.04171	8.03992	6.88785	5.49505	5.12419	3.62284	5.03468	3.37436	10.5088	7.56965	4.58556	5.60936	9.91015	8.61736	2.57155	6.53116	5.9087	3.1632	5.63915	8.49014	3.91225	7.58542
LINC01914	0.376093	0.0511722	0.495388	0.0522364	0.0366183	0.605269	0.377411	0.0837364	0.472745	0.802201	0.0518287	0.181371	0.232825	0.0266098	0.305047	0.0842764	0.0190747	0.728849	0.563869	0.173661	0.0962848	0.167419	0.144946	0	0.077234	0.0451175	0.165165	0.139888	0.0726286	0.176991	0.186474	0.0246397	0.0580429	0.0559823	0.216485	0.169358	0	0	0	0.0722456	0	0	0.427129	0.0647412	0.0899315	0	1.1446	0	0
PIGBOS1	5.6174	4.14135	6.15564	3.16862	5.99399	5.83937	5.99042	7.45827	8.94874	2.39724	8.17569	7.10169	6.6002	2.04402	5.36211	6.93606	16.3093	5.65079	4.02841	6.21329	13.7796	7.48268	7.98596	5.2778	9.95847	3.03247	13.5631	8.45884	6.40914	5.09831	10.2159	8.74244	8.81094	12.3035	6.36793	3.32973	8.23914	8.50248	6.67492	12.7287	9.92152	14.6118	6.05419	4.41064	8.38836	12.2156	12.1727	8.62766	8.86584
DACT3-AS1	0.0616862	0.0755386	0.458839	0.0171354	0.0630637	0.297826	0.172442	0.156571	0.0814157	0.211461	0.089259	0.0730183	0.305501	0.052374	0.216811	0.09676	0.0657006	0.0155928	0.156068	0.0534068	0.0355331	0.0411897	0.0178303	0.56262	0.0760067	0.0222003	0.0812703	0.0172081	0.0536059	0.0653169	0.0333657	0.121241	0.095201	0.0826391	0.0177537	0.025	0.0688101	0.119453	0.0124064	0.0355488	0.0124734	0.0796593	0.198495	0.143353	0.0590016	0.0102224	0.114728	0.0338038	0.0565399
IL20RB	35.7352	0.42738	0.27512	30.8296	0.844353	0.439573	0.352404	0.991252	0.463493	0.213271	0.526964	8.99286	0.49787	0.734358	0.295385	1.33631	8.98359	1.6455	0.140768	65.5825	0.646818	44.9873	0.355272	2.2737	1.14285	0.442344	1.42741	0.431769	5.43944	33.5164	93.7639	1.97734	0.224818	2.56138	0.91712	0.676473	3.17011	0.35261	0.238045	1.5478	2.13555	41.556	1.19772	0.235089	0.566039	0.165964	43.8952	16.373	8.92909
POLL	3.4739	4.07385	4.02661	1.80882	4.31061	4.54782	5.16322	5.61329	4.16692	2.35679	7.68118	5.56473	6.90495	2.09417	3.61088	3.51871	2.68946	6.86218	3.08297	4.37704	5.16868	3.64414	8.38123	10.2209	8.3848	4.97099	5.59341	3.91981	3.15573	4.25936	4.03047	5.07848	10.4598	4.05331	8.93107	3.47379	7.41091	5.79593	3.16441	2.49771	5.90937	6.65468	4.47017	7.91079	4.9071	8.56379	5.88239	5.57352	5.79465
MTATP6P3	0	0	0	0	0	0	0.0358109	0	0	0.0380588	0	0	0	0.0353485	0	0	0	0.0420958	0	0	0.0639525	0	0	0	0	0	0	0	0	0	0	0	0	0	0	0	0	0	0	0	0	0	0	0	0	0.0827922	0	0	0
OR2A25	0	0	0	0	0	0	0	0	0	0	0	0	0	0	0	0	0	0	0	0	0	0	0	0.0482193	0	0	0	0	0	0	0	0	0	0	0	0	0.0353842	0	0	0	0.0448992	0	0	0	0	0	0	0	0
MIR199A2	0	0.208876	0.475784	0	0	0.24706	0.220075	0	0	0.350833	0	0	0.211189	0.217233	0	0.229334	0	0	0.287701	0	0	0	0	1.77798	0	0	0	0	0	0.722445	0	0	0	0	0.29455	0	0	0	0.102917	0	0	0	0.774873	0	0	0	0	0	0
ZNF606	0.213801	0.637981	0.64435	0.280569	0.456532	0.961058	1.06852	1.43201	0.594947	0.225771	2.69439	0.983221	1.04059	0.528927	0.498313	1.16304	0.857015	0.577708	0.414501	1.0851	3.11994	0.635042	1.97756	5.21924	2.25055	1.53094	2.48654	1.11881	1.33901	0.58808	0.689874	2.29234	1.29481	3.26368	3.0215	2.49389	1.16544	1.54185	0.988999	1.80425	1.31187	1.14056	2.48117	1.59526	1.65713	2.01341	0.643204	0.770308	1.36499
BYSL	8.40073	7.23632	4.33032	16.5264	14.3352	4.8236	6.3105	7.25193	16.0613	10.2659	10.3416	10.7492	5.93171	18.1237	3.88585	11.379	8.7398	18.0134	5.96904	13.6662	11.058	19.1188	13.7225	4.15428	16.0972	12.0033	10.2398	7.84423	17.9951	24.7633	22.4622	24.4789	16.2612	12.322	10.8386	12.942	15.6015	11.4431	21.0453	9.88925	15.9691	15.8959	13.8963	13.5258	10.8971	16.299	30.6006	23.226	13.7932
SNORA80A	0	0	0	0.114971	0	0.399656	0	0	0	0.189175	0	0.108871	0	0.351406	0.223801	0	0.125949	0	0	0	0	0	0	14.7402	0.254986	0.148954	0	0	0	0.292165	0	0	0	0	0	0	0	0.160295	0	0	0	0	0	0	0	0	0	0	0
AL162742.1	0	0	0	0	0	0	0	0	0	0	0	0	0	0	0	0	0	0	0	0	0	0	0	0	0	0	0	0	0	0	0	0	0	0	0	0	0	0	0	0	0	0	0	0	0	0	0	0	0
RN7SL664P	0	0	0	0	0	0	0	0	0	0	0	0	0	0	0	0	0	0	0	0	0	0	0	0.801547	0	0	0	0	0	0	0	0	0	0	0	0.0498635	0	0	0	0	0	0	0	0.0953075	0	0	0	0	0.126867
PDSS1	3.69979	1.31629	1.52592	3.69508	1.6736	1.2789	1.38686	2.00777	2.04119	1.16466	2.4759	2.41599	1.59229	2.62791	1.10538	2.87752	1.84872	3.50797	1.23027	3.50982	4.35636	5.67149	2.82959	5.70226	6.32365	3.71996	3.18638	2.01602	3.65302	2.70316	5.69211	8.13756	2.86163	4.12291	6.59612	4.89312	2.31244	4.27081	7.82905	1.96897	3.69112	4.32045	5.63517	2.3939	2.13428	2.83416	5.53019	5.83786	2.50046
LAD1	177.448	63.137	0.153597	163.032	131.198	0.0251868	8.79482	60.2445	46.1836	0.0437141	128.318	103.87	17.5325	140.738	0.112834	36.2931	52.9853	60.052	0.0488835	90.5901	46.4105	50.2361	52.3741	18.73	76.5821	140.634	56.5507	31.3903	98.2942	144.073	315.429	105.882	292.264	104.07	102.186	70.4179	146.871	111.452	124.173	74.0826	139.326	168.274	48.6611	181.211	101.607	261.297	69.134	197.013	88.4064
MEI1	0.166998	0.204499	0.106749	0.371114	0.249993	0.085667	0.484792	0.189627	2.17655	0.0644028	0.327944	0.194931	0.684906	0.186096	0.0225751	0.411636	1.05766	5.26606	0.117364	18.4019	0.276562	0.473915	1.30934	0.262922	0.0996681	0.191571	0.187014	1.33353	0.677239	0.582055	0.124201	0.26258	0.0773188	0.0652522	0.0781026	0.296102	0.202916	0.0565921	0.170033	0.561389	0.139293	0.113219	0.738881	0.226384	0.613962	0.176423	1.09766	0.289795	0.220032
FO393419.1	0.0792798	0.0647221	0.0737131	0	0.0926288	0	0	0	0.0597922	0.0724725	0	0	0.0654389	0.0673116	0	0	0	0.16032	0.178294	0.0549112	0	0	0	0	0	0.0570641	0	0	0	0	0	0.0623281	0	0	0	0	0	0	0	0	0	0	0	0	0	0	0	0	0
MRPS18B	27.9505	17.3783	15.4958	17.8722	37.0807	20.9006	26.3495	29.0187	26.9263	10.6427	51.9532	31.2128	22.9601	12.5427	17.9107	28.3801	26.8731	36.0081	13.8121	55.1558	46.3232	82.5869	52.2231	18.9828	34.2832	21.9316	23.8975	28.7684	29.3717	37.0195	58.7959	41.159	59.0059	25.9526	16.0287	25.8494	28.0214	23.5898	47.1422	30.5483	31.7585	32.3405	29.4466	19.1688	42.3184	37.4401	48.4126	35.0067	35.5246
AC093763.1	0	0	0	0	0	0	0	0	0	0	0	0	0	0	0	0	0.0490103	0	0	0	0	0.0268853	0	1.32903	0	0	0	0	0	0	0	0	0	0	0	0	0	0	0	0	0	0	0	0.0831725	0	0	0	0	0
AC008782.1	0	0	0	0	0	0	0	0	0	0	0	0	0	0	0	0	0	0	0	0	0	0	0	0	0	0	0	0	0	0	0	0	0	0	0	0	0	0	0	0	0	0	0	0	0	0	0	0	0
RN7SL491P	0	0	0	0	0	0.101028	0	0.0559073	0	0.0956421	0	0	0	0.0888313	0	0	0	0	0	0	0	0	0	0	0	0.0753076	0	0	0	0	0	0	0	0	0	0	0	0	0	0	0	0	0	0.108062	0	0	0	0	0.0958971
AC139768.1	0.595481	1.12579	1.28218	0.922843	1.7943	1.75528	2.10272	1.13882	1.77279	1.28925	1.50303	1.45097	1.13826	1.59659	2.60985	1.09559	1.25893	1.90134	1.90306	1.02026	0.890635	0.418548	1.08709	2.17792	1.27436	1.37608	1.68469	0.8743	0.889701	0.57522	0.915419	0.689912	0.948034	1.54884	0.360808	0.880662	0.619302	0.704012	0.365595	0.698374	0.481641	0.841834	0.949176	0.388447	1.07918	1.39192	0.741874	0.549594	1.10597
GOT2P1	0	0	0	0	0	0	0	0	0	0	0	0	0	0	0	0	0	0	0	0	0	0	0	0.186762	0	0	0	0	0	0	0	0	0	0	0	0	0	0	0	0	0	0	0	0	0	0	0	0	0
LINC01215	0.314886	0.195015	0.111053	0.579115	0.0824618	0.0314544	0.504337	0.0928337	1.31026	0.0248146	0.0359122	0.194221	1.12031	0.350322	0	0.418499	0.938399	1.24059	0.158724	0.0150413	0.0416974	0.0362516	0.15065	0.0565907	0.0133789	0.109417	0.411995	2.18089	0.056615	0.505878	0.0352386	0.0853645	0.013406	0.0387902	0	0.0762765	0.0276848	0.0168211	0.0829847	0.150177	0.254688	0.0392611	0.361727	0.314015	0.155784	0.0143949	0.954655	0.0634691	0.721541
TEKT1	0.0146318	0.0179176	0	0.0203225	0	0.0141287	0.0125855	0.00781859	0.0110352	0.00668774	0.0241966	0.0115465	0	0	0.00791186	0.013115	0.0178103	0.05178	0	0.0456047	0	0.0488506	0.00845862	0.0127097	0.00901431	0.00526585	0.0231326	0.00408173	0.118675	0	0.00395713	0.0115032	0	0	0.00842229	0.0197665	0.0139899	0	0.00882832	0.0056214	0.0118346	0.00755801	0.0166174	0	0.0419852	0.0145484	0.00494784	0.0160364	0.0134111
RNU6-351P	0	0	0	0	0	0	0	0	0	0	0	0	0	0	0	0	0	0	0	0	0	0	0	0	0	0	0	0	0	0	0	0	0	0	0	0	0	0	0	0	0	0	0	0	0	0	0	0	0
RNU7-87P	0	0	0	0	0	0	0	0	0	0	0	0	0.37469	0.385413	0	0	0	0	0	0	0	0	0	0	0	0	0	0	0	0	0	0	0	0	0	0	0	0	0	0	0	0	0	0	0	0	0	0	0
AC005252.2	0	0	0	0	0	0	0	0	0	0	0	0	0	0	0	0	0	0	0	0	0	0	0	0	0	0	0	0	0	0	0	0	0	0	0	0	0	0	0	0	0	0	0	0	0	0	0	0	0
AL355149.1	0	0	0	0	0	0	0	0	0.024066	0	0	0	0	0	0	0	0	0.0322639	0	0	0	0	0	0.0554358	0.0393175	0	0	0	0.0184865	0	0	0	0	0	0	0	0	0	0	0	0	0	0.0241599	0	0	0	0	0	0
SLC7A5P2	0	0	0	0	0	0	0	0	0	0	0	0	0	0	0	0	0	0	0	0	0	0	0	0	0	0	0	0	0	0	0	0	0	0	0	0	0	0	0	0	0	0	0	0	0	0	0	0	0
RN7SKP121	0	0	0	0	0	0	0	0	0	0	0	0	0	0	0	0	0	0	0	0	0	0	0	0	0	0	0	0	0	0	0	0	0	0	0	0	0	0	0	0	0	0	0	0	0	0	0	0	0
ENOX1-AS1	0	0.00588081	0.0133955	0	0.0126247	0.00695587	0	0.00384926	0.0217315	0	0	0	0.00594594	0	0	0.0064568	0.00438421	0.0437012	0.00810012	0	0.0331957	0	0	0.700815	0	0	0.0227773	0	0	0	0.00389636	0	0.00444694	0	0	0	0.0275502	0	0.034771	0	0	0.00372097	0.0163622	0	0	0.00477498	0	0	0
APOA1	0.0592928	0.112945	0.257271	0.0658824	0.0577304	0.057254	0.119001	0.179539	0.193779	0.135504	0.163421	0.0519891	0.114196	0.134245	0.085497	0.141723	0.0962308	0.479609	0.0888965	0.0410677	0.425033	0.105578	0.0228513	0.0686718	3.67724	0.0426778	0.104156	0.0882159	0.0229005	0.0279034	0.0320711	0.062153	0.0732058	0.0941426	30.33	0.0961202	0.0125982	0.0459271	0.00795004	0.0607458	0.0319717	0.132719	0.0299284	1.02067	0.283562	0.052404	0.0935678	0.014441	0.0724616
RN7SKP120	0	0	0	0	0	0	0	0	0	0	0	0	0	0	0	0	0	0	0	0	0	0	0	0	0	0	0	0	0	0	0	0	0	0	0	0.0445993	0	0	0	0	0	0	0	0	0	0	0	0	0
RPS4XP6	0.24719	0.490085	0.0328333	0.255043	0.618881	0	0.273367	0.188696	0.213061	0.564913	1.02194	0.260089	0.699547	0.119928	0.0763787	0.15826	0.236412	0.14282	0.119124	0.391337	0.32546	0.141477	0.081657	3.98762	0.913726	0.127087	0.0372192	0.236423	0.122749	0.29913	0.114603	0.24986	0.326992	0.0630767	0.162613	0.133574	0.382655	0.382937	0.184656	0.162802	0.171372	0.456017	0.213892	0.182364	0.0675521	1.33423	0.119413	0.387026	0.194201
ANGPTL2	5.89084	19.0534	62.8802	5.80976	9.47855	59.1889	42.5838	23.7555	39.3905	50.8932	4.32032	11.0525	49.4842	12.5776	76.0806	45.9257	14.4512	15.5418	59.1767	10.0249	5.93063	8.35022	9.99889	11.5541	7.53483	25.9355	33.8588	18.6701	30.7613	4.87357	4.56419	3.22026	2.54202	10.1777	3.69078	6.88658	4.51608	2.50009	4.74783	18.2557	3.57057	1.78312	36.5743	7.35503	46.9032	3.87604	15.9166	18.3114	4.16893
AL691517.1	0	0.0186043	0	0	0	0	0	0	0	0	0	0	0	0	0	0	0	0.0230419	0	0	0	0	0	0	0	0	0	0	0	0	0	0	0	0	0	0	0	0	0	0	0	0	0	0	0	0	0	0	0
TGFB1	10.126	31.9739	18.7331	17.6932	39.7787	16.5175	20.5747	19.103	46.9364	11.7912	13.3748	15.2318	22.0183	63.5839	16.9199	30.2129	30.9096	35.8215	14.3575	20.5229	25.5546	49.5415	20.3	4.34885	13.8477	88.4696	23.6357	39.8525	40.0478	32.7275	23.6527	21.573	26.9412	13.2382	25.166	12.5218	43.0654	12.5967	56.0274	21.2649	91.9764	18.7088	35.0631	47.4455	42.2498	33.1922	31.8905	18.5	43.5701
PCLAF	6.33134	0.849152	4.90565	3.45049	1.80532	0.0218344	0.901162	0.974679	2.0635	0.103352	0.286682	1.04288	0.970542	0.313574	0.0244539	6.76946	4.03685	5.5176	0.0762786	17.8751	11.5026	12.084	10.4924	4.60922	15.542	4.76876	21.0601	5.10518	9.66343	13.3761	20.205	20.5325	4.076	11.7939	5.2844	5.92613	8.56631	7.37957	3.55937	5.13128	11.4673	6.20602	3.92624	2.91155	4.58511	2.70794	6.66763	15.9489	5.285
MIR3153	0.343224	0	0	0	0	0	0	0.183403	0	0	0	0	0	0	0	0.307643	0	0.347034	0	1.18863	0	0	0	7.75154	1.48016	0.988182	0.723504	0.191493	1.3919	0	0.371295	0.53967	0	0.613075	0	0.927339	0.656333	0.265855	0.690296	0	0	0	0.779598	0.708995	0	0	0.464253	0.501561	0.786473
CDY19P	0	0	0	0	0	0	0	0	0	0	0	0	0	0	0	0	0	0	0	0	0	0	0	0	0	0	0	0	0	0	0	0	0	0	0	0	0	0	0	0	0	0	0	0	0	0	0	0	0
KDM2B	2.56383	2.1369	2.03997	3.31017	1.50018	2.14053	2.32611	2.66272	2.8685	1.43813	2.00545	2.47807	2.88189	1.56463	2.28338	2.60359	3.13461	3.0247	1.64241	3.28969	1.80411	2.74657	2.57255	3.4599	3.85142	2.23946	2.82853	3.39107	4.30638	2.22254	2.65731	4.08162	1.87732	4.63986	3.13231	5.77053	2.92609	2.30435	2.49469	2.66211	3.1331	1.78428	3.57105	1.35923	2.79806	1.94597	2.59464	2.86806	2.51752
ZEB2-AS1	0.0209797	0.0856367	0.0682732	0.0990733	0.0796649	0.0506459	0.0992509	0.0616585	0.118671	0.0431513	0.0433677	0.0717422	0.112561	0.0356252	0.0567218	0.131634	0.0446901	0.328796	0.0353863	0	0.0563964	0.0770484	0.109155	0.510265	0.00646255	0.0226512	0.0442246	0.0585256	0.0668492	0.118478	0.0056739	0.0164938	0	0.0312288	0.0120762	0.0340105	0.0200594	0.00812526	0.0126584	0.0483612	0	0.021674	0.0555956	0.0216689	0.110367	0.02086	0.148983	0.0153291	0.0240368
BTBD16	0.0116976	24.17	0.0870096	0.0714867	66.4839	0.158135	6.08727	28.8155	26.6431	0.0588124	48.3799	11.8464	8.55465	44.8316	0.113854	11.135	18.5672	12.0876	0.0394603	0.931733	2.6683	0.117162	0.338116	24.1423	2.01784	3.14896	21.8224	0.0326318	0.0406612	0.198177	0.0316357	68.2463	353.629	2.86951	6.57168	0.208593	101.957	55.8321	24.3638	12.889	35.7731	122.955	0.673102	41.9601	0.615367	166.096	0.340182	10.6068	15.1497
AC120498.7	0	0	0	0	0	0	0	0	0	0	0	0	0	0	0	0	0	0	0	0	0	0	0	0	0	0	0	0	0	0	0	0	0	0	0	0	0	0	0	0	0	0	0	0	0	0	0	0	0
TRIM51JP	0	0	0	0	0.0249115	0	0.0183395	0.0113932	0	0	0	0	0	0.0181027	0	0	0	0	0	0	0	0	0.0493035	0	0	0	0	0	0	0	0	0	0.0263245	0	0	0	0	0	0	0	0	0.0110135	0	0	0	0	0	0	0
MIR181B2	0.316228	0	0	0	0	0	0	0	0	0	0	0	0	0	0	0.283446	0	0	0	0	0	0	0	28.0181	0	0	0	0	0.183204	0	0	0	0	0.37657	0	0	0	0	0	0	0	0	0.718281	0	0	0	0	0	0.579693
RN7SL211P	0	0	0	0	0	0	0	0	0	0	0	0.0536467	0	0	0	0	0	0	0	0	0	0	0	0	0	0	0	0	0	0	0	0.0801684	0	0	0	0	0	0	0	0	0	0	0	0	0	0	0	0	0
AC106881.1	0.152177	0.282977	1.38348	0.0798479	0.103717	1.12658	1.19987	0.469829	0.484588	0.641454	0.237674	0.315789	1.61199	0.100492	1.07887	0.31827	0.0771812	0.0512889	0.228156	0.00585565	0.058439	0.0169356	0.0097748	0.0587496	0.0520848	0.0547671	0.0712855	0.212259	0.11755	0.0119359	0.0182915	0.0332329	0.0104381	0.0553713	0.0389313	0.0274107	0.0269447	0.00654854	0.0238047	0.103938	0.0410283	0.0174681	0.467275	0.0785879	0.0808636	0	0.102919	0.0123545	0.0387448
AL513485.1	0.0666138	0	0.0309682	0.166538	0	0	0	0.0355954	0	0	0	0	0	0	0	0	0	0	0	0.0461384	0	0.02224	0.0385092	0.231453	0	0	0	0	0.019296	0	0	0	0	0.0198312	0.0383438	0.0539942	0.0212305	0	0	0	0.053879	0	0.0252178	0	0	0	0	0.0973443	0.0305282
AC093536.1	0.711229	0.331788	0.0472349	0.479808	0.504526	0.196221	0.174788	0.244317	0.229887	0.0928799	0.252034	0.374171	0.29353	0.388196	0.109881	0.227678	0.371027	0.975955	0.11425	0.316681	0.585269	0.339221	0.293685	0	0.219085	0.548495	0.160634	0.340125	0.0882949	0.143446	0.851833	0.359455	1.34854	0.483968	0.526363	0.411779	0.29144	0.511554	0.592608	0.663599	0.4109	0.787247	0.307711	0.209883	0.534503	0.639821	0.858951	0.631025	0.302664
KMO	0.0757331	0.0850116	0.00880193	0.0815202	0.0331818	0.0228528	0.109926	0.0733489	0.65685	0.0302883	0.0234824	0.102097	0.289115	0.180845	0.0102378	0.123036	0.218939	0.277581	0.0585467	0.196705	0.214487	0.48989	0.481592	1.80907	0.169133	0.160127	0.404096	0.78697	0.493596	0.441048	0.0665658	0.141407	0.023376	0.0591835	0.103534	1.62417	0.235335	0.0403298	0.148508	0.236404	0.0689118	0.0244498	0.978365	0.12222	0.199202	0.0219628	0.361736	0.262843	0.0737533
PILRB	0.395505	0.685623	0.0726388	0.756848	0.125508	0.117872	0.239394	0.610538	0.379303	0.0937339	0.641934	0.521464	0.419154	1.10275	0.390759	0.179441	0.219909	0.538132	0.0878478	0.811664	0.281262	0.332559	0.824234	4.92846	0.559518	0.477976	24.7386	0.839061	0.543127	0.303316	1.97287	2.03837	0.271283	0.907061	2.76563	1.05276	1.07066	0.737511	0.571542	2.12353	3.85059	0.570012	3.34201	1.63903	0.410985	0.5923	2.30499	1.88729	1.32249
EEF1A1P42	0	0.0345249	0	0	0.0494113	0	0.018188	0.0338972	0	0.115978	0.122387	0.033373	0.0523609	0.0179531	0	0	0.0128693	0.02138	0	0.0146457	0	0.0141193	0	0	0.0651354	0.0152199	0	0	0	0	0	0.016624	0.026107	0	0.024343	0	0.0134784	0	0	0	0	0.0109225	0.0640391	0	0	0.0280328	0.0143008	0	0
NCOA4P3	0.0299886	0	0.0139415	0	0.00875951	0	0	0.0240369	0.0113086	0.0411205	0.0371941	0	0.0123766	0	0	0.0403197	0.00912578	0	0	0.0415417	0	0.0100122	0	1.27641	0.0369505	0	0	0.0167314	0.0086868	0	0	0	0	0	0	0.00810248	0	0	0.0120627	0.0115213	0.0242556	0.00774525	0.0113527	0.0154868	0	0.00993918	0.0101408	0	0.00687169
SLC9A3	1.45626	0.239423	0.0564171	2.60133	0.0531708	0.0976521	0.147876	0.383677	0.122034	0.12018	0.301028	0.425627	0.150253	0.798524	0.0546837	0.154098	0.0492392	0.0102252	0.0227432	0.707452	0.0932057	0.0810326	0.339083	1.37038	0.517118	0.0363955	0.0532944	0.0733495	0.615177	0.171331	0.694694	0.286221	0.156074	0.216768	0.721823	0.590191	0.109585	0.133166	0.36204	0.0466235	0.229029	0.052238	0.099539	0.825165	0.396586	0.0871455	0.150469	1.55172	0.282712
ZNF354C	0.343287	0.794044	1.61526	0.36988	0.264354	2.13957	1.76719	1.48417	0.670798	1.06981	0.748322	0.547274	1.73447	0.278215	1.68188	1.51519	0.471675	0.473316	1.56744	1.45904	0.451414	0.121558	0.0962197	3.77709	1.0158	0.119802	1.29378	0.710977	1.09987	0.0881193	0.798994	1.08772	0.199076	1.09631	1.37722	0.0365383	0.0364697	0.298135	0.815955	1.49872	1.00126	0.198817	1.21293	1.31618	0.477596	0.49303	0.49248	1.20473	0.0881966
PPIAP13	0.117759	0.192271	0	0.065423	0.0687933	0	0	0.0314625	0.0888127	0.0807356	0	0.0619518	0.0972	0	0	0.0527756	0.179175	0.238132	0.0662074	0.285469	0.0904433	0.235893	0	0.102289	0.253919	0.0847604	0	0.262802	0.102333	0.249379	0.12739	0.324028	0.290781	0.105172	0	0.0954499	0.262716	0.136821	0.142103	0	0	0.121655	0.089159	0.121627	0.0563169	0.897666	0.0796417	0.172084	0.107934
AC126915.3	0	0	0	0	0	0	0	0	0	0	0	0	0	0	0	0	0	0	0	0	0	0	0	0	0	0	0	0	0	0	0	0	0	0	0	0	0	0	0	0	0	0	0	0	0	0	0	0	0
AC133561.2	0	0	0	0	0	0	0	0	0.0604736	0	0	0	0	0	0	0	0	0	0	0	0	0	0.0927074	0	0	0	0	0	0.27872	0.113204	0	0	0	0	0	0	0	0	0	0	0	0	0	0	0.0766937	0	0.0542289	0	0
AC073336.1	0	0	0	0	0	0	0	0	0	0	0	0	0	0	0	0	0	0.0428566	0	0	0	0	0	0	0	0	0	0	0	0	0	0	0	0	0	0	0	0	0	0	0	0	0	0	0	0	0	0	0
CTBP2P3	0	0	0	0	0	0	0	0	0	0	0	0	0	0	0	0	0	0	0	0	0	0	0	0	0	0	0	0	0	0	0.0121299	0	0	0	0	0	0	0	0	0	0	0	0	0	0	0	0	0	0
AC060814.5	0	0	0	0	0	0	0	0	0	0	0	0	0	0	0	0	0	0	0	0	0	0	0	0	0	0	0	0	0	0	0	0	0	0	0	0	0	0	0	0	0	0	0	0	0	0	0	0	0
AC087752.2	0	0.163533	0	0	0	0	0.0861502	0.10704	0	0	0	0.158076	0	0	0	0	0.0609576	0	0	1.38744	0	0	0	5.39404	0.0617047	0.216275	0	0.0558805	0.116051	0	0.0541747	0.314968	0	0.11927	0	0.108245	0.0638426	0	0.161151	0.153918	0	0.103472	0.227498	0	0	0	0	0.146363	0.137703
RN7SKP252	0	0	0	0	0	0	0	0	0	0	0	0	0	0	0	0	0	0	0	0	0	0	0	0	0	0	0	0	0	0	0	0	0	0	0	0	0	0	0	0	0	0	0	0	0	0	0	0	0
CHMP2A	66.5867	42.8553	30.1136	48.8692	73.5895	30.6359	43.5384	38.357	55.2441	28.2413	63.9983	64.5671	45.676	35.4001	37.4278	43.4032	59.9156	101.584	30.3391	35.764	60.1876	44.1353	155.885	7.28018	36.0707	70.0314	81.8433	54.3426	33.6442	74.2805	39.3627	70.7341	122.223	55.1836	101.752	65.3481	88.5613	89.9445	48.5164	68.8279	69.2218	122.12	52.8872	67.5314	84.5391	93.1915	45.0781	24.0605	48.8724
SKA3	2.19762	0.444752	3.7518	1.19528	0.70125	0.0178324	0.198558	0.310847	0.654615	0.105511	0.160332	0.26232	0.312488	0.0548784	0.0699011	3.36025	2.37155	3.80918	0.0830634	5.57048	5.92878	11.8688	5.57285	4.01036	6.6216	3.44275	4.506	7.72757	4.06558	7.0135	10.4933	7.54972	1.81836	6.99324	5.42135	9.73474	2.78396	5.57161	2.95278	1.94403	5.03374	2.69007	3.5515	1.17305	4.10681	0.918102	6.81315	9.16879	3.33456
AC243829.4	0.18147	0	0	0.0183307	0.0289126	0.03186	0.0425701	0.0264462	0.0373263	0.0377018	0	0	0.0272342	0	0	0.0591482	0.0301215	0.350289	0.129854	0.102838	0.0506822	0.297424	0.0953702	0	0	0.059372	0.0521636	0.128859	0.535221	0.23291	0.0356931	0.0518792	0	0.00982261	0.0189921	0.0802316	0	0	0.0398154	0.139438	0.120091	0.00852159	0.0874343	0.0170392	0.173572	0	0.223146	0.0843775	0.0226814
OR2W2P	0	0	0	0	0	0	0	0	0	0	0	0	0	0	0	0	0	0.0313056	0	0	0	0	0	0	0	0.0445715	0	0	0	0	0	0	0	0	0.0356442	0	0	0	0	0	0	0	0	0	0	0	0	0	0
AC024588.1	0.0336252	0.0137254	0	0.00934056	0.00982175	0.0162345	0.0144613	0.0269517	0.0380399	0	0.055606	0.0353799	0	0.0428237	0.0181822	0.105488	0.0204649	0.169993	0	0	0.051651	0.0224526	0	0	0.113936	0	0	0.00938018	0.0584413	0	0.0181877	0	0.197198	0	0	0.0545102	0.0107167	0	0.00676276	0.0387554	0	0.0607914	0.0381882	0	0.0160809	0.0334334	0.0341117	0.0122843	0.038525
AL162457.1	0	0	0	0	0	0.0135883	0	0.0300781	0.0318394	0.00643193	0	0	0.0348462	0	0	0.0252267	0.00856454	0	0	0	0	0	0	0	0	0	0	0.00785121	0.00815256	0	0	0.0221265	0	0.0167574	0	0.00760418	0	0	0	0.0108128	0	0	0.021309	0.0145344	0	0.00932792	0.0190344	0.010282	0
MTCO3P21	0	0	0	0	0	0	0	0	0	0	0	0	0	0	0	0	0	0	0	0	0	0	0	1.52082	0	0	0	0	0	0	0	0	0	0	0	0.0236522	0	0	0.0176063	0	0	0	0	0.0452081	0	0	0	0	0
LINC01716	0	0	0	0	0	0	0	0	0	0	0	0	0	0	0	0	0	0	0	0	0	0	0	0	0.0174087	0	0	0.0157655	0.0163706	0	0	0	0	0	0	0.0152694	0	0	0	0	0	0	0	0	0	0	0	0.0206466	0.01295
KAT14	1.82068	2.27547	5.8726	1.61474	1.82942	7.02589	6.49766	4.81844	2.84115	3.23791	5.80272	3.54924	6.60692	0.770101	6.49407	4.2727	4.42028	2.76468	4.86135	5.20926	5.60865	7.82039	5.93243	4.25568	7.95776	3.76944	2.61677	7.89739	5.72271	1.41141	4.93112	3.00329	2.71791	4.77374	4.59598	8.82592	4.42692	3.39488	3.41942	4.21726	3.95195	3.15995	4.67184	4.15073	7.39637	4.66506	4.05672	3.22658	4.50571
AC100821.1	0.113531	0.157563	0.0738915	0.0252297	0.0132647	0.076739	0.107418	0.163798	0.128436	0.0467022	0.0657111	0.077646	0.0468552	0.173506	0.0245558	0.13229	0.0621871	0	0.0382983	0.22804	0.0610374	0.121293	0.0131264	1.93289	0.16087	0.212465	0.0957279	0.114015	0.0460411	0.0160284	0.0736898	0.178511	0.00700854	0.108156	0.07842	0.165642	0.159207	0.0175878	0.210068	0.0872348	0.192836	0.029322	0.335236	0.140712	0.032577	0.00752555	0.0537477	0.149315	0.390223
SOCAR	0	0.0516903	0.0294355	0.0527652	0	0.0305698	0.0816925	0	1.14607	0.0578802	0	0.0999313	0.156788	0	0.0342373	0.283765	0.0385356	0.928287	0.106796	0.219274	0.413353	0.549621	0.366033	2.52997	0.0975199	0.296232	0.367042	0.476902	0.641934	0.491652	0.291105	0.273781	0	0.0942485	0.18223	0.153965	0.121078	0.171654	0.0764062	0.267582	0.0256062	0.016353	0.311605	0.653966	0.272526	0	1.09196	0.346974	0.174103
UBE2Q2P12	0	0	0	0	0	0	0	0	0	0.126116	0	0	0	0	0	0	0	0	0	0	0	0	0	0	0	0	0.14541	0	0	0	0	0	0	0	0	0	0	0	0.110989	0	0	0	0.104456	0	0	0	0	0	0
ATF4P2	0	0	0	0	0	0	0	0	0.0197821	0	0.0216879	0	0	0.0222699	0	0	0	0.0265208	0	0	0	0	0	0	0.0323188	0	0	0	0	0	0	0	0	0	0	0	0	0	0	0	0	0	0	0	0	0.0173866	0	0	0
AL050309.1	0.866409	1.07238	0.181904	0.822952	1.32251	0.269877	0.721198	0.567512	0.948541	0.523752	1.75631	1.05866	0.922772	0.783074	0.39293	0.9269	0.731431	1.7238	0.251417	0.232296	1.91045	0.410568	1.97116	5.14677	0.774833	0.925378	2.769	0.389832	1.10104	0.591874	1.61755	0.856934	1.62182	2.01355	2.50968	0.906158	0.783863	0.324728	0.359749	0.515405	0.700775	1.38593	0.529022	1.0392	1.20296	1.57472	0.415845	0.959789	0.896595
PRUNEP1	0	0	0	0	0	0	0	0	0	0	0	0	0	0	0	0	0	0	0	0	0	0.0266565	0	0	0	0	0	0	0	0	0	0	0	0	0	0	0	0	0	0	0	0	0	0	0	0	0	0	0
TRBV12-5	0	0	0	0.038044	0	0	0.0589007	0.0731828	0.258227	0	0	0	0.169568	0	0	0.429652	0.0833532	0	0	0	0	0.274348	0	0	0	0	0.433046	0.0764108	0.238031	0	0	0	0	0	0	0.259023	0.0436491	0	0.0275447	0	0	0	0	0	0	0	0.0926246	0	0
SLFNL1-AS1	0.181765	0.157962	0.218068	0.179164	0.041104	0.175515	0.131128	0.344645	0.163619	0.313557	0.227863	0.0894559	0.203269	0.358434	0.285346	0.1419	0.0749398	0.071142	0.131863	0.17869	0.0675498	0.22708	0.169481	4.5431	0.458762	0.303866	0.94553	0.189738	0.298927	0.0579461	0.0983158	1.0003	0.173742	0.317692	0.364506	0.354862	0.242934	0.222543	0.325475	0.139665	0.222896	0.278642	0.519407	0.48448	0.128989	0.073846	0.12293	0.201356	0.765828
SCIMP	0.23409	0.169265	0.298496	1.09988	0.195361	0.161458	0.891699	0.614714	2.28001	0.106995	0.370524	0.696693	1.48505	0.266895	0.130196	0.989166	1.20083	3.18516	0.616698	0.782889	0.297938	1.36659	0.564506	0.56935	0.214266	0.284032	0.260826	4.7167	0.569595	1.26531	0.162794	0.226102	0.0289019	0.12345	0.0692978	0.57465	0.149214	0.113974	0.191012	0.472801	0.313761	0.0483673	0.82542	0.255595	0.255889	0.0798016	3.59156	0.596199	0.168583
PPFIBP1	2.76628	7.40195	4.54641	5.27802	2.73839	6.8418	6.23532	7.21849	3.87847	7.10979	3.20898	6.09105	4.39179	4.81592	6.45971	6.45882	2.76351	2.1446	6.77612	8.30932	1.49962	5.10895	1.32499	8.83779	1.53367	8.83958	3.02473	2.94572	12.4234	4.1162	4.81175	1.82463	1.2752	2.90853	0.9091	4.22555	2.78841	1.00515	5.01255	5.74584	2.5198	1.08319	5.37556	3.01381	4.15422	1.39959	6.06852	6.38381	9.76685
KLHL17	2.15538	1.85435	0.755369	0.99942	1.6708	0.840513	0.984015	2.07756	1.79438	0.541836	2.83092	2.31147	1.68329	1.66108	0.932383	1.1443	1.60443	2.33019	0.820309	0.597149	4.07488	4.30657	3.901	1.25296	2.95198	1.71848	2.90084	1.66506	2.97286	1.58001	4.31807	10.317	5.23016	9.72866	15.9665	3.1223	7.39784	3.46104	4.30826	2.4906	2.85638	2.17532	3.17595	9.69245	5.55834	4.75325	2.17535	2.5016	3.82196
MYO1F	0.921686	1.60969	0.81412	1.71357	1.2461	1.03303	1.21183	2.35348	7.06052	0.418264	1.32278	2.2253	3.06755	1.37784	0.491263	3.09507	2.78874	9.1095	1.5731	1.73731	0.940483	3.73219	2.37107	4.43194	0.482654	1.08989	1.57512	7.41044	3.92849	2.22606	0.813678	1.24478	0.9632	0.909406	0.837488	1.70583	1.53799	0.599184	0.770612	2.0715	1.09693	0.467591	2.22062	0.955361	3.49481	0.547674	6.59635	2.36666	0.917202
C3orf33	1.42436	2.32563	2.03557	0.820638	2.57333	2.07581	2.42763	3.18541	2.22806	1.3744	3.35872	1.89418	2.75417	1.57886	1.81138	2.51794	3.09833	2.01358	1.94273	1.5803	4.38599	2.33369	3.62914	2.19956	1.34877	1.8606	1.80707	0.338478	1.93308	1.28476	2.06874	4.53105	2.67859	2.03381	2.20154	4.23325	2.00919	0.898973	1.84614	1.70248	2.52813	2.07099	2.51634	1.53926	2.10663	3.16467	1.41821	1.54182	2.13358
RNY1P16	0.507105	0	0	0.140866	0.148123	0.489668	0	0.948409	0	0.115891	1.04825	0	0.418573	0	0	0.227268	0.154316	0	0	0	0	0	0	13.2147	1.24966	0	0	0	0.146893	0	0.137145	1.19603	0.313048	0.754837	0.875691	0.822073	0.323239	1.17838	0.10199	0.194824	0.41016	1.44069	0.959865	0	0	0	0	0	0
EEF1A1P39	0	0	0	0	0	0.217413	0.0968328	0	0	0.0514555	0	0	0.0929232	0	0	0	0	0	0	0	0	0	0	0.78231	0.0693561	0	0	0	0	0	0.0608923	0	0	0	0	0	0	0	0	0	0.0910555	0	0	0	0	0	0	0.082256	0.0515926
AC119744.1	0	0.0267946	0	0	0.0287608	0	0	0.0526148	0.0123768	0	0.0271383	0.0604346	0	0.0696665	0.0177475	0	0.0199756	0.0497786	0	0.0227329	0.0252081	0	0.0189739	9.80738	0.090992	0.0354363	0.0172966	0	0	0	0	0.0774104	0.0202614	0	0.0188924	0.0177357	0.0836841	0.0127114	0.0132022	0.0126096	0.066367	0	0.0869755	0	0.0470895	0.0435122	0	0	0.00752079
MIR3938	0	0	0	0	0	0	0	0	0	0	0	0	0	0	0	0	0	0	0	0	0	0	0	0	0	0	0	0	0	0	0	0	0	0	0	0	0	0	0	0	0	0	0	0	0	0	0	0	0
SUMO1P4	0	0.228242	0	0	0.0544424	0.0899887	0	0	0	0	0.23117	0.0980562	0.0769232	0	0	0	0.0567188	0	0	0	0	0.0622279	0	0	0	0	0	0	0	0	0.0504076	0	0.0575304	0	0	0.0503588	0	0	0.112459	0.0716077	0	0	0.141119	0.192509	0	0.370646	0	0.272371	0.0854183
XPO1	9.80773	10.9269	15.3325	8.09183	7.06225	12.495	12.6686	14.917	8.85092	6.96921	11.6932	12.4492	12.0202	5.79022	11.9117	15.3886	15.6968	8.66731	9.04977	20.1345	9.84238	23.3514	12.6848	32.0561	17.2457	14.0064	18.6348	11.1827	18.344	15.4214	24.9254	13.9339	8.5476	16.4096	16.6541	32.3898	15.3395	11.3842	21.8807	15.9809	23.3199	7.29499	13.7103	12.7815	10.073	11.5539	12.9069	22.4363	21.9615
AC174065.1	0	0.0457605	0.020847	0.00311414	0.00654914	0	0.0192856	0.0419332	0.025365	0.00768604	0.0324433	0.0206424	0.0277604	0.0190365	0.0121239	0.0100485	0.00682298	0.051008	0.00630296	0.0116472	0.0129153	0.00748569	0	0.0292139	0.0310797	0.0080692	0.0236317	0.00312735	0.00324739	0	0.00303188	0	0	0.00333746	0	0	0	0	0	0	0	0	0.00424398	0	0.0160841	0.00371556	0.0075819	0.00819119	0.00256884
UPK1A-AS1	0.0708033	0.520219	0.0658318	0.0393361	0.0413625	0	0.182703	0.472926	0.106799	0	0.731796	0.130372	0.0876634	1.80344	0	0	0.301644	0.107384	0.0796155	0.0735602	0.135949	0	0.286518	4.05915	0.327152	0.0764443	0.820882	0.276521	0.0205096	0.0999609	0.0382971	0.389649	0.393378	0.716668	0.244532	1.24345	0.203092	1.0146	2.36385	0.0272019	0.544042	0.164579	0.777309	0	0.067722	0	0	0.0258667	0.0162241
AC069360.1	0.0594389	1.14032	0.0276327	0.198134	2.46537	0.0286976	0.204504	0.730514	1.27761	0.0407514	1.17953	0.453419	0.343433	0.958853	0.0321404	0.506133	0.39793	1.59262	0.100255	0.782209	0.7989	0.396892	0.171807	1.75545	8.56881	5.86127	0.0313238	0.895387	1.63568	0.0419582	1.04488	5.60756	1.52276	0.902456	0.513208	0.096357	4.20552	1.51933	3.17988	1.14179	1.20189	2.13385	1.55261	1.78035	0.0568522	1.3199	0.582889	0.998885	0.926161
AL157414.3	0.0144034	0	0	0	0	0	0.012389	0	0	0	0	0	0	0.0244582	0	0	0	0	0	0.0598571	0	0	0	0	0	0	0	0	0	0	0	0	0	0.0171519	0	0	0	0	0	0	0	0	0	0	0	0	0.00974123	0	0.0066009
RNA5SP182	0	0	0	0	0	0	0	0	0	0	0	0	0	0	0	0	0	0	0	0	0	0	0	0	0	0	0	0	0	0	0	0	0	0	0	0	0	0	0	0	0	0	0	0	0	0	0	0	0
AC079447.1	0.112973	0.103757	0.0656501	0.0784551	0.197992	0.0681801	0.182199	0.196194	0.25561	0.103272	0.116764	0.163443	0.0699372	0.131888	0.244351	0.240496	0.128919	0.185619	0.142912	0.146714	0.281994	0.1603	0.163273	0.613326	0.295799	0.355756	0.297679	0.0866667	0.188168	0.039874	0.274978	0.333063	0.479468	0.277468	0.357658	0.183141	0.288045	0.26252	0.119286	0.0976566	0.285548	0.583555	0.470445	0.247953	0.297155	0.41187	0.200563	0.196044	0.142378
AC015813.5	0.371788	0.424925	0.985194	0.340813	0.640723	0.592356	0.479687	1.192	0.420599	0.407837	1.35261	0.469426	0.521696	0.678673	0.562902	0.533194	0.610945	0.526281	0.376254	0.96566	0.356934	0.906127	0.773746	3.26178	1.27122	0.776056	0.431044	0.383745	0.420013	0.236202	0.361976	1.11071	0.631162	1.09576	0.577817	0.70316	0.983488	0.273581	0.620628	1.17126	0.947242	0.998635	0.858553	0.96	0.497851	0.702366	0.553178	0.502555	3.9359
AC104662.1	0	0.0449635	0.0512097	0	0	0	0	0.0294306	0	0	0	0	0	0	0	0	0	0	0	0.0381477	0	0	0	4.78418	0.0339316	0.0396433	0	0	0	0	0	0	0.0340003	0	0	0	0.0702144	0	0.0221543	0	0	0.0284498	0.0417006	0	0.10536	0	0	0	0.100964
AL445991.1	0.296256	0.193485	0.110182	0.0329181	0	0	0	0.379934	0	0	0.342943	0.187029	0.0489069	0.100613	0.0640777	0.0531089	0.180306	0.059909	0	0.164156	0.0910145	0.197819	0	2.57339	0.292026	0.0426479	0.0624498	0.132231	0.10298	0	0.0320486	0.698731	0.0365772	0.105836	0.272847	0.192106	0.415447	0.137685	0.0715001	0.0455274	0.287544	0.0612119	0.314027	0.611975	0.113345	0	0.0400723	0	0.325848
AIMP1	13.1588	14.6709	9.72656	12.958	17.2271	12.7717	13.4498	15.0029	15.5498	12.0753	17.789	19.656	13.7305	16.4426	11.6882	13.2425	16.3828	15.5367	11.7536	16.4652	14.6336	15.5233	17.9421	11.7828	16.1876	19.1864	13.3433	12.4468	12.3709	17.8017	14.3677	16.2624	15.312	13.0816	15.9277	18.8185	17.3522	13.4351	17.0187	16.83	14.0838	16.3594	11.0515	14.6654	17.0997	18.0112	17.1183	11.765	14.4562
LBX2	0.200274	0.086558	0.054768	0.0327252	0.206466	0.0455029	0.0405328	0.176264	0.168815	0.0323077	0.155855	0.198329	0.155585	0.120028	0.0637022	0.158393	0.566429	0.45264	0.013247	0.301908	0.687657	1.9666	4.53576	1.24845	1.66931	0.924275	1.42793	0.696717	1.31042	0.066529	0.121071	0.388996	0.465445	0.806655	0.949367	0.776651	0.983721	0.383258	0.317496	0.371137	0.657475	0.456399	0.865204	0.340698	1.52119	0.546634	0.76488	0.258233	1.12839
AC091607.1	0	0.0216758	0	0	0	0	0.0228379	0	0	0.0121357	0	0	0	0	0	0.0237988	0.0161595	0	0	0	0	0.0354581	0	0.507394	0	0	0	0	0.0153822	0	0	0	0	0	0	0	0	0	0	0	0	0	0	0	0	0	0.0179569	0	0
RNU6-173P	0	0	0	0	0	0	0	0	0	0	0	0	0	0	0	0	0	0	0	0	0	0	0.312888	0	0	0	0	0	1.09746	0	0.146376	0	0	0	0	0	0	0	0	0	0	0	0	0	0	0	0.549068	0	0
RPS4XP3	0.0681461	0.222531	0	0.378598	0.437912	0.0658029	0.175846	0.109243	0.154186	0.467211	1.12693	0.250957	0.168747	0.0578586	0.0736972	0.122163	0.207374	0.137805	0	0.188799	0.209355	0.0910064	0	0	0.293882	0.196201	0	0.0380204	0.0394797	0.192419	0.147439	0.267875	0.420682	0.0405748	0.0784517	0.0736482	0.173751	0.158354	0.0822338	0	0.0551183	0.246404	0.0515956	0	0.0651804	1.21963	0.0921761	0.149375	0.0624608
AC021171.1	0	0	0.0370654	0	0	0	0.0342892	0.0639054	0	0.0182208	0.0329619	0	0	0.101539	0	0.0714638	0	0	0	0.0276111	0	0	0	2.00841	0.0245595	0.0286937	0	0.0444828	0	0	0	0	0	0.0237357	0	0.0215416	0	0	0.0160352	0	0	0	0	0	0	0	0	0	0
LINC01118	0.0248296	0.0202702	0	0.0137945	0.00725258	0.0359637	0.021357	0.0398034	0.0187263	0.0226976	0.0410606	0.0326566	0	0.0316219	0.0268522	0.0222556	0.0151117	0.0627631	0	0	0.0286051	0.0165795	0	0.194111	0.0152969	0.00893592	0.013085	0.0623387	0	0.0175273	0.0268603	0.0195205	0.0306558	0.00739187	0.057169	0.00670858	0.0237403	0	0.0149813	0.0190785	0.0301242	0.0128256	0.00939965	0	0.0118745	0	0.00839627	0.0362841	0.0227581
AL049840.1	0	0	0	0	0	0	0	0	0	0	0	0	0	0	0	0	0	0	0	0	0	0	0	0.634992	0	0	0	0	0	0	0	0	0	0	0	0	0.698952	0	0	0	0	0	0	0	0	0	0	0	0
AC233968.1	0.043299	0.0176741	0	0.0120278	0	0	0.0186217	0.023137	0.0163279	0.0296858	0.0358017	0.0227792	0	0	0	0.0194052	0	0.0218898	0	0	0.049883	0	0.050062	0.601777	0.0400131	0.0311658	0.0228182	0.0120788	0.0752544	0.0916949	0.0351302	0.0680815	0.0267295	0	0.0249235	0.0233975	0.151798	0.0670772	0.0174167	0.03327	0.0350213	0	0.0819577	0.0447212	0	0.0430519	0.0292836	0	0.0198433
ZNF578	0.0352342	0.0607248	0.0837206	0.010875	0.0045741	0.0831666	0.0639805	0.115057	0.0177156	0.060839	0.145667	0.0535497	0.0646287	0.122985	0.0889102	0.0842177	0.0238268	0.0435422	0.0704346	0.0162694	0.249565	0	0.122213	1.84995	0.00241188	0.0169073	0.00825252	0.0131054	0.0136084	0.0110542	0.0952899	0.120035	0.113588	0.0279717	0.306473	0.162894	0.00748634	0.00909727	0.0267707	0.0180488	0.0158324	0.00202223	0.0474258	0.0121305	0.0262118	0.0103802	0.00794312	0.0829539	0.0340889
AP004372.1	0	0	0	0	0	0.0321997	0	0	0	0	0	0	0	0	0	0	0	0	0	0	0	0	0	0	0	0	0	0	0	0	0	0	0	0	0	0	0	0	0	0	0	0	0	0	0	0	0	0	0
AC009806.1	0.27114	0.442704	0.453783	0.0301273	0.190076	0.733087	0.839591	0.521586	0.572577	0.619647	0.0896767	0.142644	0.492368	0.0920833	1.34884	0.437458	0.264032	0.05483	0.670749	0.0751193	0.124948	0.0362097	0.188094	2.73205	0.300677	0.117097	0.228622	0.393317	0	0	0	0.0852658	0.301286	0.0645756	0.0624288	0.0586064	0.207396	0.63006	0.0218128	0.208338	0.043861	0.280112	0.164231	0.336056	0.25934	0.323512	0.0366751	0.0396223	0.0497039
RN7SKP111	0	0	0	0	0	0	0	0	0	0	0	0	0	0	0	0	0	0	0	0	0	0	0	0	0	0	0	0	0	0	0	0	0	0	0	0	0	0	0	0	0	0	0	0	0	0	0	0	0
ARHGAP23	19.6199	33.3706	6.25384	19.451	45.022	7.17654	13.1751	35.8888	25.7931	9.80884	49.4841	46.2506	16.4961	33.9125	7.94634	24.7199	49.4292	13.2926	11.3113	41.4197	34.1706	15.8378	16.4021	30.8328	59.8113	53.7071	27.946	31.4597	25.4782	18.5656	39.5709	46.0727	31.2098	49.9459	32.1822	15.0432	63.3388	36.3063	37.6133	49.2262	34.9853	21.2126	39.1423	24.2984	21.5846	45.7071	22.1937	32.1433	63.7343
ACE	0.333089	1.40632	2.01149	0.715914	1.72573	1.01689	2.19654	1.66481	3.65655	0.835036	0.653761	1.3063	2.16617	1.62256	0.898735	5.36501	1.97194	1.2689	0.77179	0.964769	0.82691	5.45699	2.86308	3.38432	0.688172	0.435911	3.32276	1.52613	3.36823	1.60553	0.394909	1.56591	2.13932	1.24804	2.79656	3.00713	1.65994	1.01899	0.759235	0.912589	1.16745	0.198125	1.97423	2.43254	1.30334	1.70389	4.21646	1.38159	1.2505
GPATCH11	1.66497	1.4673	2.16341	1.94677	0.887195	2.98001	2.19911	2.50527	2.24872	0.980711	1.87206	1.83982	2.31733	0.768918	2.56152	2.77244	2.34041	1.42988	2.74171	3.63331	1.47138	3.68414	3.94672	9.87569	1.80257	3.49998	1.49787	2.48751	3.02291	3.2358	3.91881	2.13597	1.43638	2.61316	1.9729	3.81338	2.016	1.54327	4.58158	2.4409	2.96945	1.05795	2.76384	2.21614	1.89902	1.71781	2.07776	2.17856	3.22773
AL445933.2	0.106205	0	0	0.0590041	0	0	0	0	0	0.0485429	0	0	0	0	0	0	0	0	0	0	0	0	0	2.95211	0.0654303	0.152889	0	0	0.0615288	0	0	0.0834961	0	0	0	0	0	0	0	0	0.0859014	0	0	0.109694	0	0	0	0	0.146017
RNU6-535P	0	0	0	0	0	0	0	0	0	0	0	0	0	0	0	0	0	0	0	0	0	0	0	0	0	0	0	0	0	0	0	0	0	0	0	0	0	0	0	0	0	0	0	0	0	0	0	0	0
TULP4	2.06873	2.69694	2.07471	1.39751	1.88841	1.81177	2.10849	3.75823	1.72782	1.55288	2.76942	2.78051	2.12736	1.75643	1.78633	2.78038	2.53904	1.3435	2.15618	2.47695	1.48505	2.89885	3.26065	24.1706	3.18412	1.8551	1.92929	3.00244	2.72349	1.92446	2.2466	2.20634	1.80177	4.51774	1.59036	3.86491	3.93405	1.56691	3.08156	5.74392	3.42246	1.3242	3.31647	4.00125	1.74643	2.61956	2.00957	3.01304	3.71984
IPO5	8.42496	13.8675	23.7491	10.0064	12.239	24.6362	22.3784	15.9301	12.2296	28.807	14.8275	10.7646	18.4122	13.6045	23.8938	15.124	21.7501	8.58912	21.2214	12.3238	10.561	26.9135	14.4751	21.755	21.6832	20.1719	7.47496	22.0055	25.4195	10.2058	20.4821	14.3956	9.35629	12.0998	6.91498	20.1525	14.9384	12.168	16.7454	15.6506	16.5615	15.0159	11.8609	12.6302	10.505	11.3081	10.7758	23.6749	13.8584
HTR5BP	0	0.0201724	0	0.00686396	0.00721756	0	0	0.0264075	0	0	0	0.00649978	0	0.0524487	0	0.0110741	0.0300774	0	0.0138925	0.0427864	0	0.0494982	0.0142846	1.30929	0.00761152	0.0355711	0.0520872	0	0.0357883	0	0.00668265	0.0485656	0.0152539	0.0147124	0.0711162	0.0133524	0.0236257	0	0.0198786	0.0094932	0.0199858	0.00638184	0.0467713	0.0510427	0	0.0163791	0.0167115	0.0541633	0.0509585
AL591848.4	0.0729548	0.536026	0.293939	0.0180139	0.355161	0.242648	0.543848	1.58534	0.250656	0.248237	1.11932	0.486158	0.347927	0.43359	0.403254	0.595792	0.626554	0.147529	0.227874	0.286338	0.379773	0	0.459238	12.0687	1.43826	0.134196	0.683495	0.0633162	0.0469618	0.0801098	0.00876906	0.605419	0.125102	0.617784	0.419938	0.337282	0.75438	0.251153	1.40859	0.361256	0.721206	0.117241	0.828547	0.56932	0.403172	0.209556	0.0164467	0.0118456	0.390065
AL132796.2	0	0	0.0141373	0	0	0	0	0	0	0	0	0	0	0	0	0	0	0	0	0	0	0	0	0.0792453	0.00936739	0.0109442	0	0	0	0	0.00822425	0.0239076	0.00938637	0.00905315	0.0175043	0.00821629	0	0	0	0	0	0	0.0115122	0	0	0	0	0	0
MTND6P12	0	0	0	0	0	0	0	0	0	0	0	0	0	0	0	0	0	0	0	0.0373438	0	0	0	0	0	0	0	0	0	0	0	0	0	0	0	0	0.0343674	0	0	0	0	0	0	0	0	0	0	0	0
CNGA2	0	0	0	0	0	0	0	0	0	0	0	0	0	0	0	0.00890145	0	0.0200824	0	0.0137569	0	0	0.0114821	0	0	0	0	0	0	0	0	0	0	0	0	0	0	0	0	0	0	0	0	0	0	0	0.00671643	0	0
C1GALT1P1	0.0516884	0	0.048059	0.0430746	0.0150979	0	0	0.11048	0.0584745	0	0.128215	0.0271928	0.0426645	0.0658282	0	0.023165	0.0157292	0	0.0290608	0.053701	0	0	0.0896427	0.987765	0.031844	0.0186021	0.190676	0.0288383	0	0	0.0559158	0.162545	0.175497	0.123103	0.773567	0.125689	0.675418	0.0600553	0.0207913	0.0992907	0.104517	0.0266994	0.0978375	0.186852	0.0494389	0.274099	0.0349575	0.0188834	0.0710642
PIAS3	10.508	8.02378	5.11382	7.07122	3.72973	5.00547	8.09627	11.5555	5.74279	4.18979	9.91383	11.1673	6.44467	6.15667	5.47295	7.54439	7.16178	1.94252	4.31402	7.53774	6.80194	5.56549	11.1131	3.23588	9.41107	19.6338	7.86504	8.90512	8.20177	8.00478	6.15893	7.60727	3.26873	37.9404	3.48618	25.0075	7.98236	6.2111	14.5981	13.4749	14.3784	3.65185	15.5083	11.6033	11.709	6.78676	5.32011	17.7009	9.54544
VXN	0.0436121	0.0356038	0.112638	0.0242295	0.0254777	0.495991	0.141715	0.178667	0.10233	0.157255	0.18431	0.119818	0.247987	0.0905137	0.141494	0.039091	0.0648829	0.0342971	0.19616	0.0100689	0.014887	0.16502	0.033616	0.117858	0.0208976	0.0279032	0.0204295	0.18114	0.115102	0.0273653	0.0104842	0.0190483	0.239314	0.0461636	0.100415	0.0261852	0.0401545	0.0225207	0.00779673	0.0148936	0.0117582	0.225276	0.231141	0.00500496	0.0324443	0.0963628	0.173695	0.00708126	0.106596
RPL23AP89	0	0	0	0	0	0	0	0	0.0832402	0	0	0	0	0	0	0	0	0	0	0	0	0	0	0	0.135992	0	0.116328	0	0	0	0	0.173541	0	0	0	0	0	0	0	0	0	0	0	0	0	0.0731601	0	0	0
DHX38	7.41106	8.21383	9.28083	8.23224	6.21633	12.1934	11.8853	9.43576	8.23222	9.63223	10.2399	8.94302	10.7992	10.7851	11.6513	10.2596	10.5532	9.90015	11.8658	13.1315	5.70218	12.6891	8.38958	7.99405	5.99138	17.0635	10.348	9.52365	9.13302	9.71967	10.4798	9.87187	10.879	15.0608	5.97992	8.44935	8.94591	4.98307	11.3173	9.48177	10.8684	6.85639	13.0313	9.94856	8.96329	8.20024	9.80594	7.85576	9.79782
AC067945.1	0	0	0	0	0	0	0	0	0.034071	0	0	0	0	0	0	0	0	0.137031	0	0	0	0	0	0	0	0	0	0	0	0	0	0	0	0.0268979	0	0	0	0	0	0	0	0	0	0	0	0	0.0305527	0	0
RNU6-680P	0	0	0	0	0	0	0	0	0	0	0	0	0	0	0	0	0	0	0	0	0	0	0	4.19094	0	0	0	0	0	0	0.144982	0	0	0	0	0	0.170855	0	0	0	0	0	0	0	0	0	0	0	0
TRAJ30	0	0	0	0	0	0	0	0	0	0	0	0	0	0	0	0	0	0	0	0	0	0	0	0	0	0	0	0	0	0	0	0	0	0	0	0	0	0	0	0	0	0	0	0	0	0	0	0	0
RPL7AP72	0	0	0	0	0	0	0	0	0	0	0	0	0	0	0	0	0	0	0	0	0	0	0	1.20963	0	0	0	0	0	0	0	0.0288105	0	0	0	0	0	0	0	0	0	0	0	0	0	0	0	0	0
RPL38P1	0	0	0	0	0	0	0	0	0	0	0	0	0	0	0	0	0	0	0	0	0.102445	0	0	0	0	0	0	0	0	0	0	0	0	0	0	0	0	0	0	0	0	0	0.100991	0	0	0	0	0	0
DSTNP2	2.90358	2.41199	4.45214	1.45748	3.54127	3.44319	3.83388	2.92615	3.36162	2.27009	2.23234	1.88933	5.10867	2.70312	2.72693	3.65274	2.68175	4.91878	3.26496	2.85787	2.07357	8.09537	10.2185	2.5664	3.45211	5.90316	4.48311	2.04629	5.71048	7.94689	1.41898	3.78453	2.32704	2.13827	2.43371	7.36332	3.94513	1.67693	1.87486	5.26449	2.6781	1.99977	3.37473	2.86742	7.01612	2.75195	2.96281	1.97265	3.75856
POU6F2-AS2	0.273778	0.134103	0	0	0.383851	0	0.0470977	0.819248	0	0	0	0.172838	0	0	0	0.343555	0.733152	0.110727	0	0.720576	1.09341	4.02181	0	4.28063	0.640937	0.157648	0.750249	0	0	0	0.621955	0.0860952	0	1.40188	0.126072	0.147941	0	0	0	0	0.531452	0.905079	1.07789	0	0	0	0.851732	0	0.0501874
RNU6-1244P	0	0	0	0	0	0	0	0	0	0	0	0	0	0	0	0	0	0	0	0	0	0	0	0	0	0	0	0	0	0	0	0	0	0	0	0	0	0	0	0	0	0	0	0	0	0	0	0	0
AC019070.1	0	0	0	0	0	0	0	0	0	0	0	0	0	0	0	0	0	0	0.234423	0.144396	0	0	0	8.69233	0	0	0	0	0	0	0	0	0	0	0	0	0	0	0	0	0	0	0	0	0	0	0	0	0
AC016396.2	0.0198619	0.0486443	0.0369346	0	0.0232062	0	0.102505	0.148586	0.0149797	0.0181565	0.0164228	0.0940426	0.131155	0	0	0.12462	0.0241766	0	0.0223339	0.0137569	0	0.0397872	0	0	0.0489457	0.0428886	0.0837366	0.0221629	0.0460272	0.0280412	0	0	0.0245225	0.0236519	0	0.0107328	0	0.0153847	0	0.0152615	0	0	0.165419	0	0.15198	0	0.0134329	0.0725617	0
ZNF812P	43.3445	1.92413	0.0937506	3.81624	14.5714	0.754567	0.444486	4.33055	1.11217	0.0633688	4.37701	9.63449	1.47728	0.727677	0.0408915	3.2649	2.4777	0.649931	0.0992074	1.79832	0.561453	0.0757436	0.990928	3.96322	3.2302	0.190512	3.63988	1.35717	0.0584151	5.16032	0.0749906	2.31867	1.53279	0.142584	21.1844	0.360969	0.22495	0.859117	6.49948	9.61672	17.4628	4.9219	9.80996	32.7659	0.747429	3.86818	1.72187	0.0460457	3.56389
KANK3	0.728276	2.8193	1.15769	2.1405	1.07506	1.94334	4.10206	1.03775	4.03972	1.97575	2.0979	3.36998	2.17829	1.21007	1.23645	2.28121	1.89211	9.05011	1.268	0.325433	1.43144	0.580413	0.760541	0.789057	1.37014	2.67736	1.14726	0.838861	0.381088	0.552789	0.542169	0.905006	1.14088	0.993133	1.63175	0.380844	0.748738	0.837065	0.998528	0.758157	0.405367	0.444953	1.64828	0.776462	1.81261	1.05374	1.1016	0.863985	0.968977
AC010636.2	0	0.044016	0	0	0	0.0520624	0	0.0576209	0	0	0	0	0.0445034	0	0	0	0	0	0	0	0	0	0	1.03034	0.0332165	0	0.056827	0	0	0	0	0	0.0332839	0	0	0.0582696	0	0	0	0.0414282	0.0436089	0	0.0408218	0	0	0	0	0	0.0247091
ACOT9	2.80551	3.87948	8.09522	2.78264	2.25152	8.35332	8.74585	4.94149	7.60123	10.2126	3.92464	4.35744	7.94156	6.82867	12.6248	5.73925	4.18892	8.71863	10.7309	8.83889	3.79971	7.85082	7.45474	4.94176	1.0068	8.15769	7.75982	5.84095	11.9364	12.8117	10.559	5.17425	4.38314	3.81574	1.88778	6.20571	5.06267	4.06105	7.53153	4.43567	4.99398	3.14612	6.50756	5.17316	7.63946	4.05578	13.874	10.6039	6.4593
RNA5SP309	0	0	0	0	0	0	0	0.141878	0	0	0	0	0.219158	0	0	0	0	0	0	0	0	0	0	0.461267	0	0	0	0	0	0	0	0	0	0	0	0	0	0	0	0	0	0	0	0	0	0	0	0	0
AC090857.1	0	0	0	0	0	0	0	0	0	0	0	0	0	0	0	0	0	0	0	0	0	0	0	0	0	0	0	0	0	0	0	0	0	0	0	0	0	0	0	0	0	0	0	0	0	0	0	0	0
CFI	5.52718	7.9928	4.22742	3.54687	9.71646	3.50666	9.12102	5.52661	8.90681	5.28166	2.69645	9.34624	7.48781	6.97444	1.61807	9.28994	7.25389	6.83697	2.09075	15.2678	2.09744	5.52873	4.27433	1.26179	0.912816	0.935777	2.64868	2.99055	4.83473	7.588	7.73136	0.702337	1.40339	0.912466	1.44653	13.9995	2.20833	0.962017	3.94696	10.4807	0.746068	0.303887	7.15432	0.757664	3.29981	5.13216	4.46018	1.68757	8.58435
LINC02367	0.0769672	0.10996	0.107344	0.0463239	0.0786859	0.0185802	0.0441353	0.0411278	0.130608	0.0615636	0.0159101	0.0708606	0.0847066	0.0544567	0.0069364	0.0632393	0.0741688	0.752276	0.0144244	0.115504	0.098523	0.304077	0.200225	1.54884	0.56506	0.101566	0.121683	0.014314	0.0557377	0.0996078	0.218563	1.15977	0.158379	0.458269	0.56856	0.0693179	0.0817674	0.198725	0.00773987	0.044355	0.0830041	0.135837	0.0679868	0.0529969	0.202448	0.0297609	0.13881	0.0890419	0.14991
AC093817.1	0	0	0	0	0	0	0	0	0	0	0	0	0	0	0	0	0	0	0	0	0	0	0.0400743	3.37202	0	0	0	0	0.0401604	0	0.0562429	0	0	0	0	0.0187295	0	0	0	0	0	0	0	0	0	0	0	0.0253251	0
MIR519B	0	0	0	0	0	0	0	0	0	0	0	0	0	0	0	0	0	0	0	0	0	0	0	16.2981	0	0	0	0	0	0	0	0	0	0	0	0	0	0	0	0	0	0	0	0	0	0	0	0	0
TAS2R15P	0.0909838	0.371385	0.112794	0.0336985	0.141738	0.175711	0.156519	0.356529	0.251604	0.235653	0.401226	0.223374	0.375498	0.257496	0.19679	0.108736	0.110748	0.153323	0.409231	0.168047	0.465861	0.283512	0.315585	13.4354	0.298949	0.218295	0.223756	0.101524	0.193272	0.171269	0.278871	0.381491	0.0561665	0.36115	0.139658	0.376931	0.309306	0.0939659	0.0853944	0.163124	0.17171	0.062663	0.137774	0.156621	0.0870242	0.140723	0.123067	0.132957	0.111191
OR4M1	0	0	0	0	0	0	0	0	0	0	0	0	0	0	0	0	0	0	0	0	0	0	0	0	0.0310735	0	0	0	0	0	0	0	0	0	0	0	0	0	0	0	0	0	0	0	0	0	0	0	0
AC079779.4	0	0	0	0	0	0	0	0	0	0	0	0	0	0	0	0	0	0	0	0	0	0	0	0	0	0	0	0	0	0	0	0	0	0	0	0	0	0	0	0	0	0	0	0	0	0	0	0	0
CEACAMP5	0.058573	0.0239088	0	0	0.0342177	0.056559	0.0755719	0.0782469	0.0441753	0.0133859	0	0.0308148	0.0241736	0.0248654	0	0.0262505	0.0534727	0.0296116	0	0.0811383	0	0	0	0.305272	0	0.0421597	0	0	0	0	0	0	0	0.0348749	0	0	0.0373356	0.0453696	0	0	0.0710631	0.0605112	0	0.0907455	0.028012	0	0	0	0.0134216
SCARB1	3.59576	3.633	2.17702	2.48044	2.77177	2.17314	7.06763	3.72625	6.53432	2.28329	2.38994	2.7486	4.48951	2.77203	2.39847	4.61452	3.17533	8.3264	2.14224	4.38169	7.2714	3.11231	10.7487	3.65713	2.16598	18.316	5.43764	8.4202	8.44429	2.25851	3.05996	8.41212	5.31707	5.60239	5.03106	11.8095	8.72076	2.59934	4.79392	5.52022	13.9859	2.46961	5.15039	6.34624	1.09194	3.76684	62.2815	8.19797	27.6042
FAM222A	1.02082	0.796332	0.414809	1.77282	0.23854	0.138731	0.234147	0.767711	0.422016	0.483864	0.32512	0.143212	0.280867	1.41884	0.188084	0.80655	0.763952	1.15448	0.340109	0.822266	2.23012	0.297898	1.26769	0.210185	1.95192	1.23005	1.52224	0.312192	0.674635	0.672561	0.253582	0.564754	0.308086	4.30865	0.470078	6.32115	0.327755	0.544709	0.383242	0.354421	0.330266	0.109366	0.675567	0.55451	0.216976	0.305751	0.542085	0.198899	0.658423
FIP1L1	3.94154	7.06052	3.22311	4.88124	6.25419	3.28287	4.82543	5.80878	4.52416	2.90509	6.30063	5.34925	4.71486	5.50976	3.56208	5.56684	5.40944	3.50103	3.68606	5.60141	3.99815	7.23506	5.67379	6.97711	4.27369	7.51365	3.89778	5.15383	6.85502	3.78001	4.69709	8.56788	4.15148	5.13778	3.123	8.22469	5.11993	2.81282	6.08916	7.13108	7.34134	3.73534	5.13925	4.84142	4.28068	5.82393	5.77748	3.59992	6.43379
XKRX	4.09812	0.238485	0.00776042	4.80861	0.248672	0.0322379	0.0933294	0.383558	0.251794	0.0228894	0.407175	1.13727	0.378913	0.106297	0.0180527	0.359099	1.02612	0.69201	0.00938528	0.716842	0.0256417	0.841553	3.2328	1.24701	1.72259	0.835061	0.395868	0.176955	0.377165	1.50831	0.0541747	0.275597	0.139117	0.824948	1.17226	1.0193	0.292612	0.607713	0.235012	0.0833724	0.324041	0.19401	0.271734	0.00862064	0.415129	0.17151	0.400783	0.0975753	0.73824
RNU6-158P	0	0	0	0	0	0	0	0	0	0	0	0	0	0	0	0	0	0	0.316472	0	0	0	0	0	0	0	0	0	0	0	0	0	0	0	0	0	0.179398	0	0	0	0	0	0.21309	0	0	0	0	0	0
RNU7-71P	0	0	0	0	0	0.452943	0.40347	0	0.353771	0.214398	0.387852	0	0	0	0	0.420445	0	0	0	0	0	0.313214	0	31.7813	0	0	0	1.04683	0	0	0	0	0	0	0	0	0	0	0	0.720851	0	0	1.06545	0.48448	0	1.24372	0.317239	0	0
CCT6B	0.487038	0.556648	0.428689	0.353562	1.07739	0.282175	0.720549	0.704414	0.891365	0.65002	0.896695	0.901918	0.40201	0.612001	0.266867	0.465652	0.624457	2.89558	0.372405	0.584714	0.912718	0.260168	1.09619	1.94043	0.612107	0.285123	1.05404	0.351439	0.432646	0.495076	0.460135	0.638166	0.493083	1.01302	0.231753	0.178963	0.89823	0.296771	0.350022	0.399179	0.609278	0.228097	0.457254	0.14085	0.273294	0.667202	0.355741	0.109131	0.696393
RNU6-1071P	0	0	0	0	0	0	0	0	0	0	0	0	0	0	0	0	0	0	0	0	0	0	0	0	0	0	0	0	0	0	0	0	0	0	0	0	0	0	0	0	0	0	0	0	0	0	0	0	0
BX005266.2	0.0123766	0	0.0115075	0.0343802	0.0361513	0.023902	0.0319369	0.00661348	0	0.00565693	0.0204671	0.032556	0.061295	0	0	0.0332806	0.0225977	0.0875979	0	0.0342893	0.0475285	0.0413211	0.0286194	0.0645044	0.0076249	0	0.0260894	0.0207156	0.00717024	0	0.033472	0.0583812	0.252132	0.058953	0.0142483	0	0.0315563	0	0	0	0	0.210971	0.0374828	0.178964	0.0473518	0.131264	0.0502226	0.0271293	0.0907522
BRD7P2	0.101343	0.236382	0.13461	0.0804326	0.0676609	0.0978581	0.112075	0.170195	0.163783	0.105875	0.359122	0.167563	0.2151	0.110628	0.156569	0.220604	0.105735	0.0292765	0.0976764	0.0902475	0.0333579	0.0676696	0.0502165	0.125757	0.196224	0.250096	0.0915545	0.064619	0.0754867	0.102198	0.117462	0.261784	0.125123	0.181021	0.100002	0.0391161	0.064598	0.0448561	0.180528	0.133491	0.140518	0.0897397	0.23019	0.0448593	0.0138475	0.479831	0.088122	0.126938	0.212315
HOMEZ	5.60954	6.7343	2.38322	4.39359	8.8358	2.47506	2.29221	6.11726	4.27287	0.64854	11.0048	8.24604	3.84521	6.26537	2.24949	3.41431	5.23097	2.58651	0.989331	7.94674	3.21075	3.44003	8.41438	11.9099	4.49298	4.78806	3.75754	2.48844	3.85383	6.28973	2.13464	4.34613	8.41081	3.10378	2.86886	5.18304	7.77044	4.69171	4.38392	8.62051	7.6428	8.28819	4.18941	6.37686	3.03538	9.63132	3.30195	2.75351	11.1385
TBC1D8	4.08863	10.7566	1.65341	6.02625	7.6782	3.66861	4.12704	11.8317	4.61838	2.82237	16.5329	7.41307	5.87127	10.0536	4.11883	5.47625	5.68413	3.52996	3.6633	7.34803	4.63506	5.10491	2.59567	36.6018	5.3081	6.02693	2.55806	2.84883	5.49994	3.10364	3.34252	5.6839	6.32731	8.93727	8.00611	8.11617	7.56565	9.71785	5.33751	8.01543	1.76297	4.39269	9.79931	9.34733	2.33481	7.9821	2.52844	10.1524	50.0419
SLC16A10	0.488399	0.075654	0.0209587	0.109927	0.0907163	0.0386959	0.0107716	0.0441656	0.697026	0.104175	0.159462	0.0250354	0.0289429	0.119085	0.0081259	0.127963	0.0792661	0.298825	0.0816737	0.228988	0.0615565	0.168913	0.555997	15.7774	1.11407	0.164052	0.417092	0.134149	1.31753	0.311171	0.224885	0.383969	0.0603002	0.181935	0.0144169	0.53866	0.0335263	0.0135802	0.0785821	0.0558103	0.0465933	0.015525	0.60872	0.142279	0.982201	0.0215828	0.335392	0.311104	0.0321392
SNORD28	0	0	0	0	0	0	0	0	0	0	0	0	0	0	0	0	0	0	0	0	0	0	0	0	0	0	0	0	0	0	0	0	0	0	0	0	0	0	0	0	0	0	0	0	0	0	0	0	0
SF3B3	14.7124	10.8767	8.73606	20.1661	12.8829	8.09455	12.3604	12.0916	10.8088	6.4511	15.1612	12.3481	9.31925	10.6288	7.41623	17.3046	12.3996	10.5473	6.89566	22.4931	8.53394	26.1713	25.0989	17.8624	14.3568	21.2789	12.5758	11.9333	16.0347	15.3383	20.3849	17.9805	16.7628	14.7145	7.07025	16.9142	17.3547	10.0601	20.6271	15.5849	23.8838	11.8571	19.5383	11.5372	11.252	15.2443	16.369	15.1908	18.224
SPAG17	5.61296	0.298269	0.00547909	3.71914	0.876128	0.00284512	0.0709621	0.651819	0.239995	0.0067336	0.294787	2.18718	0.0924173	0.347727	0.00318645	0.205997	0.609704	0.0714995	0.00993943	1.33058	1.17448	0.013772	0.0749463	1.65848	3.66131	0.0381741	0.242228	0.0230144	0.0170699	0.158073	0.0286867	1.36206	0.576593	0.314025	0.183169	0.452175	0.734344	0.1415	0.156444	0.504867	3.0981	4.10627	0.546556	0.821668	0.208547	1.05662	0.0398542	0.0129171	2.52778
RGS22	0.0663468	0.404424	0.423592	0.105666	0.0930218	0.555234	0.44513	0.238715	0.6972	0.285055	0.201149	0.137291	0.730184	0.206547	0.50226	0.566937	0.209975	0.366723	0.273549	0.0091907	0.0135885	0.0177207	0.0511399	1.3601	0.0190748	0.0191021	0.0372952	0.0814364	0.0153749	0.0187338	0.00478488	0.00347737	0	0.0816405	0.0254601	0.0597531	0.00845817	0.00685214	0.00711668	0.0407836	0	0	0.18084	0	0.0930739	0.00293192	0.0149571	0.00969542	0
CGA	0	0.0402388	0	0.088997	0.0071986	0	0.0317971	0	0.0278804	0	0	0.0777924	0	0.0732353	0	0.0331349	0.487474	1.32067	0	0.00853479	0.0283922	0	0.0284941	2.6331	0.015183	0	0.155851	0.0687497	0	0.0347937	0.0266604	0	0	0.829065	0.0141859	0.0133173	0	0.0286341	0.0991318	0.00946826	0	0.0572857	0	0.254543	0.0235722	0	0	0.288112	0.0112944
AC104446.3	0	0.287204	0	0	0	0	0	0.563965	0.265328	0	0.581778	1.11049	0	0.59739	0	0	0	0	0	0	0	0	0.406754	9.77887	0.216738	0.253222	0	0.19628	0	0	0	1.10632	0.217177	1.2568	0.810014	0.570313	0.224247	0.272501	0.283021	0	0.853645	0	1.33181	0	0	0	0	0.5141	0.483681
ADCK1	1.79442	0.998219	1.7767	1.01457	1.4008	1.66627	1.93957	1.94883	1.43717	1.0355	2.12709	2.35589	1.72145	0.997711	1.53988	1.32847	1.23386	2.41377	1.38088	1.67548	1.14239	2.46353	4.28404	1.69204	1.89467	0.975358	1.77413	1.63315	1.18371	1.41242	1.04503	2.72576	2.87228	1.52856	1.37719	1.76196	2.50016	1.86143	1.59476	2.5705	3.14678	2.75062	3.69511	2.40554	1.67582	2.82452	1.75415	1.74428	3.39617
AC098799.2	0	0	0	0	0	0	0	0	0	0	0	0	0	0	0	0	0	0	0	0	0	0	0	0.11266	0	0	0	0	0	0	0	0	0	0	0	0	0	0	0	0	0.0262257	0	0.0490991	0	0	0	0	0	0
FBXO17	0.822768	2.15866	3.38181	0.668317	1.49499	3.13407	4.5488	3.00478	2.48638	2.94624	1.76879	1.57617	3.94361	1.55611	4.31394	2.28363	0.884082	1.83592	2.65428	1.5131	3.82201	0.121244	0.380512	0.118293	3.84185	0.437012	0.735611	0.712308	0.509535	0.728999	0.715117	0.147212	0.19616	0.804084	1.26728	0.490592	0.11574	0.413147	0.789721	0.697597	0.123916	0.668271	2.34571	0.152377	1.06918	0.124121	2.22579	0.356553	1.40944
SNORA14B	0.416953	0.170195	0	0.115823	0	0.201308	0	0.1114	0.157231	0.190576	0.344757	0.329033	0.17208	0.177005	0.450917	0.560594	0.634411	0.421582	0.70327	0	0.160118	0.278412	0.482079	36.9424	0.385312	0.600229	0	0.465257	0.241557	2.0603	1.69145	1.1473	0.128698	0.372386	1.20002	0.337963	0.531549	0.161482	0.419291	0.160189	0.505864	0.215375	0.315689	0.645973	0.398807	0	1.26896	2.28489	1.91084
RNA5SP213	0	0	0	0	0	0	0	0	0	0	0	0	0	0.450861	0	0	0	0	0	0	0	0	0	0.461267	0	0	0	0	0	0	0	0	0	0	0	0	0	0	0	0	0	0	0	0	0	0	0	0	0
MRPL48P1	0	0.0361263	0	0	0.0258516	0	0	0	0	0	0	0	0	0	0	0	0	0	0	0.1226	0.0339873	0.0590969	0.051164	0.0768779	0	0.0318518	0	0	0.076911	0.0624755	0	0.0347901	0	0	0	0	0	0.0342769	0	0	0.0715845	0	0	0	0	0	0	0.0323333	0
AC078905.1	0	0.0451401	0.102822	0	0	0	0	0.0295463	0	0	0	0.0290894	0	0	0	0.0495613	0	0	0	0	0	0.0738421	0	0	0	0	0	0	0.0320337	0	0.0299078	0	0	0	0	0	0	0	0	0	0	0	0	0	0	0	0	0	0
AL590677.2	0	0	0	0	0.0865348	0	0	0	0	0.0338523	0	0.155858	0	0	0	0	0	0.0748863	0	0	0	0	0.256897	0	0.0912581	0	0	0	0	0	0	0.174683	0	0	0.170529	0.040022	0	0.229475	0	0	0	0.114772	0	0	0	0	0.0500904	0	0
RNU6-1006P	0	0	0	0	0	0	0	0	0	0	0	0	0	0	0	0	0	0	0	0	0	0	0	0	0	0	0	0	0	0	0	0	0	0	0	0	0	0	0	0	0	0	0	0	0	0	0	0	0
SLC38A11	0.0608307	0.111736	0.103692	0.202774	0.076996	0.151742	0.296498	0.135438	0.24086	0.0417056	0.117361	0.168013	0.242685	0.146335	0.12609	0.277167	0.209794	0.338283	0.0570014	0.224709	0.330936	0.00338487	0.017583	5.39846	0.0968138	0.0510822	1.48532	0.138584	0.0646097	0.0357839	0.0137096	0.0518091	0.0344229	0.132803	0.332643	0.0410888	0.416828	0.0196326	0.0468983	0.358348	0.364911	0.0733176	0.29937	0.445037	0.0436375	0.127688	0.222845	0.0259272	0.789873
AC006372.1	0	0	0	0	0	0	0.0443374	0.0275441	0.0777518	0	0	0	0	0	0	0	0	0	0	0	0	0	0	0	0	0	0	0	0	0	0.111524	0.0810494	0	0	0	0	0	0	0	0	0	0	0	0	0	0	0	0	0
CD1D	0.587121	0.458915	0.255526	0.839755	0.437859	0.132686	0.676927	0.801015	2.8735	0.188419	0.506118	1.19609	1.60852	0.562125	0.135095	2.38495	1.44453	8.2099	0.688287	0.38935	0.566063	0.46711	0.779928	0.69446	0.277055	0.341675	0.552985	1.35906	0.578966	1.07581	6.87167	0.373194	0.609214	0.119005	0.316384	0.337513	0.48572	0.299957	0.532628	0.825475	0.303114	0.0838845	0.775561	0.412872	0.477932	0.496826	2.91471	0.319458	0.538139
CBX7	5.43196	16.0166	17.5401	4.49111	8.38938	28.9905	27.68	13.6966	13.1807	19.2553	16.6993	6.77514	26.3226	6.96595	27.361	8.05727	8.97205	8.81051	23.3674	4.88055	0.967662	0.649852	2.64736	3.36841	3.93446	1.90875	0.993958	6.34748	1.97996	1.48052	1.13852	2.58305	4.36159	2.26846	2.17133	1.72243	5.65051	2.11543	1.31857	2.48689	3.97552	1.98943	6.7003	3.26883	6.51249	3.32059	1.48734	1.08594	9.64639
NTPCR	2.52969	1.72895	1.91961	1.03064	2.67459	2.03987	2.94395	2.82397	1.78737	1.66661	3.15879	2.17512	2.25362	1.17413	3.21763	2.12265	2.04957	2.18622	1.65482	1.37219	1.92654	1.9606	3.31068	2.51349	3.08852	1.98821	1.37709	1.13901	2.1145	4.11279	3.18308	3.09134	3.3567	1.62035	2.35637	2.35982	3.23061	1.21692	2.14506	1.06259	2.71949	3.71286	1.93816	2.75763	2.56053	2.34286	1.73847	3.35556	2.57817
RAB35	15.8356	12.8021	12.0105	18.9484	12.9587	12.0072	13.5486	11.3186	18.065	13.769	13.1283	14.696	12.7648	17.7049	11.7525	13.8929	13.0832	18.5089	11.5667	20.5597	7.50808	19.3582	15.4287	10.9167	11.8597	21.1895	11.004	15.6946	20.6794	16.6762	24.0837	18.017	14.1991	17.549	13.7755	19.1787	14.532	8.40675	10.5721	16.2971	17.8172	12.0763	18.4162	12.3589	12.8775	15.2559	27.941	12.9867	12.5165
INSL6	0.0998026	0.0407382	0	0	0.0437277	0	0	0.0133325	0.0376352	0	0.0206304	0	0	0	0	0	0.0151854	0.0252277	0	0.0345629	10.0606	0	0.0576956	15.6913	0	0	0	0.0139206	0	0	0.0134956	0.0784627	0	0	0.0287239	0.0269652	0.0318081	0.0386526	0.0200724	0	0	0.0515526	0.0566729	0.0257702	0	0.0165389	0.0168744	0	0.0114345
MT-ND6	1323.43	4849.84	3093.27	3038.41	4137.46	3087.52	2626.94	4386.94	1703.88	3155.91	5891	5389.45	3230.1	3281.35	2432.93	1170.09	5089.69	1194.91	1225.98	2053.61	2114.16	397.37	617.398	389.758	400.317	2673.4	3390.13	1656.38	288.554	418.309	277.582	695.994	4537.57	1882.99	6403.95	1472.86	756.956	3717.64	1028.36	3732.69	828.041	3737.72	1047.51	2882.52	938.08	1502.63	555.151	760.829	1726.24
TNFRSF17	0.125869	0.0616538	0.0702186	0.755232	0.0294125	0.0486164	2.46846	0.107614	4.72749	0.0115061	0.541188	0.0927061	2.14023	0.0427471	0.0272244	0.293334	3.4013	15.272	0.141535	0.0697441	0.270683	0.268949	3.25985	0.0437338	0.0310179	0.308034	0.291861	2.23317	0.860467	1.84811	0.0136164	0.296867	0.0310808	0.0299774	0	0.204048	0.12837	0.0779967	0.232898	1.83759	0.081445	0	0.590858	0.0260007	0.40933	0	1.0045	0.5702	0.0230736
CHD6	2.54825	5.7758	4.03285	2.11972	3.23338	4.25945	4.31861	8.13063	2.26748	4.37568	6.60111	3.80277	4.14918	4.04632	3.69958	5.09856	6.25698	1.30741	3.98334	6.21263	3.0834	1.88247	3.52447	17.0781	15.4009	1.414	6.2704	3.35369	2.4632	1.78335	2.17149	2.71764	1.87443	3.6834	4.15386	8.15648	5.13708	4.50323	2.75768	6.70229	4.75066	1.25145	6.67811	4.71036	2.32111	2.72059	1.52668	2.70625	4.1116
NT5CP1	0.110587	0	0.102822	0	0	0	0.0475603	0.0295463	0.0417019	0	0.228596	0	0	0.0469462	0.119595	0	0	0.111814	0	0.15319	0	0	0	7.10841	0.0340649	0	0	0.0616991	0.0640673	0	0	0.260823	0	0.0658443	0	0.0896367	0.140981	0.0856585	0	0	0	0.0571231	0.125593	0.228439	0.052887	0	0.0373956	0	0.658845
ACKR3	18.8834	42.7474	68.306	16.2939	13.9513	36.6607	75.8838	41.2675	70.7761	67.2875	12.9238	41.5801	54.651	48.7754	43.2021	99.7673	97.4947	36.7493	87.4431	24.233	16.4561	3.57047	2.79576	12.2994	3.61678	21.9085	17.4593	11.5647	50.1863	110.722	3.27654	3.4787	5.37076	13.8482	4.17562	15.3969	17.034	19.734	47.2688	28.2913	38.5111	11.6277	28.3208	64.3041	15.7368	10.1459	15.7046	22.8954	55.4484
TMEM155	0.0372279	0.03799	0.0259605	0.031024	0.00543704	0.0718957	0.0960643	0.0447591	0.0701926	0.102094	0.0384774	0.0244816	0.0230464	0.015804	0.0100651	0.11679	0.113288	0.0752825	0.136049	0.0322313	0.0428888	0.0497164	0.0645641	0.12935	0.103209	0.00669899	0.186379	0.0363482	0.107838	0.118257	0.0151023	0.0292678	0.00574543	0.0166244	0.0535723	0.0502922	0.0237299	0.0504632	0	0.0143026	0.0225832	0.0144224	0.0352331	0.0384508	0.0356078	0	0.0251777	0.0340013	0.0469179
NXT1P1	0	0	0	0.0989626	0.104061	0	0	0	0	0.0407084	0	0.046856	0	0	0	0	0	0.0900531	0	0	0	0.118942	0	0.154729	0.109741	0	0	0.0496912	0	0	0	0	0	0	0	0	0	0	0	0	0	0	0	0	0	0	0	0	0
MAU2	4.09854	5.59719	3.77319	3.45271	3.39306	4.21365	4.96545	7.02767	4.8947	2.82901	7.41669	4.9634	5.44032	4.00297	3.9654	4.90501	7.23741	3.13293	3.86467	5.44838	3.48144	3.43818	2.30658	7.84415	6.42843	4.68954	6.75517	5.97664	4.29244	3.28001	3.91744	7.72888	4.88878	5.5903	8.12557	7.16273	8.9063	6.0559	5.18555	5.61545	5.63735	3.72935	19.4888	6.59101	3.46367	5.52728	4.35339	6.46903	8.46105
AL132838.2	0.0896316	0.073173	0	0.0497965	0.157085	0	0	0.19158	0.270398	0.0409677	0.0741118	0.282927	0.0739834	0.837108	0	0	0.218205	0.362507	0	0.0620811	0.137681	0.239399	0.103632	1.09	0.11044	0	0.377881	0	0.103854	0	0.193925	0.0704665	0.0553318	0	0.103186	0.0484342	0.057133	0	0.0721073	0	0.144993	0	0.610768	0.0925758	0.0857309	0.594135	0.060619	0.196471	0.164308
STK17A	6.97487	16.0039	3.40932	18.9259	10.1916	2.1827	4.11877	4.02218	8.60558	8.60367	2.33041	8.33932	8.06945	13.4537	2.56155	8.79848	7.54401	11.4276	3.91828	22.2698	2.80312	7.72927	2.06051	20.5152	4.47595	6.72526	4.30882	7.50337	9.56603	42.0656	20.1814	3.89888	2.30578	3.18672	1.91401	3.50441	3.43335	3.27685	15.5464	4.37498	3.30659	2.21758	4.85412	4.19301	3.47454	2.73252	29.2466	16.8239	13.7332
AL139156.3	0	0	0	0	0.0834599	0	0	0	0	0	0	0.0375799	0	0	0	0	0	0.0722254	0	0	0	0	0	3.72292	0.0440077	0	0.150577	0	0	0	0.0386373	0	0.132291	0	0	0	0	0	0	0	0	0.0737961	0	0	0	0	0	0	0
AC078785.3	0.0662219	0.108124	0	0	0	0	0	0.035386	0	0.0302679	0	0	0	0	0	0	0	0	0	0	0	0	0	0.460182	0	0	0	0	0	0	0	0	0	0	0	0	0	0	0	0	0	0	0	0	0	0	0	0	0.0303486
TTTY23B	0	0	0	0	0	0	0	0	0	0	0	0	0	0	0	0	0	0	0	0	0	0	0	0	0	0	0	0	0	0	0	0	0	0	0	0	0	0	0	0	0	0	0	0	0	0	0	0	0
RNU6-1284P	0	0	0	0	0	0	0	0	0	0	0	0	0	0	0	0	0	0	0	0	0	0	0	10.7568	0	0.202577	0	0	0	0	0	0	0	0	0	0.152084	0	0	0	0	0	0	0	0	0	0	0	0	0
IGKV1D-35	0	0	0	0.0576978	0	0	0	0	0.313303	0	0	0.0546365	0.0857225	0	0	0	0.126414	0	0	0	0	0	0	0	0	0	0.10946	0.115885	0.120333	0.586486	0	0	0	0	0	0.0561194	0	0	0.0417744	0.319196	0	0	0	0	0	0	0.0702375	0	0
SNRPEP5	0.101239	0.0826487	0	0	0.0591425	0.0977575	0.0870799	0.108195	0	0	0.083709	0	0	0	0.109485	0	0.0616154	0.204725	0	0	0	0.1352	0	0.703516	0.0623706	0	0	0.0564836	0	0	0.164278	0.0795917	0.249988	0.0602783	0.233097	0.164119	0	0.0784176	0.081445	0	0	0.156883	0.229953	0	0.0968327	0.201322	0	0.0739712	0.139189
CTAGE16P	0.0233369	0	0	0	0	0	0	0.0062351	0	0	0.00964805	0.0245547	0	0	0	0	0	0	0	0.0242456	0	0.00779138	0	0.0405426	0	0	0	0.00651013	0	0	0	0	0	0	0	0	0	0	0	0	0.0188755	0	0	0	0	0	0.00789152	0	0.010695
AC023389.2	0.0977234	0.119668	0.0908616	0.054292	0.0856334	0.0943631	0	0.0261095	0	0.0223331	0.161605	0.17994	0.0403312	0	0.0528419	0	0.029738	0.0494041	0.054943	0.0338428	0	0.163132	0.0564936	3.73498	0.12041	0.105509	0.154498	0.0545223	0.11323	0	0.132145	0.0768281	0.120654	0	0.056251	0.0528068	0.0311454	0	0.0982713	0.0750886	0	0.176675	0.480932	0	0	0	0.0660915	0.0357014	0.0447853
FBXL17	2.39357	3.67621	4.2642	3.04832	3.42795	4.88008	5.00253	4.44416	3.03307	5.49861	3.63745	3.15993	4.36024	3.57331	4.82496	4.47716	4.29018	1.48851	4.63509	3.82192	1.13068	2.21119	2.00248	5.40997	2.25141	1.7004	1.55529	2.23989	1.7459	2.81687	1.63941	2.51901	3.29307	3.02767	1.45952	1.72205	3.9611	2.08476	4.9561	3.84868	4.45752	1.69981	2.79836	3.42744	2.34572	3.09744	1.3447	2.84479	1.74462
AP002383.4	0	0	0	0	0	0	0	0	0	0	0	0	0	0	0	0	0	0	0	0	0	0	0	0	0	0	0	0	0	0	0	0	0	0	0	0.0130994	0	0	0	0	0	0	0	0	0	0	0	0	0
RNU6-1028P	0	0	0	0	0	0	0	0	0	0	0	0	0	0	0	0	0	0	0	0	0	0	0	0	0.186441	0	0	0	0	0	0	0	0	0	0	0	0	0	0	0	0	0	0	0	0	0	0	0	0
AC012065.2	0	0.0612702	0.558254	0	0	0.869651	0.258221	0.48125	0	0.411644	0.372338	0.039484	0.309744	0	0.892817	0.134543	0.0913551	0	0.928317	0.415861	0	0	0	0.130385	0.0462374	0.0540206	0	0.0837463	0	0.105959	0.0405949	0.0590039	0.0463311	0	0.172803	0	0.0478394	0	0	0	0.121407	0	0.113648	0	0	0	0	0	0
C4A-AS1	0	0	0	0	0	0	0	0	0	0	0	0	0	0	0	0	0	0	0	0	0	0	0	0	0	0	0	0	0	0	0	0	0	0	0	0	0	0	0	0	0	0	0	0	0	0	0	0	0
MGP	34.9591	91.113	335.069	55.3336	27.1701	387.825	522.187	118.99	411.648	359.73	36.1015	146.157	274.553	84.7258	265.282	258.873	81.4979	146.662	283.074	7.26111	41.8722	42.1646	151.444	11.1907	50.5651	98.8092	27.0896	67.5222	16.7006	30.5348	6.10885	9.17255	7.73576	17.8496	35.7646	12.6611	8.28669	18.281	9.3604	52.6256	15.82	3.41548	211.669	20.6643	260.157	7.72673	19.0488	13.5898	14.1591
RPL12P16	0	0	0	0	0	0	0	0	0	0	0	0	0	0	0	0	0	0	0	0	0	0	0	0	0	0	0	0	0	0	0	0	0	0	0	0	0	0	0	0	0	0	0	0	0	0	0	0	0
OR4A44P	0	0	0	0	0	0	0	0	0	0	0	0	0	0	0	0	0	0	0	0	0	0	0	0	0	0	0	0	0	0	0	0	0	0	0	0	0	0	0	0	0	0	0	0	0	0	0	0	0
RBFOX1	0	0.234995	0.00318619	0.00761529	0.0420399	0	0.0176853	0.111699	0.0206758	0.00156628	0.0991707	0.00360562	0.00282854	0.122198	0	0.0829321	0.0229417	0.0173242	0.0038533	0	0.00526384	0	0	0.0119066	0.00422234	0.00246655	0	0	0	0	0	0.00538816	0	0	0.00394503	0	0	0.00265434	0.00689203	0	0	0	0	0	0	0	0	0.00250383	0
DENND5B-AS1	0	0.035132	0	0	0.01257	0.103886	0.0740312	0.0114978	0.016228	0.0786781	0.106748	0	0.0710422	0.0182688	0.139619	0.0578595	0	0.0652679	0	0.0149033	0	0.100573	0	0.785001	0.0132561	0.0309751	0.0680359	0.108044	0.0623285	0.060756	0.0232769	0.0338325	0	0.0128115	0.0247711	0.0232544	0.411463	0.266668	0.0173102	0.0330665	0	0	0.0651651	0	0	0.0570515	0.276493	0.0943302	0
HSPB1P1	31.2226	22.2583	3.67989	19.484	11.2394	4.98945	4.06622	6.52084	10.5302	8.64291	27.9071	14.98	13.4303	6.34727	5.82582	2.46355	18.4673	16.3404	9.02439	11.955	30.0597	2.86297	10.0417	1.71894	1.62553	12.1863	9.15402	7.78988	4.7132	25.9205	10.1685	15.0391	47.0324	13.3535	44.2976	3.20801	13.0344	15.1579	4.51065	12.4178	10.3149	24.9869	22.3911	10.5602	10.2	65.6598	9.88894	4.0164	6.80176
AC006539.1	0	0.229305	0.0522318	0.0624195	0.0328176	0	0.144959	0	0.169471	0.0770291	0.789638	0.0886616	0.185475	0.0476958	0	0.0503527	0.136759	0.6816	0.063168	0	0.431456	0.112532	0.194852	1.65909	0.103827	0.0404346	0.236836	0.0626843	0	0.0793103	0.0607708	0.176659	0.138716	0.0668957	0.129344	0.15178	0.0716159	0.174053	0.045193	0.129494	0.0908737	0.145088	0.510395	0.0580216	0.107463	0.297898	0	0.0820918	0.128724
HLA-S	0.531025	1.73406	0	0.295021	0	0	0	0.567512	0.80099	0.485429	1.75631	3.63178	1.31495	0	0.574282	0.475976	1.61595	3.22152	0	1.1034	0.815696	3.19123	0	0	0	1.14666	4.47754	0.592544	1.23058	7.49707	1.43614	4.17481	1.96689	0.316177	0	4.5912	0.338486	0.822645	0.213601	1.63211	3.00655	0.822896	4.02057	0	0.507915	1.40799	2.15483	1.552	1.70353
SLC2A3P1	0	0	0	0	0	0	0	0	0	0	0	0	0	0	0	0	0	0	0	0	0	0	0	0	0	0	0	0	0	0	0	0	0	0	0	0	0	0	0	0	0	0	0	0	0	0	0	0	0
CYCSP34	0.74064	2.19182	0.516476	0.308607	0.649011	0.53638	0.875955	0.79153	0.418939	0.296207	1.22479	0.779289	0.840588	0.471624	0.200243	0.414913	1.3523	0.936079	0.728717	0.833602	1.20879	0.0618185	0.963364	3.69924	1.36887	0.466461	1.36609	0.878096	0.375447	0.130705	0.650987	1.52847	0.171456	1.32295	1.70529	1.30071	0.944199	0.143422	0.670314	0.711366	0.224643	0.286931	1.33181	3.44236	0.974061	1.65693	0.313065	0.405868	1.6547
RTTN	0.485569	1.39505	0.769821	0.582765	0.672793	0.814516	1.19943	1.19421	0.629134	0.961731	0.846737	0.943214	1.13045	0.510048	0.690065	1.10203	1.13474	0.821414	1.01851	3.79219	0.521154	5.31029	0.878106	3.86093	1.81214	0.916325	0.80376	0.944716	2.82572	1.08103	1.81829	0.809983	0.501511	1.59382	1.34375	1.03777	0.994009	0.802856	1.93564	0.801211	1.16312	0.665634	1.12177	0.446866	0.768108	0.689123	0.884144	1.50784	1.97852
NCOA4P4	0	0	0	0	0	0.0146032	0.0130082	0	0	0.020737	0.0375139	0.0079562	0.012483	0	0.0163551	0	0.00920424	0	0	0	0	0	0	0.183912	0.00931705	0	0	0.00843763	0	0	0	0	0	0.018009	0	0	0	0	0	0	0	0	0	0	0	0.0100246	0	0.0220999	0
AC254562.1	0.18516	0.352707	0.0573863	0.0685794	0.108168	0	0	0.428745	0.139646	0.169261	0.510331	0.584467	0.356613	0.943248	0.0667477	0.165965	0.187819	0.374431	0.0694017	0.128246	0	0.0412123	0.285441	3.43118	0.646411	0.0444249	0.195156	0.0344351	0.429082	0	0.133536	0.339661	0.762025	0.183743	0.0710538	0.333517	0.865515	0.669301	0.0496529	0.0948488	0.249604	0.478218	0.373842	0.382484	0.059034	0.163648	0.083484	0.225482	1.38599
RPL23AP49	0.180412	1.57103	1.34196	0.367515	1.47553	1.39367	1.03454	0.67483	0.634973	0.632199	2.53595	0.696031	1.73735	0.663767	1.36576	1.02416	0.878415	0.912077	1.35244	0.0833054	2.3094	0.401556	0.278122	0.731326	0.185246	0.909001	2.21844	0.268418	0.1742	0.169805	0.130112	2.4585	2.93282	1.57548	0.0692319	0.942398	1.41832	0.652139	0.362848	1.01658	0.194563	2.64042	0.865109	0.372677	1.78313	1.59452	0.528732	0.175761	0.0826805
AL583785.1	0.989449	0.0897513	1.02219	0.79402	0.931263	3.02552	2.60049	0.528717	2.65328	1.25624	0.136354	0.433784	1.90565	0.186685	0.594471	1.97084	1.03711	8.78159	1.35984	0.0380732	0.591061	0.440457	0.254221	0	0.135461	0.158264	0.173811	0.613376	0.031846	0.698457	0.0891978	0	0	0.0981878	0	0.0297038	0.0350386	0	0.0442221	0.0844747	0	0	1.66477	0	0.420617	0	0.0371765	0.281148	0
AC113382.2	0	0.0355671	0.0810159	0	0.0254514	0.042069	0.037474	0.0232803	0	0	0	0	0	0.0369901	0	0	0.0265156	0	0	0.271581	0	0	0	0.227064	0.0268406	0	0	0	0	0	0.0235652	0	0	0.0778206	0	0.0470847	0	0.168731	0	0	0.0704764	0	0.0329861	0.134994	0	0	0	0.0636656	0.0798648
TMPRSS11A	103.517	0	0	90.9532	0.00828292	0	0	0.0681872	0.0748533	0	0.0527557	4.5501	0.00585159	0	0.00766673	0.387615	0.0560902	0.0501757	0	0.800361	0	0	0.0491793	0.234003	0.0262051	0.107157	0.0298878	0.0276869	0.188926	2.62227	0.12654	0.0557342	0	0.088641	0.024484	0.0153233	0.0225942	0.0988417	0.436295	0	0.0745416	0.0109858	0.0697776	0.0512548	0	0.0328944	0.0191782	0.0466186	0.129956
AL669914.1	0	0	0	0	0	0	0	0	0	0	0	0	0	0	0	0	0	0	0	0	0	0	0	0	0	0	0	0	0	0	0	0	0	0	0	0	0.110739	0	0	0	0	0	0	0	0	0	0	0	0
ZNF446	1.36634	1.95086	1.36608	0.635226	1.82017	1.57881	1.85385	2.40112	2.23775	1.47897	3.82416	1.95495	2.0291	1.16978	1.11905	1.5219	1.77449	2.50868	1.06069	1.6987	2.50715	1.56511	3.8932	1.20175	3.22267	2.03688	2.44636	2.21678	1.68582	1.21875	0.918395	3.90573	5.60082	4.34337	3.57374	2.3849	4.2745	2.31153	1.45104	2.09534	2.49695	3.10365	2.49319	3.12358	2.96918	4.5588	1.05553	0.906436	3.06538
AF186192.3	0.0297195	0	0	0.0330224	0.0520853	0	0.102252	0.142927	0.0896568	0	0.294882	0.0156352	0.0490619	0.100932	0	0	0	0.0901482	0.0334183	0	0	0	0	0.103262	0.0732377	0.0213915	0.0939715	0	0.0172177	0	0.0160751	0	0	0	0	0.096357	0	0	0.0358633	0.0228358	0.0240379	0	0	0	0	0.0196999	0	0.0217149	0.01362
U85056.1	0	0	0	0	0	0	0	0	0	0	0	0	0	0	0	0	0	0	0	0	0	0	0	0	0	0	0	0	0	0	0	0	0	0	0	0	0	0	0	0	0	0	0	0	0	0	0	0	0
AC090049.1	0	0	0	0	0	0	0	0	0	0	0	0	0	0	0	0	0	0	0	0	0	0	0	0	0	0	0	0	0	0	0	0	0	0	0	0.0150429	0	0	0	0	0	0	0	0	0	0	0	0	0
C11orf97	0	0	0	0.0283263	0	0	0	0	0	0	0	0	0	0	0	0.0457006	0.0930929	0	0	0	0	0	0.0589498	0	0.0628226	0	0	0	0	0	0	0	0	0	0	0.0275514	0	0	0	0	0	0	0	0	0	0	0	0	0.0700987
AC009365.2	0	0	0	0	0	0	0	0	0	0	0	0	0	0	0	0	0	0	0	0	0	0	0	0	0	0	0	0	0	0	0	0	0	0	0	0	0	0	0	0	0	0	0	0	0	0	0	0	0
LONRF2P4	0	0	0	0	0	0	0	0	0	0	0	0	0	0	0	0	0	0	0	0	0	0	0	0	0	0	0	0	0	0	0	0	0	0	0	0	0	0	0	0	0	0	0	0	0	0	0	0	0
AC079779.1	0	0	0	0	0	0	0	0	0	0	0	0	0	0	0	0	0	0	0	0	0	0	0	0.0204793	0	0	0	0	0	0	0	0	0	0	0.00678546	0	0	0	0	0	0	0	0	0	0	0	0	0	0
AL359265.1	0.0354017	0	0	0	0.0413625	0	0.0304506	0.0756682	0.0266997	0	0	0	0.0292211	0	0	0	0.021546	0	0	0	0.0543797	0.0472775	0	2.5831	0.0218101	0.254814	0	0.158012	0.0205096	0	0.13404	0.194824	0.0218543	0.105392	1.14115	0.05739	0.0451315	0.0274215	0	0.0272019	0.0286338	0.0182866	0.134019	0.0365645	0.135444	0	0.0239426	0.0258667	0.0324482
ITFG1-AS1	0.179836	0.11011	0.0836043	0.0999111	0.0262645	0.0868261	0.0773425	0.192192	0.0678155	0.0616479	0.111523	0.0946101	0.0371099	0.0763438	0.0486213	0.0805966	0.136814	0.0454581	0	0.560515	0.0345303	0.240164	0.259907	2.18697	0.0830944	0.0970818	0.0473861	0.0752513	0	0	0.0729541	0.176729	0.0555086	0.321228	0.0517581	0.170061	0.0859734	0	0.180844	0.103637	0.18182	0.0464467	0.20424	0.232179	0	0.119207	0.0304063	0.0656997	0.350269
PKP4P1	0	0	0.0121261	0	0.0228567	0	0	0	0	0	0	0	0.0215299	0	0	0	0	0.0263733	0	0	0.0200333	0	0	0	0	0	0	0	0	0	0.0141085	0	0	0	0	0	0	0	0	0	0	0	0	0	0	0	0	0	0.0059769
COA8	3.7292	2.44839	3.86	2.7399	4.52019	5.41182	3.90951	3.79801	4.17831	2.90517	5.61655	3.80706	5.081	2.23642	4.86898	3.94569	4.00347	7.06354	3.30798	4.71472	9.90639	5.50593	11.7764	3.10875	7.94632	5.39416	5.4318	4.84012	6.7551	9.1555	5.09501	3.3201	12.6374	5.90685	8.71815	5.82497	8.03457	6.81946	6.37446	5.42838	5.09466	9.19151	7.0181	6.72752	5.90148	8.16549	4.95222	4.53956	5.42562
ADSS2	12.483	18.7646	10.7214	13.0941	14.4234	9.815	13.405	17.0656	18.806	10.2111	20.5669	22.7469	15.3605	18.1792	11.1918	19.9832	18.2972	8.23586	12.1116	17.3772	12.3882	14.8149	12.5865	25.2207	19.1316	17.6882	16.8305	14.486	23.6171	23.1838	29.0842	26.8282	13.6491	20.3091	11.7193	26.7453	15.0183	18.0538	32.0603	18.2513	26.2163	13.3878	17.6122	10.9107	17.4176	20.7525	13.2763	30.8179	24.484
AC021351.1	0	0	0	0	0	0	0	0.0116221	0	0	0	0	0	0	0	0	0.0264746	0	0	0	0	0	0	0.0377854	0	0	0	0	0	0	0	0	0	0	0	0	0.0138638	0	0	0	0	0	0	0	0	0	0	0	0
AC025459.1	0	0.294568	0.167744	0	0	0	0	0.0964042	0.136066	0.494764	0.596695	0	0.297831	0.153177	0	0	0	0.547246	0	0.124958	0.138564	0.481867	0	0.940276	0.444591	0	0.190152	0.30197	0	0	0.195168	0	0.779611	0.214838	0.623087	0.0974894	0.229997	0.978209	0.0725696	0	0.145922	1.11829	0.682981	0	0	1.91342	0.366045	0	0.165361
AC007298.2	0.03265	0	0	0	0	0	0	0	0.0246244	0.0298466	0	0	0	0	0	0	0	0	0.0734273	0	0	0.0218014	0	0.170166	0	0	0.0344126	0.0364325	0	0	0	0	0	0	0.0751753	0.0176431	0	0	0	0	0	0	0	0.0337225	0	0	0	0.0477123	0
UBE2CP4	0	0	0	0.0292263	0	0	0	0	0	0	0	0.0276757	0	0	0	0	0	0	0	0	0	0	0	0	0	0	0	0	0	0	0.0569087	0	0	0	0	0	0	0	0	0	0	0	0	0	0	0.0348707	0.0355782	0	0
AC074351.1	0	0	0	0.0325075	0	0	0	0	0.0441294	0	0	0	0	0	0	0	0.0712228	0	0	0.121581	0.0449396	0.429773	0.202954	0.203303	0.216287	0.0421159	0	0	0.881358	0	0.0316488	0	0	0	0	0	0.0745937	0	0.0235361	0	0	0.0604483	0.0443015	0	0	0	0.0395725	0	0.0536306
ELOVL6	3.75283	2.99445	1.00054	3.04922	6.21433	0.752319	1.40664	7.99253	2.06823	0.490086	10.1287	2.65612	1.34667	5.29522	0.709097	5.56599	6.39671	3.7321	0.654888	1.64026	6.8133	2.13502	4.76265	12.0343	3.92308	18.1923	5.63435	1.55583	1.90826	1.18708	1.14116	6.52848	8.92638	6.20278	8.52529	9.39762	4.65642	5.73309	11.1642	4.30614	4.68255	11.8761	3.90728	5.49347	2.26881	5.24623	2.77025	1.18644	3.993
AL160237.2	0	0	0	0	0	0	0	0	0	0	0.0707328	0	0	0	0	0	0	0.0864948	0	0	0	0	0	0	0	0	0	0	0	0	0	0	0	0	0	0	0	0	0	0	0	0	0	0	0	0	0	0	0
AL138885.2	0	0	0	0	0.0305039	0	0	0	0	0	0	0	0	0	0	0	0.0317794	0	0	0	0	0	0.120743	0	0	0	0	0.0291325	0	0	0	0	0	0	0	0	0	0	0	0	0	0	0	0	0.0499434	0	0.0353142	0.114456	0
AC128709.2	0.0504379	0	0	0.196152	0	0	0.0433839	0.107807	0	0	0	0.0530698	0	0	0	0	0.0920919	0.101996	0	0	0.116215	0	0	0.0876243	0.0310735	0.0726084	0	0	0.0292207	0	0	0	0	0.210218	0	0	0	0	0	0.0775108	0	0	0.114565	0	0	0.0334334	0	0	0
PDCD6IP	19.3753	13.7685	10.1829	19.3764	12.6905	11.1106	13.3469	17.0192	10.7987	10.6492	15.557	19.2674	11.2915	14.9539	11.9754	16.0716	20.7812	7.58491	11.2996	19.0513	14.429	22.8267	16.8894	21.8883	17.7592	16.7186	11.1395	20.1188	19.3287	12.0153	13.8992	10.4292	9.02734	20.7177	16.591	18.2557	19.5079	13.3266	28.5602	19.0485	22.9981	7.79973	14.6956	16.8694	16.4323	13.9207	13.1901	23.9928	14.3124
PARP8	1.75482	2.79893	0.845729	1.58755	2.11243	1.19181	1.36737	3.20044	2.90658	0.686943	3.418	3.30113	1.80884	2.2218	1.00185	2.52368	3.64351	1.51962	1.53263	3.04925	1.78413	3.02374	1.43674	11.8978	4.70892	0.417	3.42477	3.06678	1.98139	2.99905	2.35552	1.96709	2.19769	1.91637	2.68071	1.84509	3.36817	0.479099	3.00133	2.44083	3.92754	1.6264	3.40741	2.55537	1.18322	3.39501	4.39895	2.65639	3.80942
AL118511.2	0	0	0	0	0	0.0873845	0	0	0	0	0	0	0	0	0	0	0	0	0	0	0	0	0.941681	0.157217	0	0	0	0	0	0	0	0	0	0	0.208364	0.0489015	0	0	0	0	0.0731957	0	0	0	0	0	0	0	0
AP000424.1	0.0379304	0.588343	0	0.0842916	2.32664	0	0.228379	1.35797	0.457709	0	0.627253	0.379142	0.156542	2.47973	0	0.101995	0.41553	0.26846	0	0.315258	0.029132	0.0759817	0	2.8994	0.023368	0.0546031	0.079956	0.0423246	0	0.0535505	0	4.05553	2.03713	0.406513	0.087333	0	2.61118	0.293802	0.0152572	0.320594	1.28852	0.293891	0.746677	0.352587	0.108839	1.58399	0.128264	0.277143	1.84259
AC137527.1	0	0	0	0	0	0	0	0	0	0	0	0	0	0	0	0	0	0	0	0	0	0	0	0	0	0	0	0	0	0	0	0	0	0	0	0	0	0	0	0	0	0	0	0	0	0	0	0	0
BEND7P1	0	0	0	0	0	0	0	0	0	0	0	0	0	0	0	0	0	0	0	0	0	0	0	0.10699	0	0	0.0649096	0	0	0	0	0	0	0	0	0	0	0	0	0.0473206	0	0	0	0	0	0	0	0.0449978	0
AL022154.1	0	0	0	0	0	0	0	0	0	0	0	0	0	0	0	0	0	0	0	0	0	0	0	0.498286	0	0	0	0	0	0	0	0	0	0	0	0	0	0	0	0	0	0	0	0	0	0	0	0	0
FERMT2	6.4259	11.4666	46.0787	4.40971	2.91157	44.447	35.1346	12.1567	11.5111	60.9167	4.41905	5.20576	30.0417	8.80572	51.2886	16.5708	3.31511	2.95268	58.5082	2.1807	2.30892	3.17115	1.69011	11.8817	2.45721	2.60185	3.91449	11.1079	6.12352	3.97344	0.908734	1.57043	0.906479	3.92056	0.772892	2.68425	0.752585	1.07848	0.992404	3.95663	1.16361	0.409997	12.4999	1.99827	5.08655	1.36576	6.17778	8.51074	2.06128
FTLP2	0.373126	1.17493	0.446048	0.414593	0.965321	0.411766	0.275093	0.227865	1.44724	1.68107	0.749259	0.168256	2.06789	0.316798	0.172937	0.334445	1.39498	1.29349	0.479502	0.479953	1.92415	1.38811	1.91051	0.463015	1.18221	0.49877	2.92142	1.87359	0.524976	1.12882	0.461306	0.419062	0.592302	0.571274	0.797741	0.7777	0.679537	0.20644	0.450261	0.982978	0.603587	0.44054	1.41253	1.10109	1.98837	1.80198	1.04545	0.778939	0.341997
TAF1C	4.71343	7.04904	3.38304	4.45224	4.2158	3.28439	5.21755	8.03863	8.36566	3.80126	10.7363	8.02582	6.62309	8.21372	3.71661	4.7857	5.36263	12.1083	3.55229	9.31156	5.82549	8.45795	7.67851	6.34741	7.73836	12.706	14.4941	4.30782	6.99334	6.4336	8.51641	19.377	11.265	21.8624	14.4312	6.63746	17.8465	8.79118	5.88879	5.93664	9.22882	10.1767	12.33	22.9444	7.14378	8.95159	8.19464	4.64967	14.9981
CASTOR3	1.51725	1.42775	1.80377	1.12927	0.679992	2.45484	2.31622	1.55651	1.13119	1.64636	0.866681	1.29176	1.89766	0.850605	2.27964	1.79598	2.00897	1.56337	0.6642	2.21407	0.689398	0.599359	3.36786	8.06857	4.15281	1.72983	17.8531	6.33913	1.17088	4.16149	0.22866	1.35217	0.947357	5.12721	2.29337	2.29377	1.49867	1.42194	2.11975	1.17917	2.02346	0.741848	2.03005	3.15809	4.06008	1.26292	0.654061	0.677004	3.7686
AL365273.1	0	0	0	0	0	0	0	0	0	0	0	0	0	0	0	0	0	0	0	0	0	0	0	0.416477	0	0	0	0	0	0	0	0	0	0	0	0	0	0	0	0	0	0	0	0	0	0	0	0	0
RPS15P4	5.85553	13.2101	2.75146	6.50629	12.1013	2.12792	4.33256	5.65226	21.5112	7.25211	20.5119	9.40725	9.66651	17.9083	3.06412	3.49901	8.04722	13.6236	2.12397	5.27675	13.1533	6.51652	14.341	1.3126	20.5198	8.97323	19.3113	9.48469	5.0338	17.9561	10.5574	17.226	43.9213	4.08625	19.6433	3.98071	9.47156	28.384	7.62321	2.99951	16.0417	33.4337	8.00875	21.7203	18.2474	42.0695	11.3695	5.1525	10.5321
RNU2-55P	0	0	0	0	0	0	0	0	0	0	0	0	0	0	0	0	0	0	0	0	0	0	0	0	0	0	0	0	0	0	0	0	0	0	0	0	0	0	0	0	0	0	0	0	0	0	0	0	0
TPRX2P	0	0	0	0	0	0	0	0	0	0.0146014	0	0	0	0	0	0	0	0	0	0	0	0	0	0	0.0196811	0	0	0.0178234	0	0	0	0	0	0	0	0	0	0	0	0	0	0	0.0241873	0	0	0	0	0	0
RPS3P2	0	0.131106	0	0.0223054	0	0	0	0.364713	0.03028	0.0183507	0.066394	0.0422439	0.066279	0.136352	0	0	0	0	0	0.0556162	0.0616717	0	0.0464198	4.46396	0.0989388	0.0577967	0.0423162	0.0224	0.0465196	0	0.108581	0.157821	0.0247848	0.023905	0.0462205	0.0650857	0.0511834	0	0.113047	0.0308495	0.0649469	0	0.091194	0.0414676	0	0	0.0814594	0.146676	0.0367993
SREK1	2.51818	3.89741	2.55799	1.94508	1.98489	2.43904	2.74068	4.54387	2.46592	3.09114	3.71904	3.07981	2.9739	3.98653	2.26441	3.71486	2.63228	1.3932	2.78301	4.68955	0.263089	2.68807	1.81255	9.57782	5.40799	1.55376	2.87692	1.95161	1.84952	2.35705	3.09219	4.14386	2.81473	2.80392	1.9753	2.9191	5.47242	2.64015	3.63645	4.5148	4.61393	2.00373	4.02348	5.7787	2.20787	3.27807	1.92952	3.59193	5.94277
PPIAP30	0	0	0	0.0301273	0.0316794	0	0.0466439	0.057954	0.0408984	0	0.0896767	0.0570578	0.0447607	0	0.0586453	0	0	0	0	0.300477	0.0416492	0	0.0626981	0.942088	0.100226	0.234194	0	0.0302552	0.0942493	0	0	0.0852658	0.0669525	0	0	0.146516	0.034566	0	0	0.0833353	0	0	0.0410578	0	0	0.107837	0.0366751	0.158489	0.0745558
AC073264.2	0	0	0	0	0	0	0	0	0	0	0	0	0	0	0	0	0	0	0	0	0	0	0	0	0	0	0	0	0	0	0	0	0	0	0	0	0	0	0	0	0	0	0	0	0	0	0	0	0
LINC02202	0.481624	0.235911	0.472232	0.18487	0.138122	0.989315	1.36331	0.322867	0.90479	1.58497	0.0724054	0.198096	1.22153	0.223046	1.2027	0.580827	0.186533	0.593219	1.14221	0.00606517	0.0874323	0.0292359	0.0303737	0.51724	0.0593433	0.0504237	0.0553771	0.117255	0.0913168	0.0989034	0.028419	0.11015	0.0648694	0.078208	0.110892	0.0236595	0.0725629	0.0949599	0.0317012	0.0740139	0.0495791	0.0226164	0.411063	0.135666	0.0586299	0.0464364	0.25466	0.102372	0.144472
KRT8P36	0	0.30316	0.0363446	0.0651504	0.548053	0.0188726	0	0.281982	0.33903	0.0446662	0.614099	0.0822583	0.0806625	0.464637	0.0634103	0.332853	0.130847	0.513803	0.0659316	0.108297	0.55541	0.378466	0.384156	0.271635	0.264902	0.590851	0.308997	0.523414	0.079261	0.193154	0.359434	0.645356	0.168916	0.0814595	0.450008	0.654804	0.124582	0.302779	0.0707553	0.405478	0.26874	0.615838	0.947067	0.12112	0.205635	1.14008	0.198275	0	0.340368
RNU1-51P	0	0	0	0	0	0	0	0	0	0	0	0	0	0	0	0	0	0	0	0	0.122818	0	0	0	0	0	0	0	0	0	0	0	0	0	0	0	0	0	0	0	0	0	0	0	0	0	0	0	0
AC024361.1	0.30687	0.322098	0.0407603	0.0487106	0.10244	0.211656	0.527905	1.49922	0.0991881	0.0601115	0.471222	0.484324	0.325665	0.409426	0.189638	0.275058	0.506936	0.265951	0.246473	0.121455	1.27945	0.468357	0.152058	12.6425	0.810235	0.315541	1.33995	0.0489172	0.304769	0	0.308256	1.30967	0.433001	0.626444	0.757022	0.805427	0.698589	0.781	0.193971	0.303161	0.212746	0.407603	0.862981	1.6753	0.796683	0.55212	0.266837	0.576561	0.562537
AC092593.1	0	0	0	0	0	0	0	0	0	0	0	0	0	0	0	0	0	0.0313573	0	0	0	0.0103542	0	0	0	0	0	0	0	0	0	0	0	0	0	0	0	0	0	0	0	0	0	0	0	0	0	0	0
TUBAP4	0	0	0	0	0	0	0	0	0	0.154614	0	0	0	0	0	0	0	0	0	0	0	0	0	0.235069	0	0	0	0	0	0	0	0	0	0.0402822	0	0	0	0	0.0272136	0	0	0	0.0512236	0	0	0	0	0	0
AC010761.4	0.324119	0.882009	0.0502268	0.0900351	0.0315578	0	0.0464649	1.06803	0.0814827	0.0246907	0.937991	0.539968	0.356711	1.14662	0	0.242099	0.164387	0	0	0.523817	0.207447	0.144283	0.187372	0.563083	0.299523	0.272177	0.398552	0.210973	0.0625917	0	0.555161	1.35902	0.266782	1.41521	1.18159	0.788149	0.757534	0.0836855	0.391124	0.373569	0.699082	0.167422	2.04501	1.72962	0.103338	0.214846	0.109603	0.0789405	1.3121
MYH16	0.00886994	0.0108618	0.00824713	0.0147836	0.0233177	0.00856495	0.00381472	0.0213286	0.00668965	0.00202708	0.0440046	0.0093328	0.0219642	0.0451855	0.00479624	0.00795043	0.0215936	0.0448421	0	0.0860096	0.0476872	0.183605	0.0564046	0.608675	0.0546455	0.689516	0.331882	0.0173207	13.7795	0.212885	0.047977	0.0278934	0.00273782	0.0264062	0.045951	0.045534	0.0339233	0.0068705	0.545884	0.0306697	0.0430455	0.00458173	0.0302208	0.0137419	0.0339357	0.0117591	0.0389925	0.0291642	0.0630071
SFTPC	0.105939	0	0.180583	0.029428	0.0412587	0.0511479	0.0379677	0	0	0.0121053	2.32127	0.427289	0	0	0	0.0870433	0.0268649	0	0.0297809	0.0183439	0	0.0471589	0	0.061348	0.0163165	0	0.00930479	0	0.0153436	0.0124638	0	0.00694055	0	0	0	0	0.0168818	0	0.0106532	0.0678341	0	0	0	0	0	0	0	0	0
MTND5P29	0	0	0	0	0	0	0	0	0	0	0.0128783	0	0	0	0	0	0	0	0	0	0	0	0	0	0	0	0.0984959	0	0	0	0	0	0	0	0	0	0	0	0	0	0	0	0	0	0	0	0	0	0
CA6	0.433478	0.00863123	0	0.00587381	0	0	0	0	0.0239214	0	0.00874196	0.0111243	0	0	0	0	0.00643467	0.03207	0	0.00732286	0	0.0282386	0	0	0	0.00760997	0	0	0.00612514	0	0.00571867	0	0	0.00629503	0	7.57561	0.0202176	0	0.00850552	0	0.0171028	0	0.00800488	0	0	0	0.0286016	0.00772502	0
MROH7-TTC4	0.0158783	0.0615727	0.0110726	0.017643	0.00927594	0.0383309	0.0375586	0.103937	0.0479013	0.0326586	0.0492336	0.0730927	0.0524249	0.111221	0.0429294	0.00711614	0	0.00401365	0.0223182	0.00549886	0.00609759	0.00265061	0	0	0.0146734	0.00285723	0.00418388	0	0.00229974	0	0.00429424	0	0.0147031	0.0165447	0	0.0107252	0.0253029	0.00307476	0.00159674	0	0.0160535	0.0328075	0.0150275	0.0163999	0.00759365	0.0263129	0	0.00580084	0.089141
AC006064.2	0.281956	0.397587	0.0953302	0.163766	0.0673836	0.0866284	0.132285	0.294481	0.144988	0.0585786	0.360299	0.229244	0.253888	0.326443	0.0693008	0.195289	0.187203	0.129585	0.100879	0.63913	0.0492166	0.41933	0.162998	6.63503	0.213185	0.202946	0.229637	0.214514	0.542019	0.741854	0.207966	0.31235	0.0712056	0.152617	0.295087	0.235466	0.196063	0.0992718	0.10826	0.216649	0.176223	0.0529611	0.504585	0.132372	0.122584	0.203889	0.182023	0.412029	0.223192
RAD51AP2	0.0453453	0.0246792	0.0140538	0.0125962	0.0220752	0	0	0.0403842	0	0.00690863	0.0624895	0.127231	0.00623813	0	0.0163464	0.0270964	0	0.00764146	0.0169963	0.0942219	0.0058045	0.0201856	0	0.0131295	0	0.0108796	0.0238966	0.0084331	0.0262703	0.0746888	0.0327027	0.0356495	0.00933092	0.0179993	0	0.0816775	0.139703	0	0.0121599	0.0116141	0.0122255	0.042942	0.120164	0	0.021686	0.0200385	0.0204451	0.00552202	0.0103906
RNU4-4P	0	0	0	0	0	0	0	0	0	0	0	0	0	0	0	0	0	0	0	0	0	0	0	4.88943	0	0	0.228182	0	0	0	0	0	0	0	0	0	0	0	0	0	0	0	0	0	0	0	0	0.474554	0.29765
SLC20A2	9.4549	14.1366	10.9267	11.3368	14.2803	8.57325	11.1654	17.0545	10.9727	10.3709	20.2435	8.99849	9.1335	15.5298	9.37261	10.2107	4.50345	6.73604	14.2486	10.212	28.9818	3.12129	6.06119	8.60676	6.95546	13.2937	7.0798	8.29928	8.7455	17.1897	24.2776	11.0249	8.54189	17.1384	4.97156	12.2725	9.84648	5.33759	9.04509	11.0716	5.55643	8.52874	12.3856	4.99435	8.3827	9.50911	9.34951	8.0974	21.0302
LINC02560	27.6538	1.55178	0	80.9398	4.22682	0	0.0527412	1.70377	1.71105	0	2.78848	4.06453	1.01224	1.40562	0.0663114	0.714482	3.95574	0.185992	0	2.93039	2.73143	0.286601	18.6451	0	0.188878	0.48548	2.84358	2.49734	2.62871	6.92539	0.198995	3.03697	5.26146	26.7972	12.9885	5.30139	16.0246	3.79958	0.197313	1.3192	4.95945	4.90929	2.73907	2.91321	6.74454	4.75541	1.20261	0.0896035	1.96704
AC016831.3	0	0	0	0.00907492	0	0	0	0	0	0.00746597	0	0.00859343	0.0134828	0.0277372	0	0	0	0	0	0.0226274	0	0.0218141	0	0	0.0100633	0.0117572	0	0	0.00946322	0	0	0	0	0	0	0	0	0	0.0197113	0	0	0	0.0123674	0	0	0	0.0110472	0	0
UNC45A	17.6869	10.716	23.062	12.6248	19.6453	25.5347	24.4245	16.5614	15.1086	19.5703	19.5778	20.7465	24.5754	10.2619	26.4344	14.3158	23.183	19.037	20.7196	15.6171	7.58201	12.9605	12.1212	4.41471	14.5178	14.0518	12.7469	13.0972	17.3685	14.446	18.2645	14.9821	11.514	16.3439	11.2006	11.0219	20.1745	13.0806	16.8846	22.7994	14.934	19.3928	12.6325	19.8108	14.9784	20.4572	12.9341	17.3497	14.8678
HIP1R	5.16759	9.38205	0.736923	6.80749	8.28099	1.15181	3.19049	9.13736	7.41813	0.700974	13.7163	12.6904	5.07335	16.7727	0.968565	4.86277	8.81297	14.8975	0.637221	10.8995	15.7113	4.4111	7.45009	10.9534	11.482	33.5642	20.9926	5.56284	9.28442	6.82009	10.1259	18.8988	21.374	14.0722	34.928	15.9257	15.3456	17.1374	11.6381	7.61856	10.7216	9.29749	17.0544	19.3601	8.78996	15.7926	10.0398	4.70812	18.392
AC105460.1	58.9335	0	0	0	0	0	0	0	0	0	0.0280375	0.0178391	0	0	0	0.0303936	0.144462	0	0	0	0	0.0226419	0	0.353453	0.0626712	0	72.944	0.567558	0.491118	0	85.3593	0.0266584	0	1.41327	0	0.0549699	0	0	0.0136396	0.0260548	0	0	0.0256735	0	0	0	0.022933	0	0
AC107990.1	0	0	0	0	0	0	0	0	0	0	0	0	0	0	0	0	0	0	0	0	0	0	0	0	0.0354581	0	0	0	0	0	0	0	0	0	0	0	0	0	0	0	0	0	0	0	0	0	0	0	0
CPE	5.60413	52.7182	7.45766	10.9157	14.007	13.7537	36.0013	47.9389	18.277	14.1772	16.9538	7.53839	13.4296	30.8106	7.0896	47.0677	24.3675	9.99547	5.40291	7.83561	3.10574	29.0279	10.3297	5.22333	2.54986	0.828663	6.87941	3.86987	10.7433	1.9209	7.53949	6.807	4.60492	3.08748	3.93232	14.1441	10.5589	1.76877	1.6189	11.6096	5.69482	0.928887	8.10434	2.98746	3.50372	6.85561	3.29466	43.158	9.1133
IGHD2-8	0	0	0	0	0	0	0	0	2.73887	0	0	0	0	0	0	0	1.1051	0.917961	0	0	0	0	0	0	0	0	0	0.50653	0	0	0	0	0	0	0	0	0	0	0	0.697597	0	0	0	0	0	0	0	0	0
AC103563.6	0	0	0	0	0	0	0	0	0	0	0	0	0	0	0	0	0	0	0	0	0	0	0	0	0	0	0	0	0	0	0	0	0	0	0	0	0	0	0	0	0	0	0	0	0	0	0	0	0
RNU6-983P	0	0	0	0	0	0	0	0	0	0	0	0	0	0	0	0	0	0	0	0	0	0	0	0	0	0	0	0	0	0	0	0	0	0	0	0	0	0	0	0	0	0	0	0	0	0	0	0	0
IL2RB	4.13782	2.34652	0.183734	2.22565	1.80858	0.092516	1.92635	2.50544	10.8615	0.0957948	2.33206	2.13591	3.30668	2.13027	0.148947	7.6861	3.42582	5.27359	0.478074	5.52868	0.96122	8.03293	1.27392	0.551362	0.498036	1.6982	0.902533	16.9954	10.1022	5.40219	1.97576	2.58456	0.303124	0.955527	0.641117	4.04154	1.32831	0.477747	0.855086	5.33276	2.68323	0.201055	3.76308	1.80598	0.950774	0.420749	11.6596	4.23531	4.30305
GCNT4	1.3834	4.91463	2.20973	2.82092	3.45469	2.36339	1.96577	8.39685	2.96953	1.37347	8.50145	2.92451	1.68563	2.99878	1.46869	3.12041	3.59914	0.676323	2.15388	0.870432	2.69324	0.856065	0.386687	50.7343	0.555698	5.0772	1.5649	2.38053	1.64402	0.479332	0.126082	0.422291	0.378516	6.34813	3.34856	1.9962	1.52136	1.71135	5.49125	6.76333	1.26238	1.96839	6.82932	1.57015	1.87089	1.87096	0.726554	0.877506	21.5883
MIR3199-1	0	0	0	0	0	0	0	0.170898	0	0	0	0	0	0	0	0	0	0	0	0	0	0	0	6.11179	0	0	0	0.178437	0	0	0	0	0	0	0	0	0	0	0	0	0	0	0	0	0	0.211998	0	0	0.29314
RPS4XP12	0	0	0	0	0	0	0	0	0	0	0	0	0	0	0	0	0	0	0	0	0	0	0	0	0	0	0	0	0	0	0	0	0	0	0	0	0	0	0	0	0	0	0	0	0	0	0	0	0.018192
TUSC7	0	0	0	0	0	0	0	0	0	0	0	0	0	0	0	0	0	0	0	0	0	0	0	0.0147095	0	0	0	0	0	0	0	0	0	0	0	0	0	0	0	0	0	0	0	0	0	0	0	0	0
AF233439.1	0.0392803	0.192405	0.0182611	0.109114	0.206524	0	0	0.178412	0.0592498	0	0.162394	0.0929926	0.0324226	0.066701	0	0.0704165	0.0478132	0	0	1.48275	0.211182	0	0.0227078	0	0	0.070683	0.0207004	0.0547887	0.0113783	0	0	0.0154407	0.0848704	0.0935513	0	0.0742906	0.0250381	0	0.0790011	0.0150911	0	0.0304351	0.267664	0.0608558	0	0.143206	0	0.215255	0.0900081
MIR656	0	0	0	0.200463	0	0	0	0.192808	0	0.164921	0	0	0	2.45083	0	0	0	0	0	0	0	0	0	1.2537	0	0	0	0	0	0	0	0	0	0	0	0	0	0	0	0	0	0	0	0.372677	0	0	0	0	0
MTND1P30	0	0	0	0	0	0	0	0	0	0	0	0	0	0	0	0	0.0190112	0	0	0.0432707	0	0	0	0	0	0	0	0	0	0	0	0	0	0	0	0	0	0	0	0	0	0	0	0	0	0	0	0	0
RNU6-240P	0	0	0	0	0	0	0.249569	0	0	0	0	0	0	0	0	0	0	0	0	0	0	0	0	0	0	0	0	0	0	0	0	0	0	0	0	0	0	0	0	0	0	0	0	0	0	0	0	0	0
AC021355.1	0	0	0	0	0	0	0	0	0	0	0	0	0	0	0	0	0	0.0151205	0	0	0	0	0	0	0	0	0	0	0	0	0	0	0	0	0	0	0	0	0	0	0	0	0	0	0	0	0	0	0
HNRNPA1P25	0.0300366	0.0490423	0.0279276	0	0.0526412	0	0	0.0160502	0	0.0961015	0.124179	0.015802	0.0495855	0.0510045	0	0	0.0548423	0	0	0.0208041	0	0.0200564	0.0347282	0.104364	0.0740193	0.0216198	0	0	0	0.042406	0.0324932	0.0708425	0	0	0	0	0	0.0465317	0.024164	0	0	0	0.0227417	0	0.0287295	0.0796407	0	0.0219466	0
BTLA	0.16748	0.0932229	0.0495475	0.469463	0.106735	0.014702	0.340499	0.150513	1.72244	0.0208773	0.113303	0.132165	0.735192	0.0710987	0.00823287	0.511767	0.847883	2.22451	0.0941625	0.0580006	0.0877033	0.228747	0.158433	4.27181	0.0422102	0.0273975	0.0401186	1.89856	0.260212	0.397667	0.0123531	0.0598498	0	0.0317289	0.017528	0.11107	0.0291151	0.0176901	0.0765543	0.204732	0.129305	0.00786466	0.334304	0.0471768	0.0582516	0.00504621	0.216241	0.0778728	0.0976869
MRPS6P2	0	0	0	0.0422597	0.0444368	0	0	0	0	0	0.0628949	0	0	0.0645828	0	0	0.0462948	0	0	0	0	0	0	5.28588	0.0937245	0	0	0	0.0440679	0	0	0	0	0	0	0.0411037	0	0	0.0611938	0	0	0	0	0	0	0.0504212	0	0	0
GSX1	0	0	0	0.00940234	0	0	0	0	0	0	0	0	0	0	0	0	0	0	0	0	0	0	0	0	0.0104264	0	0	0	0	0	0	0	0	0	0	0.0640159	0	0	0	0	0	0	0	0	0	0	0	0	0
MUC6	0.0166969	0.0190833	0.00931472	0.0204078	0.011705	0.0386947	0.0143618	0.0571013	0.00251854	0.00763163	0.0276117	0.0228387	0.0275638	0.00567053	0.0577825	0.0179592	0.0467453	0.212717	0.00751	0	0	70.705	0.0154439	1.11387	0.0432036	0.00961449	0.0281573	0.0074525	0.00193464	0	0.00180625	0.0262535	0.0164919	0.0178947	0.0230664	1.99398	0.010643	0.111225	0.00671622	0.00513183	0	0.00344989	0.0278119	0.00689815	0.0191643	0.00885422	0.0632371	0.0121998	0.0183647
SULT4A1	0.00987867	0.0483882	0.00918503	0.0164648	0.0750231	0.019078	0.0339883	0.0686233	0.0745042	0.0541827	0.212372	0.00519708	0.0815402	0.0419369	0.0427335	0.336474	0.0480985	0.139837	0	0.0273689	0.0151744	0	0	0.0343239	3.59074	0.0142209	0.458126	0.0220462	0.0171693	0	2.79455	0	2.48812	0.0411729	0	0.293598	4.79821	0.0382592	0.0158945	1.1234	2.05346	0.00510278	0.00747947	1.07133	0.0188975	0.811977	0.0200432	0.00721797	0
DTX1	2.50842	0.0680858	0.44737	1.86407	0.299824	0.625675	3.16191	0.0822743	1.09349	1.12599	0.159137	0.580514	0.979644	0.125279	0.499535	0.276016	0.425592	5.26713	0.865662	0.608754	0.2168	0.23989	0.763996	0.0557264	0.201571	0.461767	0.344848	3.43614	1.80631	1.9745	0.458046	0.0958293	0.0910887	0.561508	1.16692	0.211468	0.404841	0.0248462	0.178058	0.566887	0.150479	0.0265107	0.961747	1.79568	0.30681	0.0467778	0.642144	0.379686	0.155825
LRRC28	1.38007	1.45103	1.29445	1.15767	1.61244	1.38826	1.32533	1.42951	1.29018	1.08689	1.77812	1.51113	1.7475	1.26959	1.56137	1.46809	2.18198	1.49353	1.31309	2.35081	0.594037	0.52658	1.73941	2.57671	2.01625	1.23568	1.34268	1.09489	1.71679	2.19676	1.14514	0.903754	1.51666	1.65064	0.63551	0.967015	1.5351	1.45193	1.38354	2.25135	1.96016	1.30197	1.14364	2.29944	1.32871	1.55817	0.98259	0.959609	5.5115
AC010609.1	0	0	0	0	0	0	0	0.0528614	0	0	0	0	0.0816548	0.125987	0	0	0	0	0	0	0	0	0	0.0859303	0	0	0	0.0275965	0.0286558	0	0	0	0	0	0	0.0267282	0	0	0	0	0	0	0	0	0	0	0	0	0
AC025262.2	0	0	0	0	0	0	0	0	0	0	0	0	0	0	0	0	0	0	0	0	0	0	0	0	0	0	0	0	0	0	0	0	0	0	0	0	0	0	0	0	0	0	0	0	0	0	0	0	0
MT1A	2.15459	2.30863	0.751239	22.9304	2.2027	6.37154	12.6253	0.647615	30.8238	113.867	3.34035	12.5749	3.00111	55.9661	0.946603	4.10387	0.655659	28.2526	9.23673	0.326446	0.672266	15.5558	1.86834	3.04128	0	0.339244	0.638692	0.525919	10.8051	0.855526	1.1654	0.264671	0	0.360805	0	3.12899	0.0858362	0.417226	0.108334	0.155207	0.217836	0.973826	1.32544	0.417256	0.579606	0	5.8287	0.245981	0.308568
HNRNPCL4	0	0	0	0	0	0	0	0	0	0	0	0	0	0	0	0	0	0	0	0	0	0	0	0	0	0	0	0	0	0	0	0	0	0	0	0	0.0203399	0	0	0	0	0	0	0	0	0	0.0215809	0	0
CFAP161	0.0142215	0.0812705	0	0.0869111	0.0830804	0.0137325	0.0489302	0.144387	0.0965317	0.0520015	0.0352771	0.0598544	0.0939092	0.132821	0.0615198	0.114725	0.0346217	0.0718969	0	0.147752	0	0.0664728	0	0.543545	0.0262845	0.0818908	0.0149892	0.0714107	0.0823907	0.281093	0.176923	0.0559032	0.0438964	0.237093	0.0163722	0.0307395	0.0362603	0.0550785	0.0457639	0.021855	0.0345081	0.0220381	0.0430702	0.0146886	0.0408077	0.0659883	0.0673272	0.0935199	0.0195525
AL161740.1	0	0	0	0	0	0	0	0	0	0	0.0381494	0	0	0	0	0	0	0	0	0	0	0	0	0	0	0	0	0	0	0	0	0	0	0	0	0	0	0	0	0.0354517	0	0	0.0698656	0	0	0	0	0	0
CREB5	0.257962	2.70622	1.00871	0.748722	0.815461	0.777538	1.43914	0.935271	2.45464	2.1752	0.271104	0.405866	1.26362	4.34354	1.25408	1.65527	0.482737	1.21394	2.23379	0.148614	0.0796202	0.903098	0.111497	0.56961	0.0594108	0.171793	0.155001	0.286501	0.425995	0.987064	0.684609	0.0606516	0.0610195	0.119142	0.0555089	0.118551	0.106034	0.018674	0.139644	0.10559	0.0565489	0.0112078	0.354116	0.336156	0.417374	0.0287652	1.3207	0.331166	0.967859
SELL	4.64769	1.78752	1.20037	10.7129	6.88436	2.58302	4.65508	3.14027	28.1978	0.845003	3.6636	2.25493	14.4756	3.51638	0.335085	10.2666	14.6273	27.7676	6.35266	1.57378	27.0576	3.66201	2.38828	1.16629	4.68313	0.698799	79.0632	29.5148	4.5056	10.8778	0.580991	1.53464	0.15302	3.32688	7.63345	6.56889	1.47468	0.296001	6.10287	2.92837	1.2447	1.59516	8.72692	0.576042	1.41266	0.205385	16.7432	2.35448	0.620058
AC093107.2	0.252983	0.154897	0	0.0702746	0	0.122142	0	0	0	0	0	0.033273	0	0.053698	0.0683976	0	0	0.0639478	0	0.219028	0	0	0	0.329625	0.116892	0	0.0666599	0.141145	0.0366407	0	0	0	0.0390431	0.037657	0.0728102	0	0.20157	0.146967	0.0254401	0	0	0.0326693	0.143656	0	0	0.0419232	0	0.0924224	0.0579693
AC138894.1	0.0163535	0	0.0152052	0.00908547	0.0668746	0.0315823	0.0562654	0	0.0123337	0.0149493	0.0270437	0.0172068	0.0134984	0.0416542	0	0	0.0398119	0	0.0183888	0.0339805	0.0376803	0.0436788	0.0567234	0	0	0.0588546	0.103418	0.00912401	0.00947422	0	0	0.0128568	0.0807632	0.019474	0.0376532	0.00883693	0.0416962	0.0126671	0.0131561	0	0	0.0168946	0	0	0.0782089	0.0433605	0.0110601	0.0119489	0.0374729
AC114271.1	0.210107	0.147022	0.0837232	0.11117	0.128587	0.135255	0.215146	0.299391	0.324468	0.0503031	0.314363	0.200017	0.165167	0.0424735	0.0973809	0.233166	0.499319	0.313601	0.0787523	0.29798	0.560954	0.387481	0.393306	0.295487	0.388325	0.172835	0.432354	0.45215	0.318799	0.24013	0.140704	0.511277	0.833812	0.339556	0.195809	0.200039	0.452799	0.224743	0.587574	0.322884	0.388434	0.537481	0.227256	0.341013	0.421066	0.477504	0.629291	0.263172	0.421838
KRT38	0	0.00983155	0	0	0	0	0	0	0	0	0	0	0	0	0	0	0	0	0	0	0	0.0321657	0.013924	0	0	0	0.0507722	0	0.0209308	0	0	0	0	0	0	0.351413	0	0	0.227677	0	0	0	0.0091181	0	0	0	0	0.12319	0.513277
FOXP3	1.49919	0.329845	0.128518	0.9983	0.739158	0.0410677	0.676769	0.738601	6.55953	0.0437381	0.571448	0.464276	0.974166	0.361097	0.0229973	5.62288	1.63073	4.00997	0.20325	3.68218	1.97622	2.1441	2.90121	0.812751	1.03497	0.558676	1.15427	3.05506	7.26247	3.49759	1.19047	1.73033	0.374132	1.20916	0.783391	1.63747	0.792956	0.64239	0.325042	3.57838	0.954586	0.439375	3.01884	1.0872	0.894944	0.176198	7.83091	1.54599	1.05251
AL022324.3	0.0376765	0	0	0	0	0	0	0	0	0.0172207	0	0	0	0.0319888	0	0.101312	0.0229305	0	0	0.0260957	0.28937	1.20757	0	0	0.394596	0	0.0794208	0	0	0	0	0.118482	0.32562	0.0224329	0	0.0203592	0.0480315	0.0291835	0	0	0.152369	0.350309	0	0	0	0	0.0254811	0	0.0172666
OR1K1	0	0	0	0.0164417	0	0	0	0.0158139	0	0	0.0489403	0	0	0	0	0	0	0	0	0.0409957	0.0227297	0	0	0.0514136	0	0	0	0	0	0	0	0	0.0365388	0.0528624	0	0.015992	0	0	0	0	0.0239368	0	0	0	0	0	0	0	0
MRPL51P2	0	0	0	0	0	0	0	0	0	0	0	0	0	0	0	0	0	0	0	0	0	0	0	0	0	0	0	0	0	0	0	0	0	0	0	0	0	0	0	0	0	0	0	0	0	0	0	0	0
LDLRAP1	9.74126	5.21512	3.08374	6.56212	4.2315	2.30122	3.02322	5.60934	4.28301	1.44441	3.95397	8.55138	5.54405	2.90449	2.85928	7.02534	11.6003	8.9056	2.70323	15.105	4.73813	6.89453	6.45139	4.21269	4.91546	6.7751	5.62274	7.27077	9.45317	8.87896	4.98128	4.16127	6.18092	4.13889	4.7127	16.8258	7.01702	6.4144	5.22937	5.90224	6.64315	4.44189	5.2315	5.1922	6.37948	5.32333	3.38929	6.56127	6.01293
S100A4	47.1726	172.334	122.109	56.412	414.473	88.874	169.835	155.995	247.384	99.1334	76.2611	93.1581	136.348	105.397	92.2313	319.752	122.544	307.444	103.803	45.6813	50.7606	105.166	95.0812	34.7269	49.1075	291.494	592.695	128.637	104.353	67.5292	14.332	982.2	201.93	224.418	700.136	35.1795	337.898	2088.3	1314.47	153.91	170.785	265.468	67.7106	36.7543	225.493	249.934	78.6072	77.6817	57.3937
MED15P3	0	0	0	0	0	0	0	0	0	0	0	0	0	0	0	0	0	0	0	0	0	0	0	0	0	0	0	0.0963339	0	0	0	0.0678726	0	0	0	0	0	0	0	0	0	0	0	0	0	0	0	0	0
AL117190.1	0	0.134728	0.0708204	0.0705282	0.0593292	0.0490331	0.0982742	0.149237	0.210635	0.12185	0.0524833	0.0667861	0.125742	0.215567	0.0137289	0.0796514	0.0540837	0.128357	0.0285495	0.00879272	0.0487504	0.0254301	0.0146776	2.49213	0.0156419	0.0548247	0.0802806	0	0.0294184	0	0.00686653	0.00998037	0	0.0529101	0	0	0	0	0.0306383	0.0195088	0.0102679	0.00655743	0.0865047	0.0131118	0.0485692	0	0.00858564	0.046378	0.0290892
TIGD7	0.388938	0.432483	0.654671	0.435888	0.368242	0.990712	0.784445	0.605576	0.354024	0.576223	0.499023	0.486847	0.763843	0.222046	0.986281	0.637129	0.444858	0.318673	0.829447	0.650247	0.139059	0.13433	0.434181	1.99212	0.545331	1.17289	0.508884	0.246929	0.516698	0.728986	0.62024	0.601005	0.335313	0.874402	0.663914	0.126827	0.153879	0.124661	0.151053	0.638924	0.320007	0.124699	0.67019	0.311674	0.359183	0.431169	0.380959	0.681057	0.184391
AP000944.2	0	0	0	0	0	0	0	0	0	0	0	0	0	0	0	0	0	0	0	0	0	0	0	0	0	0	0	0	0	0	0	0	0	0	0	0	0	0	0	0	0	0	0	0	0	0	0	0	0
MIRLET7BHG	0.206366	1.11111	0.0730954	0.322112	0.310002	0.128102	0.139468	0.480473	0.500269	0.0449157	0.682532	0.868537	0.470456	0.926122	0.0478234	0.0660616	0.346888	1.16252	0.0718249	0.809959	0.19246	0.508535	0.312451	6.991	0.139245	0.346588	0.310723	0.0932058	0.261884	0.104053	0.797299	0.281989	0.518677	0.114095	0.231917	0.323921	1.24338	0.597523	0.27472	0.37754	0.0596121	0.832473	0.279011	1.72545	0.484062	0.579738	0.259197	0.236945	1.88924
AC026444.1	0	0	0	0	0	0	0	0	0	0	0	0	0	0	0	0	0	0	0	0	0	0	0	3.64736	0	0	0	0	0	0	0.0920751	0	0	0.0675701	0	0	0	0	0	0	0	0	0.128885	0	0	0	0	0	0.0260044
MIR4262	0	0	0	0	0	0	0	0	0	0	0	0	0	0	0	0	0	0	0	0	0	0	0	0	0	0	0	0	0	0	0	0	0	0	0	0	0	0	0	0	0	0	0	0	0	0	0	0	0
RNF180	0.875302	1.25579	3.34686	0.290623	0.708012	3.75591	2.94027	2.12827	0.910143	3.80661	1.56311	0.599453	3.56114	0.602448	3.2599	1.91731	0.901531	0.178051	3.28469	0.114794	0.15116	0.252461	0.17366	1.14273	0.0925344	0.0820151	0.34937	0.51436	0.201039	0.0658097	0.148477	0.195449	0.450821	0.370056	0.172914	0.235094	0.515017	0.0401179	0.177084	0.939202	0.226214	0.18995	0.921534	0.181881	0.282372	0.580205	0.11209	0.102177	0.121054
AC008498.1	0.21201	0.432699	0.0985617	0.441698	0.340598	0.10236	0.227949	0.651409	0.159896	0.121129	0.745026	0.223073	0.306244	0.630016	0.17196	0.190032	0.516131	0	0	0.293687	0.244248	0.389305	0	0.460399	0.195921	0.0763003	0.0558638	0.354857	0.0614129	0.299318	0.0860061	0.416695	0.490796	0.252465	0	0.429614	0.641913	0.164219	0.618276	0.162904	0.557308	0.219026	0.682209	0.273718	0.0506959	0.2108	0	0.619631	0.072871
RPS2P48	0.095729	0.208402	0.0593382	0.053184	0.335543	0	0.0274469	0.0682044	0.144396	0.0583395	0.448536	0.134299	0.105355	0	0.069018	0.0286017	0.155366	0.129056	0	0.0221014	0.0980315	0.0426141	0.0368938	0.166307	0.491469	0.183744	0	0.089016	0.0184865	0.0450504	0.207117	0.275954	0.393972	0.0569979	0.183677	0.017243	0.203399	0.271883	0.0641772	0.0490375	0.129047	0.395587	0.0483197	0.0329578	0.0610419	1.41717	0.0863236	0.116576	0.248604
PSMA7	70.5056	61.314	50.1531	63.7506	70.6519	55.9527	57.1729	47.6437	93.3834	56.2482	69.6005	71.4265	58.0637	63.1254	51.5341	83.9257	96.334	216.044	48.4834	130.027	166.505	152.812	200.039	37.2156	77.6293	81.0657	89.9064	112.77	107.763	199.921	257.383	135.439	132.064	94.2531	50.3782	160.817	80.8212	71.1804	98.1486	104.927	121.273	116.07	102.271	124.547	159.917	105.635	178.336	89.5767	96.6772
HMGB1P46	0	0	0	0	0	0	0	0	0.0347971	0.0210883	0	0	0	0	0	0	0.0280805	0	0	0	0.106308	0	0	0.721392	0.0284246	0	0	0	0	0	0.0748676	0	0	0	0	0	0.0294095	0	0	0	0	0	0.0698656	0	0	0	0	0	0.0211445
WFDC11	0	0	0	0	0	0.0415544	0	0	0	0	0	0	0	0	0	0	0.550017	0	0	0.0298065	0	0	0	0.149524	0	0	0	0	0	0	0	0.101498	0	0.0256229	0	0.697631	0	0	0	0	0.0348071	0	0	0	0	0	0	0	0
RN7SKP38	0.091082	0	0	0	0	0	0	0	0	0	0	0	0	0	0	0	0	0	0	0	0	0.182455	0	1.10764	0	0.065559	0	0	0.0527674	0.12859	0.0985313	0	0	0	0	0	0	0	0	0	0	0	0.137922	0	0	0	0	0	0
RPS29P3	0.49376	0.537458	0.15303	0.274317	0.0961497	0	0	0	0	0.526591	1.76915	0.259763	0.679263	0.279481	0.177994	0	0.500851	0.665656	0.185071	0.341991	0.632045	0.329699	0	0.285932	0.304194	0.118466	0	0.367308	0.381407	0.232365	0.178048	0.258789	0.60962	0.0979964	0.378954	0.0889377	0	0.127486	0.0662038	0	0.133122	0.425083	0.124614	0	0	1.63648	0.333936	0.481029	0.301711
PWP2	0.0447252	0.404957	0.0302434	0.022589	0.00475054	0.204158	0.374209	0.341106	0.539702	0.0148672	0.033619	0.11337	0.0201365	0.669713	0.0219856	0.502931	0.0222713	0.160332	0.246886	0.101382	0.637049	1.13485	0.418389	0.784061	0.0626229	0.020486	0.0128563	0.0294903	1.17306	0	0.14295	0.239741	0.01255	0.0363133	0.472762	0.327368	0.0233253	0.00629878	0.00817744	0.090601	0.6939	0.0126014	0.418669	0.0125984	0.0155559	0.382711	0.910195	0.0356498	0.409939
AC087045.1	0	0	0	0	0	0	0	0	0	0	0	0	0	0	0	0	0	0	0	0	0	0	0	1.53595	0	0	0	0	0	0	0	0	0	0	0	0	0	0	0	0	0	0	0	0	0.0704699	0	0	0	0
AL671883.2	1.4484	1.87798	0.422493	1.13602	1.12818	0.383927	0.561845	1.2444	1.54217	0.363459	1.38546	4.45241	0.750137	0.843942	0.337847	2.1892	2.1433	1.86649	0.415149	3.91443	0.894303	2.14287	0.525373	0.0493384	0.734853	0.367951	1.28712	2.96302	4.90306	1.80429	3.14907	5.67117	1.19217	0.727111	1.11162	3.75989	1.62924	1.05591	0.388405	2.9896	3.39965	2.03911	2.88134	1.55464	1.41253	1.05421	3.51492	3.19562	2.8113
OR10D1P	0	0.0245474	0.0279574	0	0	0	0	0.0321347	0	0	0.0248623	0	0	0	0	0	0.0183003	0	0	0	0	0	0	0	0	0	0	0	0	0	0	0	0.0185622	0.0179032	0	0	0.0191664	0	0	0	0	0	0	0	0.0287601	0.0199314	0	0	0
AC114981.2	0	0	0	0	0	0	0	0	0	0	0	0	0	0	0	0	0	0	0	0	0	0	0	0.36625	0	0	0	0	0	0	0	0	0	0	0	0	0	0	0	0	0	0	0	0	0	0	0	0	0
AC109597.2	0.091082	0.396571	0.112915	0.0843371	0.106418	0.205217	0.496177	0.0162234	0.137387	0.0693844	0.0251037	0.0798624	0.0501204	0	0	0.0272133	0.129346	0.122791	0.136557	0	0	0	0.0702056	0.843915	0	0.021853	0.0319996	0	0.123124	0.0428635	0.0164219	0.0238689	0	0.036154	0.034952	0	0.0193525	0	0.0122124	0.046657	0	0	0.0689612	0	0.0871181	0	0.0410666	0.0443668	0
PNLIPRP1	0	0	0	0	0	0	0	0.00301626	0	0	0	0	0	0	0	0.0151785	0	0.017122	0	0	0.00867066	0	0	0.0196127	0.00695509	0	0.00594939	0.0031493	0	0	0	0	0	0.0100827	0	0	0.0107941	0	0	0	0.00456556	0	0	0	0	0.00374164	0.00763512	0	0
AL390877.2	0	0	0	0	0	0	0	0	0	0	0	0	0	0	0	0	0	0	0	0	0	0	0	0.228478	0	0	0	0	0	0	0	0	0	0	0	0	0	0	0	0	0	0	0	0	0	0	0	0	0
CACTIN-AS1	0.0294243	0.168149	0.0683956	0.081736	0.0429734	0.0994438	0.088582	0.141507	0.155341	0.114316	0.121647	0.139319	0.121436	0.299788	0.0318212	0.276927	0.125357	0.0892529	0.0496296	0.18342	0.124295	0.108061	0.119071	0.204472	0.172212	0.0529476	0.232595	0.131332	0.12785	0.103854	0.111408	0.439522	0.0908216	0.175195	0.254056	0.1272	0.159423	0.262102	0.0591785	0.045218	0.142795	0.15199	0.401006	0.379885	0.0985031	0.0487607	0.28855	0.0752472	0.276437
OR5M3	0	0	0	0	0	0	0	0	0	0	0	0	0	0	0	0	0	0	0	0	0	0	0	0.052916	0	0	0	0	0	0	0	0	0	0	0	0	0	0	0	0	0	0	0	0	0	0	0	0	0
AL353804.7	0	0	0	0	0	0	0	0	0	0	0	0	0	0	0	0	0	0	0	0	0	0	0	0	0	0	0	0	0	0	0	0	0	0	0	0	0	0	0	0	0	0	0	0	0	0	0	0	0
LINC01890	0	0	0	0	0.0161668	0	0.0238035	0.0147877	0.0626143	0	0	0	0	0	0	0	0	0	0	0	0	0	0	0.048077	0	0	0	0.0463198	0	0	0	0	0	0	0.0318589	0	0	0	0	0	0	0	0.0209528	0	0	0	0.0187162	0	0
IMPA1P1	0.288069	0	0	0	0	0	0	0.0153931	0.0217259	0	0	0	0	0	0.0311535	0	0	0	0	0.0399047	0	0	0	2.60236	0	0.0207346	0	0.0160721	0.016689	0	0.0467444	0.135884	0.0177832	0.0171519	0.0663266	0.17123	0.0367242	0.0446266	0.0463495	0	0.0232998	0.0744003	0	0	0	0	0.0584474	0.0210481	0.0792108
AP003170.4	0.144084	0	0	0.0266828	0.0280573	0	0	0.0513279	0	0.021952	0.0397118	0.025267	0	0	0	0.086098	0.116922	0.0485611	0	0.0332653	0	0	0	1.75219	0.147944	0.0345695	0.0506206	0	0.0278245	0.135612	0.025978	0.0377585	0.177893	0.0285962	0	0.0778585	0.122456	0	0.0193189	0	0	0.0248086	0.10909	0.0992109	0.183751	0	0.0649637	0	0.176084
RALGAPA1	1.03963	1.90704	1.06724	1.17403	0.718894	1.47305	1.54027	2.04187	0.920097	2.00449	1.07365	1.33945	1.19438	2.29679	1.2184	1.47766	1.1428	0.401162	1.8275	1.55331	0.477457	0.33718	0.333621	6.14819	1.05354	0.687221	0.498681	0.563464	0.862887	0.727891	0.597906	0.703911	0.552725	0.741544	0.798717	1.42281	1.05083	0.775698	1.04119	1.06946	0.935266	0.644421	0.711639	1.64135	0.387608	0.793207	0.40752	1.9285	1.65493
RN7SL286P	0	0	0	0	0	0	0	0	0	0	0	0	0	0	0	0	0	0	0	0	0	0	0	0	0	0	0	0	0	0	0	0	0	0	0	0	0	0	0	0	0	0	0	0	0	0	0	0	0
FOXD4	0.199605	0.116395	0.066282	0.0950522	0.166582	0.0688363	0.0367906	0.0609486	0.376352	0.0586499	0.153254	0.060006	0.129452	0.108947	0.0308378	0.076677	0.173547	0.879364	0.032064	0.088876	0.0766523	0.247524	0.511018	0.371538	0.342564	0.194983	0.330598	0.0715916	0.132159	0.100644	0.0077118	0.179343	0.123221	0.152803	0.558064	0.493077	0.290817	0.861401	0.131905	0.230059	0.149914	0.758559	0.172717	0.559582	0.204555	0.292974	0.260348	0.104174	1.49629
VENTXP1	0	0	0	0	0	0	0	0	0	0.00473633	0	0	0	0	0	0	0.00630673	0	0	0	0	0	0	0	0	0	0	0.00578145	0	0	0	0	0	0.00616987	0	0	0	0	0	0	0	0	0	0	0	0	0	0	0
SAGE4P	0	0	0	0	0	0	0	0	0	0	0	0	0	0	0	0	0	0.0168334	0	0	0	0	0	0	0	0.00599164	0	0	0	0	0	0	0	0	0	0.00449818	0	0	0	0	0	0	0	0	0	0	0	0	0
SPOP	8.82267	10.1161	29.6422	5.93338	5.61282	21.064	19.8522	11.1709	13.664	26.0947	10.1	8.56131	24.0865	7.22861	21.4156	11.9333	10.452	7.12758	37.5202	6.84105	5.64793	9.29331	15.4745	10.415	9.3571	4.0452	8.45275	7.20638	5.67357	10.3384	11.0045	6.76973	8.10704	7.8849	6.49027	9.75194	8.19943	4.25751	6.22115	11.1348	8.28848	4.97658	9.16153	6.90726	10.1729	9.78408	8.97717	7.12326	12.322
RAD50	4.57119	6.45952	6.37934	4.23428	5.75986	7.23986	6.25335	10.0168	3.79731	5.8441	8.25004	6.90545	5.8606	4.74684	7.01504	7.45106	7.43996	2.16681	6.95065	9.09934	2.13483	11.3495	2.41779	20.2013	7.93929	3.60746	3.28483	3.71066	6.21934	3.92424	5.71314	6.50592	5.24195	6.92179	4.72529	2.61955	7.62684	4.18331	12.2385	9.69839	8.65731	4.13475	5.91008	5.47699	3.65594	5.46825	5.01037	7.63547	7.32229
AL136295.6	0.51327	0.593613	0.357923	0.760418	0.349821	0.578225	0.809393	0.777094	0.612916	0.0977498	1.20246	0.832584	0.600188	0.65368	0.462567	0.575077	0.572705	1.29742	0.336672	1.33314	0.624169	0.828255	3.90682	4.9786	0.790533	1.01597	1.12704	0.978419	0.991193	0.664254	0.347031	1.44596	0.924158	0.509343	1.13254	1.08631	1.3632	0.629486	0.705403	0.427252	0.899484	0.927946	2.65553	1.67875	1.67735	1.36091	0.549624	0.750054	1.05851
AL163193.1	0	0	0	0.0198428	0	0	0	0	0	0	0	0.01879	0	0	0	0.0320136	0	0	0	0	0	0	0	2.85424	0	0	0	0	0	0	0	0.0280793	0.0220484	0	0	0	0	0	0	0	0.0288882	0	0.0270419	0	0	0	0.0241553	0.0260964	0.0163682
DDX28	5.19029	3.68638	2.90757	6.79078	13.6521	3.94681	3.605	9.33268	10.5006	1.98681	18.2392	7.94594	3.95213	7.16097	3.11526	7.29237	8.63957	12.5819	1.98433	12.016	10.1851	9.678	15.7376	2.5022	5.73971	6.38833	5.88077	9.12898	5.63049	10.4603	8.32392	10.4563	20.7305	8.29757	4.31709	4.96428	7.12132	8.46273	6.58165	6.56044	11.3347	22.9026	6.57249	5.38758	6.10622	10.0633	11.9085	8.70343	7.11807
AC006020.1	0	0.0247857	0	0	0.00886818	0.0586334	0	0.00811168	0	0	0.0125518	0.031945	0.0125301	0	0	0	0	0	0	0	0	0	0	3.32292	0	0	0.0319996	0.00846949	0.00879457	0	0	0	0	0.0090385	0.034952	0	0	0	0	0	0.0122782	0.00784133	0.0114935	0	0	0.0301874	0	0	0.0417416
LHX6	0.239922	0.251828	0.641912	0.881366	0.328947	0.685561	3.55879	0.156984	1.45127	0.82805	0.303642	0.927337	0.88914	0.20786	0.863121	1.27714	1.33206	1.14362	0.379898	0.356092	0.285806	0.392334	0.141529	0.757063	0.262438	1.05377	0.14966	0.374258	0.442519	0.414765	0.0794524	0.789132	0.229721	0.204074	0.473494	0.254002	0.20911	0.170669	0.191044	0.455234	0.320785	0.0910511	0.685832	0.384347	0.290363	0.201229	1.46698	0.221811	0.410641
AC004241.2	0.190164	0.310491	0	0.281731	0.259214	0.183626	0.436184	0.474205	0.334648	0.231781	0.0524124	0.300132	0.366251	0.269095	0.137103	0.170451	0.308632	0.512735	0.0712774	0.965892	0.0486846	0.296283	0.293156	1.76196	0.429571	0.730009	0.20043	0.389024	0.11017	0.268476	0.0685725	0.299006	0.900014	0.188709	0.218923	0.034253	0.242429	0.196397	0.0764923	0.146118	0.76905	0.6876	0.14398	0.196411	0.181889	0.378159	0.643053	0.0926306	0.435749
IRAK1	21.5883	19.3987	20.9162	20.5602	20.3537	20.6422	15.2474	22.1883	27.8525	18.4808	27.4298	23.0812	18.6381	30.4354	22.6546	23.5054	26.1624	41.4156	19.4581	48.7069	11.0268	81.066	30.2549	10.8152	38.4874	73.8969	15.9699	22.025	73.8967	39.9728	86.8831	56.9836	17.8562	50.3936	13.9854	72.4839	37.7314	15.0056	32.8534	17.0366	35.2354	27.3424	51.0702	29.3158	44.7021	25.9298	42.0126	66.6055	23.9169
FBXL21P	0.0280695	0.809671	0.017399	0.358674	0.431811	0	0.112671	1.39491	0.550415	0.00427655	0.0851004	0.221507	0.023169	0.389257	0	0.553512	0.130974	0.141906	0	0	0	0	0	0.0487643	0.00576431	0	0	0	0	0	0.0202435	0.0294235	0	0.00557094	0.0107715	0	0	0	0.0112907	0	0	0	0	0	0	0.00620207	0	0	0
AL583835.2	0	0.0178943	0	0.0121776	0	0	0	0.0234253	0	0	0	0	0.0180925	0.0186103	0	0	0	0	0	0	0.0168349	0.0146362	0.126715	0	0	0	0	0	0	0.0309458	0	0	0.0270626	0	0.0252341	0.0118445	0	0	0	0	0.0354577	0	0	0	0	0.0145295	0	0	0.0100453
IFNA2	0	0	0	0	0	0	0	0	0	0	0	0	0	0	0	0	0	0	0	0	0	0	0	0	0	0	0	0	0	0	0	0	0	0	0	0	0	0	0	0	0	0	0	0	0	0	0.0503111	0	0
CCL14	0.826508	1.89771	1.50493	2.40114	0.749403	2.3527	7.87192	0.924702	3.72709	1.97542	1.69426	2.91691	2.01111	0.723667	1.35937	1.53567	0.875056	5.1795	1.3263	0	0.198372	0.0114976	0.109496	0.508537	0.106082	0.0867569	0.0816681	0.288206	0.024939	0.218789	0.0325976	0.0270743	0.196649	0.0615138	0.0991146	0.0372184	0.0548785	0.0333437	0.103893	0.039692	0	0.0533661	1.14074	0.186737	0.255278	0.0570689	0.192149	0.0880685	0.0236736
AC079145.1	0	0.254821	0.19348	0.0289022	0.243129	0.150702	0.0447471	0.166792	0.0392352	0.0475559	0.473165	0.191581	0.171762	0.0441694	0.0562605	0.233149	0.316619	0.105201	0	0.540484	0.199778	1.98002	0.78193	1.26529	0.833299	0.711455	0.383818	0.377323	0.391805	0.0734463	0.0562776	0.449891	0.12846	0.495597	0.359341	0.393562	0.497406	0.241775	0.0627774	0.239839	0.294542	0.0268721	0.315105	0.107463	0.39807	0.206904	0.211102	0.152044	0.333779
MTMR9LP	0.703371	3.03402	1.02516	0.744576	0.805144	1.24823	2.79608	2.72745	2.68106	0.808065	2.26345	2.62026	4.07186	1.82385	0.99709	1.082	1.96108	7.06374	0.780224	1.75119	1.65715	1.79614	2.37376	1.79989	2.16665	0.882556	2.59469	0.954555	2.56058	0.791737	0.195366	1.10595	1.91286	1.44314	1.0833	1.3611	2.42348	1.81115	1.50639	0.788773	0.714975	0.819931	3.31761	1.91436	5.27299	1.44912	1.27924	0.604211	2.26948
RNASE6	3.89936	4.39604	6.11659	13.5139	6.88037	8.83687	6.93619	8.0369	32.7296	3.10382	5.76843	8.70806	12.743	4.99984	3.0982	12.3637	13.0446	35.3765	8.29209	5.0525	4.54322	21.3257	19.1684	2.16591	0.947845	2.86396	6.45835	19.4023	18.0263	17.1895	3.30001	2.79448	1.12989	2.68497	0.916132	9.04474	2.36717	1.541	2.15534	6.68536	4.74158	1.28799	14.1792	2.68496	20.6273	2.07482	12.1274	13.5091	1.32507
CHTF8P1	0	0.01491	0	0.0101467	0	0	0.0314188	0.00975929	0	0.0584342	0.0302026	0.00960836	0	0	0.0197514	0	0.0222311	0	0.0205368	0	0	0	0.0422327	0.031729	0.0337554	0	0	0.0101898	0	0	0.00987871	0.0143585	0	0	0	0.00986915	0	0	0.00734643	0	0.0147721	0.0283021	0.013828	0	0	0.0242126	0.0247039	0.0133446	0.00836999
AL589880.1	1.66709	4.88347	1.27649	1.30755	2.92168	3.97706	4.8079	3.77287	2.58857	2.95824	3.64878	3.3018	1.53793	3.82996	3.18156	4.307	2.02923	0	3.08753	2.44517	0.451901	0.523842	0.793666	6.13309	1.87286	1.90578	0.206715	1.47723	0.511311	0.969133	0.901716	0.462574	0.544835	1.10937	0	1.27178	1.81273	0.227875	3.0373	2.41121	1.9036	0.658508	2.07893	1.41799	1.12555	2.66512	0.331609	2.2212	2.51671
CETP	0.472447	0.220396	0.301216	0.952414	0.18137	0.48227	0.615364	0.238028	1.68996	0.22828	0.145096	0.276956	1.35931	0.137529	0.0875883	0.834841	0.377908	15.8867	0.440176	0.76665	0.497633	0.531787	0.421385	0.867669	0.166322	0.466365	1.20931	0.700396	0.617796	1.58176	0.306652	0.413877	0.524975	0.514375	1.05671	0.430356	0.301147	0.522784	0.141171	0.259299	0.174687	0.139452	1.19576	0.501907	0.568085	0.268429	1.29634	0.660809	0.266005
SNORA37	0	0	0	0.12121	0	0	0	0.116582	0	0	0.360792	0.229558	0	0	0	0	0	0	0	0.151112	0	0	0.25225	51.5475	0	0	0	0	0	0	0	0.171523	0	0.389706	0	0.117894	0.417204	0	0	0	0.176464	0	0.165186	0	0	0	0	0	0.299957
CLYBL-AS1	0	0	0	0	0	0	0	0	0	0	0	0	0	0	0	0	0	0	0	0	0	0.0302622	0	0.551144	0	0	0	0	0	0	0	0	0	0	0	0	0	0	0	0	0	0	0	0	0	0	0	0.0331143	0
GAPDHP73	0.0279487	0.0684498	0.0259862	0.0310548	0.0326546	0.0269877	0.0240399	0.0149345	0.0632361	0.0638722	0.115547	0	0.115347	0	0.0906761	0	0.03402	0.056518	0	0	0.0429314	0.149297	0.0646282	0.0485545	0.189404	0.0603508	0	0.0467798	0	0.0789165	0.0604691	0.0878907	0.120774	0.0332818	0.0321753	0.0302053	0.0890753	0.0649456	0.0224843	0	0	0.0577471	0.0634826	0	0	0.185262	0.018902	0.0408421	0.076851
HMGB1P3	0	0.149197	0	0.0761498	0.0266909	0	0.0785981	0.0976562	0.0689164	0.0417658	0.0755555	0.096146	0.0754247	0.0387916	0.148232	0	0.027807	0.0923922	0	0.189871	0.350908	0.213555	0	1.03186	0	0.197316	0.433398	0.0764729	0.185286	0	0.494256	0.107759	0.141024	0.163221	0.262991	0.0987555	0.145615	0.106169	0.09189	0.175532	0	0	0.13837	0.188758	0.131101	0.0908563	0.370799	0	0.314079
RNU6-495P	0.263031	0	0	0	0	0	0	0.281104	0	0	0.217487	0	0.43422	0	0	0	0	0	0	0	0	0	0	2.28478	0	0	0	0	0	0	0	0	0	0	0	0.142134	0	0	0	0	0	0	0	0	0	0	0	0.192187	0
AL356020.1	0.0261564	0.0640604	0	0.0290634	0	0.025257	0	0.0419305	0.059181	0	0.0216274	0	0.02159	0.0222078	0	0.0234449	0	0.0793405	0	0.0181166	0.0803567	0.0349309	0	0.272645	0.0322287	0	0.0551369	0.0583733	0	0	0	0.0205636	0.016147	0.0311475	0	0.0424025	0.050018	0.0405206	0	0	0	0	0.0396078	0	0.0250181	0	0	0	0.0239743
TMED8	1.85122	2.75102	4.03078	1.76368	2.06787	4.84947	5.13149	4.22925	2.80871	3.76959	2.75343	2.05434	3.7753	1.42747	3.49962	4.11587	3.50548	2.69798	4.19577	6.65142	1.62731	3.75905	3.38613	8.39822	3.88034	2.02994	1.60818	3.98814	5.64731	4.68095	2.79664	3.3059	1.48654	2.90412	1.26539	5.55855	3.20123	1.89602	4.48238	3.4533	4.11469	1.46798	4.00502	2.58049	1.97815	2.5357	2.29126	3.78838	3.56423
RN7SKP134	0	0	0	0	0	0	0	0.0559073	0	0	0.173019	0.110085	0	0	0	0	0	0	0	0	0	0	0	1.45411	0	0	0	0	0.0606139	0	0	0	0	0	0	0	0	0	0	0.0803923	0	0	0	0	0	0	0	0	0
AC016542.2	0	0.0742369	0	0	0.0531231	0	0	0.0242957	0	0	0.0375947	0	0	0	0	0	0	0	0	0.0944756	0	0.1518	0	7.42499	0	0.0327266	0.0479219	0	0	0	0	0	0	0	0	0	0.0289819	0	0	0	0	0	0.0688498	0.0469609	0	0.0301387	0.0307502	0	0
SLCO1C1	0.0579101	0.0709146	0.0646127	0.0611288	0.0169152	0.0559189	0.0647544	0.0680781	0.135394	0.0979348	0.0861893	0.0548388	0.05736	0.0590015	0.0187882	0.342585	0.0387695	0.128817	0.195353	0.052143	0.0533727	0.00773367	0.00669554	0.382301	0.0927603	0	0.06714	0.0193857	0.00670993	0.00817581	0.0125293	0.0273166	0.0214496	0.127577	0.060001	0.021905	0.0996654	0.0448561	0.0256233	0.0622957	0.0327875	0.00897397	0.15346	0.0418686	0.00553899	0.0115159	0.0234992	0.0169251	0.045117
AC023509.4	0	0	0	0	0	0	0	0	0	0	0	0	0	0	0	0	0	0	0	0	0	0	0	0	0	0	0	0	0	0	0	0	0	0	0	0	0	0	0	0	0	0	0	0	0	0	0	0	0
MTCYBP4	0	0.184549	0.105093	0	0	0	0.0972217	0.0603978	0	0.154986	0.186916	0.0594638	0	0	0.122237	0	0	0	0	0	0.086811	0	0	0.981814	0.0696347	0	0	0	0	0	0	0.0888614	0.139552	0	0	0	0.0720473	0	0	0.0868495	0	0	0.171157	0	0	0.074923	0	0	0.1036
FKBP2	46.0146	30.0064	20.928	29.2885	63.9873	20.1289	29.2817	29.1709	50.8876	17.7358	42.0414	35.635	29.183	26.0355	25.2127	33.6199	36.6656	110.075	21.1965	38.3808	112.018	85.1403	85.4588	7.60173	43.0241	75.4374	72.3144	42.4493	31.0893	43.4657	40.1215	85.7951	128.815	37.8396	68.7907	44.6603	78.1518	91.986	32.2095	45.3087	44.2536	117.288	39.1858	73.9736	69.2742	89.2301	52.96	28.2755	70.3142
PER3	5.71644	5.14904	10.1228	4.87675	3.08978	5.22459	4.96778	4.48999	3.20268	6.08488	5.13464	4.83373	9.76388	2.58459	7.14417	3.14594	4.35682	0.853809	7.99873	4.92692	0.435041	7.99373	2.93703	8.11988	0.909876	2.58881	1.01455	4.30222	0.583836	0.4023	0.441712	0.86058	0.628551	1.20213	0.336047	8.84447	0.53826	1.24626	0.352248	6.47244	1.94782	1.41986	2.3206	1.45362	1.86798	2.52	0.77792	1.78751	0.50962
RNU6-903P	0	0	0	0.14345	0	0.249326	0	0	0	0	0.640489	0	0	0	0	0	0.157148	0	0	0	0	0	0	0.448572	0.159074	0.185851	0	0.144059	1.64547	0	0.418984	0.202995	0	0.153737	0	0.279052	0	0	0.207722	0	0.208843	0	1.17297	0	0.246968	0.171154	0	0.377321	0
AL049833.1	0	0	0	0	0	0	0	0	0	0	0	0	0	0	0	0	0	0	0	0	0	0	0	0	0	0	0	0	0	0	0	0	0	0	0	0	0	0	0	0	0	0	0	0	0	0.0222093	0	0	0
LINC00636	0	0.0181775	0.0207026	0.0247407	0	0.0860018	0.0191521	0	0	0.152657	0	0.81998	0	0	0	0.0399157	0	0.13508	0.0250373	0.0925323	0.0684049	0.0743387	0	0	0.109741	0	0	0.0372684	0.141896	0	0.0361307	0	0	0	0	0.0360958	0	0	0	0.0342176	0.0180094	0.0460058	0.0337168	0.0229975	0.0638912	0	0.0150588	0.016269	0
SPEN	4.65967	8.24583	5.80683	6.19022	5.0992	8.37335	7.67	8.58631	6.32923	5.93263	8.19232	5.32495	6.90249	12.7297	5.87263	6.5695	5.18614	2.69712	6.51321	11.7014	2.4959	6.19736	2.67538	17.9814	6.0114	11.2336	3.32026	6.11254	6.11289	4.57302	5.23659	6.45286	2.82556	10.388	4.63074	12.0315	8.13592	5.88212	6.50604	9.51139	6.72608	2.73063	10.8004	6.4352	4.86592	4.44434	3.74273	7.22385	10.3756
MAGEA9B	0	0.538227	0	0.00813956	0	0	0	0.0156575	0	0	0	0	0	0	0	0	1.8636	0.0148135	0	0	0	2.51419	0	0.432693	0	0	2.20818	0.089915	0	0	0.126793	7.06066	0	0.689137	0.910791	0	0	1.60011	0	0	0	6.59159	1.3644	0.438831	0	0	4.36968	0	0
GAPDHP55	0	0	0	0	0.0204752	0	0.0301472	0	0.0264337	0.0320395	0.0579604	0	0	0	0	0	0	0.0354381	0	0.0242758	0	0	0	0.0608896	0.0431856	0	0.0369411	0.0195547	0	0	0.0568733	0	0.0432732	0	0	0	0	0	0.0281964	0	0	0.0181044	0.0265367	0.0362003	0	0.0464653	0	0.025609	0.0642499
Z98885.2	0.0179606	0.0293252	0.0667981	0.0199567	0	0.0173431	0.0463463	0.0287921	0.0406374	0.0492554	0.0742537	0.0188979	0.0889501	0.0304986	0.0194237	0	0.0218623	0.0544801	0.020196	0	0.0689724	0	0	0.218418	0.0110651	0.0387832	0.0567907	0.0300621	0.0104053	0	0.0097148	0.0141203	0.0221751	0.0213878	0	0.00970539	0.0343455	0.013912	0	0.0138006	0	0	0	0	0.034358	0.0119054	0	0.0393695	0.00823112
MIRLET7A1	0	0.998971	0	0.339915	0.357426	0.295398	0.263133	0.163468	0	3.49562	0.252947	0.965641	1.76756	1.29867	0	0	0	0	2.40794	0.211886	0	0.40854	0	13.2865	0	0	0.644862	0	0.17723	0	0	0	0	0.182145	0	0.330616	0.584993	0	0	0	0	0.15802	0	0	0	0	0.620685	0.223522	0.700987
OR2V1	0	0	0	0	0	0	0	0	0	0	0	0	0	0	0	0	0	0	0	0	0	0	0	0	0	0	0	0	0	0	0	0	0	0	0	0	0	0	0	0	0	0	0	0	0	0	0	0	0
AC020922.3	0	0.0420043	0	0.0571704	0.0300578	0	0	0.0824811	0	0	0.255259	0.108274	0.0424695	0.0873697	0	0.0461183	0.281831	0.46821	0	0.142548	0.158069	1.51167	0.118977	0.0893864	0.60227	0.111103	0.813446	0.0861193	0.149041	0	0.0278301	0.444957	0.285864	0.520796	0.118466	0.166819	0.262373	0.597809	0.517406	0	0.0416159	0.0265774	0.155824	0.159427	0.098426	0.102317	0.0695954	0.0375941	0
RABGAP1L-IT1	0.0381877	0	0	0.0424317	0.0223088	0	0	0.0204058	0	0	0.0315754	0	0.0630415	0	0	0	0.0464833	0.154447	0	0.0264498	0	0	0	8.88988	0.0705795	0.137434	0.0402492	0.0426117	0	0	0.0206555	0.0900671	0	0.0682119	0.263777	0	0	0	0	0.0293426	0	0	0.144566	0	0.0730516	0.0253132	0	0.0279023	0.0175009
AC209154.1	0	0	0	0	0	0	0.0063689	0	0	0	0	0	0	0	0	0	0	0	0	0	0	0	0	0	0	0	0	0	0	0	0	0	0	0.0220434	0	0	0	0	0	0	0	0	0	0	0	0	0	0	0
RPS3AP40	0	0.0588382	0	0	0.042104	0	0	0	0.0271783	0.016471	0.0297965	0	0.0892348	0.0305962	0	0	0	0.0728727	0	0	0	0	0	0.626048	0.0888043	0	0	0	0	0	0	0	0	0	0	0	0	0	0.0144953	0	0	0	0.0272843	0	0	0.16721	0	0	0
FP885919.1	0	0.0221352	0.0252102	0	0.0158397	0.0261817	0	0	0	0	0	0	0	0	0	0	0	0	0	0	0	0	0	0	0	0	0	0	0	0	0	0	0	0	0	0	0	0	0	0	0	0	0	0	0	0	0	0	0
AC011474.3	0	0	0	0	0	0	0	0	0	0	0	0	0	0	0	0	0	0	0	0	0	0	0	0	0	0	0	0	0	0	0	0	0	0	0	0	0	0	0	0	0	0	0	0	0	0	0	0	0
PPIAP84	0	0	0	0.03244	0	0	0.200898	0.0312014	0	0.160131	0	0	0	0	0	0	0.0710751	0.059039	0	0	0.0448464	0.0779785	0	0	0.107919	0	0.0615429	0.0325777	0.0338281	0	0	0.137717	0.18023	0	0	0	0.0744389	0	0	0	0	0	0.132629	0.0603087	0.0558496	0.0387051	0.118471	0	0
AC008749.1	0	0	0	0	0	0	0	0	0	0	0	0	0	0	0	0	0	0	0	0	0	0	0	0	0	0	0	0	0	0	0	0	0	0	0	0	0	0	0	0	0	0	0	0	0	0	0	0	0
GPR4	0.885942	3.96698	1.32297	3.1123	1.68337	0.941891	3.7794	0.846395	4.6232	7.32975	0.932324	1.15815	2.16427	3.81418	0.483894	5.7833	1.6176	6.36093	2.5358	1.25824	2.76299	2.65908	0.703574	2.87614	1.01994	1.79711	5.14045	1.40798	2.27079	1.49083	1.17622	2.24431	2.15451	1.76898	3.41004	1.86175	2.93197	2.76573	2.63853	2.30351	1.97601	0.55008	3.27257	3.235	2.42233	1.75584	6.9601	2.95546	3.29734
AC007991.3	0	0	0	0	0	0	0	0	0	0	0	0	0.0462765	0	0	0	0	0	0	0.116495	0	0	0	0	0	0	0	0.0625595	0	0	0	0.0440767	0	0	0	0.0302955	0	0	0	0	0	0	0	0	0	0	0	0	0
AC010655.2	0.21257	0.0347074	0.0395289	0.0236195	0.0745088	0.0410522	0.109705	0.136306	0.0961915	0.272046	0.0351527	0.0670989	0.105276	0.0721922	0	0.190534	0.206998	0	0	0.206124	0.228567	0.0851638	0.147464	7.53357	0.83814	0.581415	0.403283	0.118598	0.147781	0.0600218	0.114978	0.401084	0.26245	1.64536	2.34928	0.252707	0.731683	1.02085	0.222313	0.294002	1.61617	0.153723	0.579399	0.439106	0.406639	0.309991	0.115011	0.155317	0.759861
DHFRP3	0	0	0	0	0	0	0	0	0	0	0	0	0	0	0	0	0	0	0	0	0.038669	0	0	0.0874675	0	0	0	0	0	0	0.0272327	0	0	0	0	0	0	0	0	0	0	0	0	0	0	0	0	0	0
ARHGAP36	0.00886994	0	0.00824713	0	0	0	0.0839238	0	0	0	0	0	0	0.00753092	0.019185	0	0.0539839	0	0.0199478	0	0	0	0	0	0.0163937	0.0127688	0.0186976	0	0.00513871	0	0	0.0139467	0	0.0158437	0	0	0.0282694	0	0.00356787	0	0.028697	0	0	0	0	0	0	0.00648093	0
AC137800.1	0	0	0	0	0	0	0	0	0	0	0	0	0	0	0	0	0	0	0	0	0	0	0	0	0	0	0	0	0	0	0	0	0	0	0	0	0	0	0	0	0	0	0	0	0	0	0	0	0
MARK2P16	0	0	0	0	0	0	0	0	0	0	0	0	0	0	0	0	0	0	0	0	0	0	0	0	0	0	0	0	0	0	0	0	0	0	0	0	0	0	0	0	0	0	0	0	0	0	0	0	0
AC112184.1	0.360825	0.220926	0.419361	0.100231	0.263487	0.522627	0.698313	1.10865	0.272131	0.453534	0.447521	0.14237	0.670119	0	0.390217	0.32342	0.164703	1.45932	0.101433	0.437353	0.623537	0.120467	0.417183	0.156713	0.944755	0.0649286	0.475379	0.503283	0.2613	0.509416	0.0975839	0.283673	0.278432	0.268548	1.55772	0.194979	0.287496	0.139744	0	0.207938	0.218883	0.465956	0.751279	0.0931692	0.690244	0.657738	0.549068	0	0.909486
RD3	0	0.0161578	0.0429388	0.0623098	0	0.222968	0.0453975	0.00705066	0.00497568	0.0150772	0.00545502	0.00694163	0.038119	0.0560141	0.00713477	0.0354806	0.0120458	0.033353	0.0370923	0.00913899	0	0	0.045767	0.0343842	0	0.0094973	0	0.00736166	0.0191106	0	0	0.0051867	0	0.00392812	0	0	0	0	0.00796122	0	0	0	0.0299705	0	0	0	0	0.00482044	0.0513991
OR2M1P	0	0	0	0	0	0	0	0.0158139	0	0	0	0	0	0	0	0	0	0	0	0	0	0	0	0	0	0	0	0	0	0	0	0	0	0	0	0	0	0	0	0	0	0	0	0	0	0	0	0	0
RNU5E-1	0.234536	0.191469	0.218068	0.260602	0	0.226472	0	0.125326	0.176885	0.321597	0	0	0	0	0	0.210223	0.285485	0	0.527453	0	0.360266	0	0	693.485	0.866952	1.1817	0	0	0	0	0	0	0	0	0.540009	0.126736	0.149498	0.181667	0	0.180213	0	0.121149	0	0.72672	0	0	0	0.5141	0
MBTD1	2.21215	3.27367	1.42088	1.8587	1.6622	2.24553	2.17171	5.3068	1.83935	1.37374	4.58571	3.28371	2.52277	1.67578	1.59772	3.75195	4.93344	1.47402	1.52501	2.69893	2.84871	1.88946	3.28973	25.632	6.23155	1.4938	2.55402	1.95817	1.36989	1.67193	2.07597	4.44619	2.65402	7.0697	3.95052	3.46998	5.34631	2.92444	2.68361	4.10527	4.21389	1.27996	3.70192	2.48262	3.12522	3.07779	1.18155	2.1989	4.97585
MTX3	2.04789	1.63121	3.20656	1.15552	1.38329	3.39192	2.76761	3.68947	1.68662	2.94946	3.19257	1.63851	2.81728	1.20444	3.39897	2.35823	2.18333	1.37683	3.9459	3.72336	1.19603	2.60194	1.10989	7.25138	4.56037	1.76577	1.56637	1.42821	2.3399	2.40435	3.44039	3.2312	1.57588	2.18887	1.25656	2.10757	2.65607	1.36044	2.28677	3.13073	2.49321	1.4086	2.50884	2.41995	1.89416	2.01264	1.36818	3.02641	3.60256
MORN2	5.92186	5.84515	3.31898	4.1039	10.7762	3.52658	3.67382	6.38388	6.22471	3.56491	8.47928	6.23088	4.41113	3.80158	3.3918	8.23013	6.71852	11.2033	2.52899	4.73045	15.7048	13.2955	49.6454	1.4697	12.3305	21.936	8.32932	4.43214	9.35991	10.1958	7.47762	12.361	5.1078	9.65638	13.5398	12.9784	7.35215	5.68976	13.263	8.45044	12.4167	7.09838	5.46785	8.07704	16.5977	11.0513	11.2894	5.78928	12.4064
SRP54-AS1	0.159797	0.211989	0.167149	0.133168	0.23338	0.173591	0.343622	0.44829	0.63272	0.219115	0.231225	0.28373	0.247312	0.152633	0.129611	0.340176	0.35255	0.464518	0.112304	0.345874	0.306827	0.200065	0.484987	2.3597	0.762967	0.60385	0.231583	0.144877	0.393452	0.507608	0.518601	0.376888	0.123309	0.0475724	0.459908	0.75556	0.458362	0.340385	0.184797	0.429748	0.290809	0.804791	0.272223	0.330093	0.726005	0.582581	0.418783	0.2773	0.283778
MYT1L-AS1	0	0	0	0	0	0	0	0	0	0	0	0	0	0	0	0	0	0.0175443	0	0	0	0	0	0	0	0	0	0	0	0	0	0	0	0	0	0	0	0	0	0	0	0	0	0	0	0	0	0	0
YWHAQP5	0	0	0	0	0	0	0	0.0217642	0	0	0	0	0.0168095	0	0	0	0	0.041182	0	0	0	0.0135983	0	1.76897	0.0501853	0	0.0214643	0.0227242	0	0	0	0	0	0.0121255	0	0.0110046	0	0	0	0	0	0	0	0	0.0194787	0.0269983	0	0.0148799	0
AL354893.1	0.242624	1.58457	0.977546	0.224657	0.755936	1.48378	0.765202	1.3829	1.1589	0.443582	1.00306	0.936042	0.801062	1.51064	0.787162	0.0724906	0.541437	0.32709	1.00034	1.68047	0.186344	0.0540023	0	2.24802	0.0996496	0.698543	0.0852404	0.902438	0.796515	0.570897	0.218723	0.127164	0.199703	1.49275	0.37242	0.61183	0.515511	0.375864	0.26025	0.310711	0.130827	0.125326	0.796026	0.083531	0.232065	0.696913	0.0546964	0.354552	0.4077
RNA5SP148	0	0	0	0	0	0	0	0	0	0	0	0	0	0	0	0	0	0	0	0	0	0	0	0	0	0	0	0	0	0	0	0	0	0	0	0	0	0	0	0	0	0	0	0	0	0	0	0	0
KDM5B	7.93683	9.92626	5.0921	10.0797	8.10931	3.50832	5.18719	8.08667	5.28199	2.64894	9.30883	9.25344	5.59445	9.38869	3.31252	8.13005	8.49655	3.32059	3.37095	8.66663	5.10367	4.61428	8.55219	20.4481	9.98729	10.1691	9.15276	6.09813	7.82894	5.11632	8.46762	7.15835	6.64535	10.5392	7.47045	13.0501	16.7128	10.2546	11.2974	18.8749	15.4125	5.29359	11.5603	9.89955	6.1889	10.7936	3.35604	13.7105	10.319
CYSRT1	84.6066	0.708599	0.262287	194.372	2.18038	0.104767	0.261307	2.9452	0.63826	0.198363	2.2069	13.859	0.662714	2.57933	0.16427	0.836352	3.69788	5.09019	0.0488006	12.9105	2.0666	8.7951	4.71671	1.62102	3.10151	4.71691	1.69245	1.08961	0.766856	99.9029	4.57749	2.61014	4.46076	3.23003	7.49434	1.82922	3.98354	2.10101	9.94175	0.783654	0.45633	0.952749	0.657178	12.2595	2.61516	2.47402	3.91841	4.36014	1.50164
MRPS10P2	0	0	0	0	0	0	0	0.0394726	0	0	0	0	0	0	0	0	0	0	0	0	0	0	0	2.69496	0	0	0	0	0	0	0	0	0	0	0	0	0.047086	0	0	0	0	0	0	0	0.0706549	0	0	0	0
ADCYAP1R1	0.0617923	0.339668	0.371532	0.0526391	0.0529443	0.986504	0.974423	0.43365	0.323116	1.34438	0.306557	0.0931907	0.411435	0.136406	1.25187	0.42463	0.260747	0.199931	0.870853	0.0142663	0.0158196	0.0412606	0.0285776	0.0286267	0.0203033	0.023721	0.0173675	0.0804428	0.0190927	0.0290797	0.0311949	0	0.00508612	0.107922	0.00948494	0.0178084	0.0420135	0	0.0049711	0.186754	0	0.0106395	0.090451	0.042548	0.0157608	0.0382292	0.0278606	0.0210697	0.0302065
ZNF20	0.122131	0.144017	0.0630862	0.075391	0.166477	0.0458621	0.128395	0.163153	0.127931	0.0155061	0.201967	0.124934	0.0952082	0.0864113	0.0880528	0.10947	0.272546	0.240113	0.0381475	0.122187	0.333515	0.0407752	0.180431	1.66203	0.468171	0.0879073	0.264599	0.174135	0.0589626	0.11495	0.0733996	0.309387	0.297388	0.258552	0.421801	0.076995	0.125423	0.325845	0.196505	0.213753	0.126222	0.136686	0.16439	0.161182	0.136285	0.346311	0.197319	0.0941938	0.174131
CICP27	0.0295323	0	0	0.0123054	0.0129394	0	0	0.0197259	0.0167048	0	0.0061047	0.0504943	0.0121882	0.00626853	0	0	0.00898693	0.0373253	0.00830198	0.0255686	0	0.00985982	0.00853628	0.0384793	0	0.0106284	0.0155633	0	0.00427732	0.020847	0.0159739	0.00580443	0.0273466	0	0	0	0.0941226	0.0057188	0.00890938	0.017019	0.00597163	0	0.0447198	0	0.0141236	0.0685157	0.00998655	0.0431563	0.00338357
ADAM19	2.34901	2.86906	16.3109	2.28331	0.740555	11.7575	6.41656	4.69287	8.19679	18.4559	1.00588	1.77393	9.70061	1.53845	11.2795	4.63669	2.10779	4.89424	17.1792	4.89867	1.02973	4.96897	0.802526	1.94841	1.89955	21.5278	4.45494	8.22625	28.8133	4.28084	1.15003	0.950657	0.115016	3.54332	0.315426	2.73411	0.67996	0.563112	32.0713	4.39303	0.537776	0.156625	10.1096	2.07149	3.74581	0.157403	6.03842	12.1531	4.37138
AC093916.1	0	0.0789565	0	0	0.169501	0	0	0	0	0.0221029	0.0399847	0	0	0	0	0	0.117726	0	0	0	0	0.904122	0	0.504065	0	0	0.101937	0.944304	0	0.0682722	0	0	0	0	0.055671	0.130656	0	0	0	0	0	0	0	0	0	0	0.0981152	0	0
LRRK2	0.34279	1.32927	1.90455	1.42368	0.389519	2.38766	2.22935	1.52569	1.16969	2.40654	0.406143	0.459644	2.43608	0.956535	1.92816	1.98029	0.749278	0.359276	2.01188	0.150562	0.0850832	0.481509	0.1015	0.261448	0.0862767	0.129385	0.136587	1.1545	0.305154	0.277389	0.306384	0.0903792	0.0167742	0.12694	0.0336879	0.0903578	0.133233	0.00485706	0.108458	0.256969	0.185966	0.0086374	0.829255	0.103624	0.395846	0.0166261	0.417017	0.218392	0.0795059
AC079896.1	0	0	0	0	0	0	0	0	0	0	0	0	0	0	0	0	0	0	0	0	0	0	0	0	0	0	0	0	0	0	0	0	0	0	0	0	0	0	0	0	0	0.0297906	0	0	0	0	0	0	0
BEX1	0.521191	0.452081	1.72637	0.126681	3.82496	0.786359	0.504337	0.243688	1.17924	1.38465	0.942695	0.23992	2.41987	0.27657	0.598875	1.08031	0.574935	1.31744	1.39189	0.135371	0	0	0.414286	0	1.00342	0.0234465	0.308997	0.0726964	0.0188717	0.0459889	0.475721	0.179265	0.160872	0.0969756	0	0.0352045	0.166109	0	0.0655142	0.0500591	0.0263471	0.185088	0.123316	0.0336444	1.43321	0.950066	0.154214	0.0476018	0.0298568
AC018878.1	0	0	0	0	0	0	0	0	0	0	0	0.0341951	0	0	0	0	0	0	0	0.0900391	0	0	0	5.19432	0	0	0.137015	0	0	0	0	0	0	0.0774013	0	0.0351232	0	0	0.0261452	0	0	0.0335747	0.246062	0	0.0621697	0	0	0	0
MDP1	0.866383	1.88612	1.24494	0.787639	2.25459	1.31827	1.4001	1.48707	1.86126	0.875991	1.43274	1.67125	1.86366	1.04766	1.50481	1.43548	1.26231	1.35382	1.47608	1.21834	0.867058	0.701225	4.12825	0.319273	2.11886	2.11648	0.857811	0.732389	0.80613	0.630117	0.823637	1.34162	1.81521	0.57838	0.906732	1.16333	1.70696	1.54553	0.982126	1.21038	1.55015	2.44105	1.6101	1.05754	1.50669	2.40159	0.816773	0.633033	1.31147
CMTM8	3.06855	5.91044	1.02533	1.59824	5.5739	0.9028	2.86622	5.91827	4.23079	1.33679	4.59872	3.63226	2.79007	3.37877	0.337036	3.97525	8.7834	2.69055	0.673917	3.73597	12.9622	3.05743	32.8175	2.6238	8.27075	9.62846	12.9873	1.79227	1.06942	2.26764	0.868779	13.2307	2.56025	9.64905	1.8215	11.8143	9.74921	3.00819	4.00183	8.89704	6.16602	3.47967	11.3261	2.27796	25.0393	4.97383	2.86975	4.18637	14.7109
GCSHP2	0	0	0	0	0	0	0	0	0	0	0	0	0	0	0	0	0	0.0539977	0	0	0	0	0	0	0	0	0	0	0	0	0	0	0	0	0	0	0	0	0	0	0	0	0.0404345	0	0	0	0	0	0
AC010387.1	0	0	0	0	0	0	0	0	0	0	0	0	0	0	0	0	0	0	0	0	0	0	0	1.00399	0	0	0	0	0	0	0	0	0	0	0.0665309	0	0	0	0	0	0	0	0	0	0	0	0	0	0
BOP1	14.2539	5.60805	7.12652	10.5447	6.83592	7.30608	7.12044	6.69797	14.3888	7.9378	8.24759	10.8777	7.54563	7.68441	8.00239	9.6535	11.8972	51.4382	8.25245	15.087	20.8074	38.6881	12.7324	21.7235	27.8983	58.7562	22.2637	16.7335	32.6278	20.2201	88.7904	40.99	17.8464	20.1395	42.6369	16.7881	19.5281	29.3034	50.039	11.2725	20.1236	36.9431	22.8917	21.653	25.4272	15.9498	56.8367	29.0862	23.5992
EIF3FP3	2.8248	6.15664	5.25291	3.08115	12.1874	5.13002	7.17775	4.25137	6.17633	5.20003	8.39988	0.804404	9.06985	5.87489	2.18608	3.71664	2.83908	8.35885	3.81748	5.60033	1.01511	9.13684	4.70426	1.62081	3.40075	5.0178	1.83008	4.42444	0.405376	5.56136	0.644808	5.82705	8.19114	3.19409	2.0586	4.97142	7.81355	5.68087	1.04244	3.02678	3.68917	9.66511	6.02381	5.21954	3.39592	11.4065	6.64274	7.76357	4.13311
AC010503.2	0	0	0	0	0	0	0	0	0	0	0	0	0	0	0	0	0	0	0	0	0	0	0	0	0	0	0	0	0	0	0	0	0	0	0	0	0	0	0	0	0	0	0	0	0	0	0	0	0
MIR3135B	0	0	0	0	0	0	0	0	0	0	0	0	0	0	0	0	0	0	0	0	0	0.276365	0	0	0	0	0	0	0	0	0	0	0	0	0	0	0	0	0	0.318022	0	0	0	0	0.395875	0	0	0	0
AP000356.1	0	0	0	0	0	0	0	0.0413161	0	0	0	0.0813543	0	0	0	0	0	0	0	0	0	0	0	0.26865	0	0	0	0	0	0	0.0418217	0	0	0	0	0.0417812	0.0985702	0	0	0	0	0	0	0	0	0	0	0	0
ARMH1	0.20446	0.246745	0.0991844	0.31608	0.119443	0.0515033	0.214097	0.289761	0.811237	0.125957	0.360166	0.406874	0.653045	0.256618	0.0576821	0.127488	0.357081	5.8154	0.0899635	0.221657	0.348204	0.676684	0.914747	0.324315	0.405271	0.934185	0.187389	1.19033	0.252354	0.652619	0.048083	0.782743	0.806697	0.444605	0.573099	0.403507	0.606303	0.30297	0.0679394	0.280052	0.481737	0.86327	0.498063	0.211176	0.501658	0.25338	0.517042	0.207848	0.798496
CD24P1	0	0	0	0	0	0	0	0	0	0	0	0	0	0	0	0	0	0	0	0	0	0	0	0.217308	0	0	0	0	0	0	0	0	0	0	0	0	0	0	0	0	0	0	0	0	0	0	0	0.0913955	0
CCDC127	0.968993	1.40923	2.90787	1.0509	2.34565	2.78181	2.32824	2.24012	2.08521	1.14172	1.99583	1.70791	2.82572	1.06657	2.761	2.25457	3.36367	2.74858	1.91168	2.01546	1.79149	1.54201	2.61973	3.79522	2.44509	4.08245	1.80716	2.33084	5.24568	2.26914	1.71517	2.02767	2.54317	1.87767	2.81555	2.52715	2.417	0.728093	2.99096	1.51586	2.27381	1.77433	1.54419	1.97767	2.52518	1.93847	3.84964	1.22099	2.53283
NME8	0.0230786	0.0942039	0.0321871	0.0384652	0.0337056	0.122568	0.0198509	0.135654	0.269788	0.0527424	0.038165	0.151768	0.171445	0.0489865	0.0249585	0.196518	0.7023	0.26835	0.0389264	0.079924	0.664697	0.192628	0.0933916	0.180422	0.0284363	0.00830576	0.0486489	0.160951	0.0668517	0.13033	0.0249661	0.0453597	0.0284939	0.0274824	0.0664218	0.0374129	0.0882646	0.0357525	0.0371328	0.0620659	0.0466664	0.0178817	0.0961045	0.190693	0.198668	0.00764897	0.241929	0.0421566	0.0211532
CR383656.2	0	0	0	0	0	0	0	0	0	0	0	0	0	0	0	0	0	0	0	0	0	0	0	0	0	0	0	0	0	0	0	0	0	0	0	0	0	0	0	0	0	0	0	0	0	0	0	0	0
TTC39B	2.67657	1.71269	1.2411	1.92249	1.22288	1.41359	1.43568	1.50785	1.25188	1.22337	0.743425	1.31716	1.4995	1.28599	1.04964	2.23999	0.715583	1.51515	1.37653	4.30811	1.35985	1.4578	1.60196	29.9061	0.711571	0.997289	1.21007	0.675276	1.90324	2.20024	1.16468	0.541925	0.611967	1.06655	0.682089	3.02099	0.661279	0.721431	0.64264	1.01148	0.73095	1.42544	1.36847	1.19294	1.56119	1.22559	1.65116	1.44527	0.379295
RNU7-200P	0	0	0	0	0	0	0	0	0	0	0	0	0	0	0	0	0	0	0	0	0	0	0	2.36586	0.279662	0	0	0	0.262986	0	0	0.356879	0	0	0	0.245296	0	0	0.182594	0	0	0	0	0	0.434185	0	0	0	0
OR4C9P	0	0	0	0	0	0	0	0	0	0	0	0	0	0	0	0	0	0	0	0	0	0	0	0	0	0	0	0	0	0	0	0	0.0187829	0	0	0	0	0	0	0	0	0	0	0	0	0	0	0	0
CDH12	0	0.379071	0.00881082	0	0.680915	0.00915036	0.0366791	1.01273	0.00357344	0.0281532	0.0940247	0.00747802	0.00391091	1.16662	0	0.0721977	0.0807432	0.0239535	0.0053278	0	6.24097	0.0126551	0	1.25117	5.81179	0.00341039	0	0	0	0.0401358	0.00256281	0	0.403643	0.00846332	0.387279	0	0.00604033	0.00367005	0	0	0.0153292	0.609414	0	0	0	0	0.00640887	0.00346195	0.00217141
HELZ2	1.33887	6.49149	0.984613	4.22716	4.22827	0.93922	1.77559	5.40065	4.30823	3.08963	5.5333	8.58497	2.35851	7.65428	0.817302	3.65459	4.7401	2.56597	1.47928	8.16509	2.63168	9.41821	3.14724	6.66189	5.06261	4.80672	15.5472	9.61328	13.1552	5.93744	25.0261	8.749	1.44425	5.17609	6.31846	20.0358	4.53624	2.43909	3.61036	4.88573	4.2845	1.92777	5.59834	15.4282	3.84182	3.07838	24.9185	5.75199	5.95522
PDLIM5	12.5825	9.44329	17.7655	11.8984	6.12298	21.2414	18.4236	10.8826	8.81014	27.1301	7.77032	8.02675	15.8342	14.8933	27.127	10.6321	9.16692	4.20822	27.047	8.38448	3.54159	7.1833	6.16476	15.7088	3.20514	13.373	5.40045	12.4133	8.81712	9.50904	10.4105	6.02343	4.79239	4.99699	2.42493	7.33813	5.56796	4.1143	29.3791	10.2083	7.22943	2.15118	12.843	4.69976	8.71425	4.78928	8.27625	11.6189	8.91241
AL359396.2	0	0	0	0	0	0	0	0	0	0	0	0	0	0	0	0	0	0	0	0	0	0	0	0	0	0	0	0	0	0	0	0	0	0	0	0	0	0	0	0	0	0	0	0	0	0	0	0	0
ZC3H13	4.49103	8.0669	10.8802	4.63523	4.32463	10.8574	10.2516	11.372	4.99794	9.08178	8.53312	5.8923	9.43489	4.98398	11.4365	10.2013	10.5611	2.61697	12.5448	6.31995	3.98626	4.40299	6.17838	8.8691	4.61135	4.23508	4.2162	10.9481	5.58488	4.38569	3.65562	4.02868	3.18371	6.13975	4.16962	6.71894	6.9225	4.74229	11.6308	13.0638	7.95239	2.31274	6.41242	4.63855	3.73962	5.21055	4.8119	6.00392	7.02896
NKX2-6	0	0	0	0	0	0	0	0	0	0	0	0	0	0	0	0	0	0	0	0	0	0	0	0	0	0	0	0.0173316	0	0	0	0	0	0	0	0	0	0	0	0	0	0	0	0	0	0	0	0	0
AC127496.6	0	0	0	0	0	0	0	0	0	0	0	0	0	0	0	0	0	0	0	0	0	0	0	0	0	0	0	0	0	0	0	0	0	0	0	0	0	0	0	0	0	0	0	0	0	0	0	0	0
HSPE1P21	0	0	0	0	0	0.0882357	0	0	0	0	0	0	0	0	0	0	0	0	0	0	0	0	0	0.952487	0	0	0	0	0	0	0	0.143678	0	0	0	0	0	0	0	0	0	0	0	0	0	0	0	0	0
RPS27AP17	0	0.706964	0	0.687301	1.19247	0.0597287	0	0	0.279907	0.25445	0	0.227792	0.0510567	0	0	0	0.0752927	0	0.0695542	0.128528	0	0	0	0.21492	0	0	0.0651949	0.138043	0	0	0.234201	0	0.038185	0	0	0	0.0788561	0	0.049762	0.0475286	0.0500305	0	0.046833	0	0	0.123006	0.0836675	0	0.141738
IFNWP19	0	2.92278	0	2.4863	2.20771	0	0.983725	4.59674	0.0375022	0	3.20697	5.44125	2.66785	9.24583	0	2.58507	1.54343	0	0	5.09723	0.0381907	7.10541	0.459934	0.6047	0.153172	0.751612	0.366865	3.55108	4.5228	4.07173	1.02204	0	1.719	0.26646	0.0572448	2.06898	6.21236	4.77599	7.9806	2.13963	0	0.0256852	0.188242	15.5102	1.33171	7.44915	4.43911	3.41522	1.5496
AC004471.2	0.111536	0.136583	0.0345682	0.092949	0.141176	0.0897509	0.159896	0.248333	0.0700999	0.0169932	0.292042	0.127136	0.0920639	0.0315662	0.060311	0.0666492	0.113138	0	0.125418	0.334762	0.0142774	0.0496508	0.150451	0.0645896	0.183239	0.120422	0.0783717	0.0311145	0.0969261	0.157468	0.0201098	0.0584583	0.103281	0.0332048	0.149804	0.0602709	0.094794	0.071995	0.0448647	0.142837	0.120285	0.0768181	0.0703732	0.0192	0.0533411	0.0985777	0.0377167	0.0543302	0.0596348
IL9RP4	0	0.0184105	0	0	0	0	0	0	0	0	0	0.0118642	0	0	0	0	0	0.0684057	0	0	0	0	0	0	0	0	0	0	0	0	0	0	0	0	0	0.0365585	0	0	0	0	0	0.0232978	0	0	0	0	0	0	0
RPL32P3	0.999799	1.02536	0.441558	0.489496	0.558518	1.00162	1.27383	1.8131	1.12635	0.736873	1.61203	1.03225	1.40808	1.51205	0.824446	0.744928	0.851891	0.77081	0.597249	1.35467	0.892666	0.82615	0.541857	9.39023	3.04511	1.41678	0.849603	0.979659	0.886935	0.705763	0.953133	2.53492	1.33469	2.10211	0.661823	1.44182	1.90789	0.943831	0.535378	1.29158	1.45559	1.233	2.88599	2.00074	1.09973	1.00238	0.760698	1.29666	2.08765
AC125238.2	0	0	0	0.0108584	0	0	0	0.0104438	0.0147404	0.00893324	0.0161605	0	0	0	0	0	0.0118952	0	0	0	0	0	0	0.0679088	0.012041	0	0	0	0	0	0.0105716	0	0	0.0116371	0	0.0211227	0	0	0	0	0.0158082	0	0	0	0	0.0129554	0.0132183	0.0142806	0
MYT1L	0.0602432	0.0158082	0.148035	0.00717197	0.00502763	0.182825	0.00370128	0.0747297	0.0762659	0.165211	0.001779	0.0147148	0.0816923	0.0200942	0.0674773	0.0134995	0.00130946	0.00435086	0.113708	0	0.0181772	0	0.0024876	0	0	0	0	0.0084028	0	0	0	0	0.0013282	0.00128105	0.00247692	0.00116263	0.00137144	0	0.000865442	0.0016532	0.00174022	0	0.013032	0	0.00823163	0	0.00145511	0.00157205	0
AC005086.2	0	0.0286846	0.0326693	0.0390414	0.0821054	0	0.0302225	0.0751014	0.0264997	0.256956	0	0.03697	0	0.0298322	0	0	0.0427693	0	0	0.0486728	0.0539724	0	0	0.976666	0	0	0.0370333	0.0392071	0.0407119	0.0496061	0	0.0552471	0.0433812	0	0	0.0379734	0.111984	0	0.0141334	0.0269981	0	0.0181496	0.159618	0	0	0	0.0237632	0.0256729	0.0161026
RNU4-13P	0	0	0	0	0	0	0	0	0	0	0	0	0	0	0	0	0	0	0	0	0	0	0	0	0	0	0	0	0	0	0	0	0	0	0	0	0	0	0	0	0	0	0	0	0	0	0	0	0
RNU6-1258P	0	0	0	0	0	0	0	0	0	0	0	0	0	0	0	0	0	0	0	0	0	0	0	0	0	0	0	0	0	0	0	0	0	0	0	0	0	0	0	0	0	0	0	0	0	0	0	0	0
TMEM205	17.7173	52.7197	15.2349	16.3566	132.823	18.6818	32.2876	67.5353	53.0788	16.5644	78.1741	50.5228	33.8336	54.4719	17.2274	41.6571	78.9367	68.431	18.5627	38.4893	96.545	38.1824	82.1207	7.94609	85.1297	30.5254	36.4054	31.3169	12.0613	21.5001	16.3226	68.1429	114.782	38.0745	78.9436	31.0891	52.7805	44.4418	50.824	45.2709	61.6155	91.2552	43.5468	48.7074	43.145	94.5221	57.2334	16.4153	46.7659
UGT2B15	0.0642271	0.524334	0	0.00713651	9.32016	0	0.0773425	0.425569	0.0387517	0	1.07274	0.162189	0.127234	0.218125	0	0.690828	0.359625	1.93522	0	0.169044	0.365034	0	0	1.69602	5.95114	0.0277377	0.189544	0.0358339	0.0148837	0.0181353	0.00694801	2.30253	0.182385	0.0764828	0.783765	22.9895	0.212886	0.00994983	0.294518	0.434287	0.342861	1.62564	8.09178	0.0796042	0.0737184	0.212869	0	0	0.0941901
BNIP1	3.41423	3.12629	2.52029	3.37073	3.74653	2.33897	2.52996	2.8907	3.39272	1.63962	4.06291	4.07785	3.12283	3.66269	1.80875	3.10165	2.67467	6.81097	1.738	4.35407	5.23567	6.79314	5.02774	2.32449	6.3458	2.71487	3.58639	3.33355	2.77321	5.76475	7.493	4.27114	6.62213	2.82952	2.81513	4.94895	3.66148	2.40337	3.79063	3.54517	4.83266	6.20837	3.48455	4.76538	4.15928	4.87804	7.35631	4.07066	4.75223
NKX2-2	0	0	0	0	0.00785928	0	0	0	0	0	0	0	0	0	0	0	0.0163758	0	0	0	0	0	0.295538	0	0	0	0.0708979	0.0150119	0	0	0	0	0	0.0400511	0	0.247172	0	0	0	0	0	0.00694925	0	0.0138952	0	0	0	0	0
AL353811.1	0	0	0	0	0	0	0	0	0	0	0	0	0	0	0	0	0.0162361	0.0269733	0	0	0	0	0	0	0	0	0	0	0	0	0	0	0	0	0	0	0	0	0	0	0	0	0	0	0	0	0	0	0
DPP3P1	0	0	0	0	0	0	0	0	0	0	0	0	0	0	0	0	0	0.0827633	0	0	0	0	0	0	0	0	0	0	0	0	0.0073791	0	0	0.00812282	0	0	0	0	0	0	0	0	0	0	0	0	0.00922654	0	0
AL049697.1	0.0398645	0.0650887	0.0222392	0.00885898	0.0279461	0.030795	0.0685785	0.166154	0.0240524	0.0255091	0.230733	0.0419447	0.0658096	0.0203079	0.0689789	0.0357319	0.0533768	0	0.0179304	0.0994001	0.012247	0.0479137	0.0276547	1.12194	0.0491191	0.0344324	0.0504198	0.0177931	0.0184761	0.0225124	0.0517499	0.0564131	0.00492186	0.0807013	0	0.068933	0.0863955	0.0123513	0.0288634	0.153155	0.109628	0.00411836	0.0482924	0.0741131	0.0228778	0.0317096	0.0377452	0.0640804	0.0767313
MTCO1P53	0.0402637	0.887498	0.149746	0.917139	0.188173	0.0388792	0	0.129091	0.121466	0.772936	0.366212	0.148277	0.598218	0.170927	0.130631	0.180449	0.367577	2.52406	0.0905498	0.0836629	0.432937	0.134426	0	0.559592	0.27286	0.144905	0.0848746	0.112321	0.0233264	0	0.108892	0.28489	0.422548	0.239734	0.370822	3.28535	0.0769947	0.842063	0.11337	0.27844	0.0325663	0.10399	0.335335	0.0831725	0.0385114	0.427029	0.163385	0.117677	0.313689
RNA5SP434	0	0	0	0.129224	0	0	0.200068	0.372869	0.175424	0	0	0	0.38398	0	0	0	0	0	0	0	0	0	0	1.61634	0	0	0	0	0	0	0	0.365727	0	0	0	0.125689	0	0	0.0935608	0	0	0	0	0	0	0	0	0	0
CCDC58P5	0	0	0	0	0	0	0	0.0348126	0	0	0	0	0	0	0	0	0.0396507	0	0	0	0.150111	0	0	1.35818	0	0.0468929	0	0	0	0	0.0352386	0	0.040218	0.0775805	0	0	0	0	0	0	0	0.0336524	0.0986528	0	0.0623137	0	0	0	0.0298568
RNU6-935P	0	0	0	0	0	0	0	0	0	0	0	0	0	0	0	0	0	0	0	0	0	0	0	0	0	0	0	0	0	0	0	0	0	0	0	0	0	0	0	0	0	0	0	0	0	0	0	0	0
NDUFS5P1	0	0	0	0	0	0	0	0	0	0	0	0	0	0	0	0	0	0.295399	0	0	0	0	0	8.62841	0	0	0	0	0	0	0	0	0	0	0.112113	0	0	0	0	0	0	0	0	0	0	0	0	0	0
SSX7	0	0	0	0	0	0	0	0	0	0	0	0	0	0	0	0	0	0	0	0	0	0	0	0	0	0	0	0	0	0	0	0	0	0	0.0247144	0	0	0	0	0	0	0	0	0	0	0	0	0	0
AC020612.3	0	0.120928	0	0.0274317	0.11538	0.190713	0.0849411	0.079153	0.148956	0	0.081653	0.129881	0.0815116	0.0838443	0	0	0	0	0.0555213	0.170995	0	0.0659397	0	4.2032	0.0912581	0.248779	0	0.165289	0.057211	0	0.0801215	0.0388184	0.030481	0.0587978	0.113686	0.0266813	0.0629466	0.114737	0.0397223	0.0379395	0.0798732	0.0510099	0.224305	0.254989	0	0	0.0667872	0.0360772	0.0226283
COLCA1	4.40228	7.69561	0.521385	0.757365	6.25244	0.451231	2.51978	20.1795	4.4747	1.2064	17.7631	10.1813	3.32249	10.1761	0.540218	2.32826	8.18501	1.58691	0.645047	3.29021	0.363855	0.00430386	0.849558	10.4642	3.94511	0.0347952	0.101902	0.169017	0.0485438	0.145597	0.0139453	2.40445	0.763962	0.85581	1.03142	9.85504	1.27158	5.04999	1.88875	8.36989	1.1365	3.75889	0.261086	0.109844	0.166455	0.984809	0.0414122	0.0635781	0.968876
AC007613.1	0.043349	0.0176945	0	0.0240833	0.037986	0.0104646	0.0093216	0.0810731	0.0490402	0	0.0358431	0.0570138	0.035781	0.0184025	0.01172	0.0291414	0.0329786	0.0547878	0	0.202666	0.108205	0.0723636	0.0501198	0.527163	0.0400594	0.0546031	0.114223	0.0544173	0.0376707	0.0765007	0.029309	0.0511201	0.0468307	0.0774311	0.0249523	0.0351367	0.062171	0.0335773	0.0305144	0.0166542	0.0876545	0.083969	0.0574367	0.0223864	0.0518281	0.0574689	0.11727	0.0791836	0.0148997
RNA5-8SP4	0	0	0	0	0	0	0	0	0	0	0	0	0	0	0	0	0	0	0	0	0	0	0	0	0	0	0	0	0	0	0	0	0	0	0	0	0	0	0	0	0	0	0	0	0	0	0	0	0
SLC36A3	0.00615177	0.0100443	0	0.0136709	0	0	0	0.00986168	0.00927923	0	0	0.0356003	0.00507777	0	0	0	0	0.0497605	0	0.0383478	0	0	0.00711264	0.0534364	0.0113699	0.0177117	0	0	0.00712792	0	0	0	0	0.0183141	0.0141642	0.00332423	0.00392126	0.00476505	0.00494901	0.00472689	0.00497571	0	0.00931541	0	0.00588404	0	0	0.00898972	0.00563854
SNRPB2	10.6661	11.5983	12.4166	13.6029	16.6182	12.77	13.6223	11.3413	18.0753	13.2932	13.7913	13.1083	13.3753	12.8598	11.8502	21.6948	18.9097	25.3131	12.3821	26.3951	53.845	37.6721	42.8254	9.28374	33.3612	23.4825	23.6103	19.2441	29.9834	18.9908	37.1147	22.0077	20.4198	16.5645	17.5487	31.7293	20.2106	23.9073	22.1814	12.9737	22.3884	20.5604	22.0446	27.6416	30.6781	20.1371	39.6531	20.6665	20.7845
AC100810.2	0	0	0	0	0	0	0	0	0	0	0	0	0	0	0	0	0	0	0	0	0	0	0	0	0	0	0	0	0.0175891	0	0	0	0	0	0	0	0.0193525	0	0	0.0233285	0	0	0	0	0	0	0	0	0.0139139
SPAG11A	0	0	0	0	0	0	0	0	0	0	0	0	0	0	0	0	0	0	0	0	0	0	0	0	0	0	0	0	0	0	0	0	0	0	0	0	0	0	0	0	0	0	0	0	0	0	0	0	0
AC011467.5	0	0	0	0	0	0	0	0	0	0	0	0	0	0	0	0	0	0	0	0	0	0	0	0	0	0	0	0	0	0	0	0	0	0	0	0	0	0	0	0	0	0	0	0	0	0	0	0	0
TRAJ13	0	0	0	0	0	0	0.384257	0	0	0	0	0	0	0	0	0	0.27189	0.451695	0	0	0	0	0	1.5522	0	0	0	0.249245	0	0	0	0	0	0	0	0	0	0	0	0	0	0	0	0	0	0	0	0	0
TOX4P1	0.0151151	0.0493584	0	0.0251924	0.0353203	0.0145954	0.0130012	0.00807683	0.0113997	0.0345431	0.0124979	0	0.0249525	0.0128333	0.0490391	0.0135482	0.0091993	0.0305658	0.0169963	0.0314073	0.023218	0	0.017476	0.0525181	0.0186241	0	0	0.0168662	0.00875678	0	0.00817566	0	0.00933092	0.00899967	0	0	0	0	0	0	0	0	0.0572207	0	0	0.0500962	0.0204451	0.011044	0
LINC01445	0	0	0	0	0	0	0	0	0	0	0	0	0	0	0	0.0220128	0	0	0	0	0	0	0	0	0	0	0	0	0	0	0	0	0	0	0	0	0	0	0	0	0	0	0	0	0	0	0	0	0
TPMT	9.42273	6.95574	5.02632	10.9172	10.327	5.41652	6.49915	9.09624	7.954	4.90129	8.41301	14.3969	6.30248	17.6607	5.52094	10.1985	10.5865	4.83971	5.09379	10.5587	13.978	9.5766	11.9891	4.31918	12.5478	5.45768	8.66317	12.7554	16.1309	18.0622	12.6532	9.5573	6.34122	13.7915	6.13176	19.3917	9.99913	6.5037	9.86171	12.7061	9.82546	6.26575	6.75243	9.4581	10.8575	8.57429	10.9204	9.67109	9.5165
AL031733.1	0	0.0504974	0	0	0	0	0	0	0	0	0.102291	0	0.0510567	0	0	0	0	0	0	0	0.0475076	0	0	0	0	0	0	0.0345108	0	0	0	0.0486296	0	0	0	0	0.0394281	0	0.024881	0	0	0.0639025	0	0	0.0591637	0.164007	0	0	0.0283476
ZC3HC1	3.72952	3.5178	4.54531	2.75748	3.16164	3.51102	5.16163	4.83488	3.82791	2.43521	4.61403	4.05199	4.79121	2.03958	3.88169	4.79232	3.65223	7.09766	3.5	4.99799	5.64987	8.41339	3.77169	5.09891	6.95058	7.58908	4.70915	6.09636	6.25996	10.0953	10.0661	5.93763	5.75292	3.7455	5.59558	7.67236	6.15469	4.42373	3.9967	5.59491	6.95542	6.82713	3.87822	5.2905	5.22118	7.0943	6.27103	6.88426	5.96288
AL137078.2	0	0	0	0	0	0	0	0	0	0	0	0	0	0	0	0	0	0.0894868	0	0	0	0	0	0	0	0	0	0	0	0	0	0	0	0	0	0	0	0	0	0	0	0.0457164	0	0	0	0	0	0	0
AL359839.2	0.0242624	0	0	0	0	0	0	0	0	0	0	0	0	0	0	0	0	0	0	0	0	0	0	0	0	0	0	0	0	0	0	0.0190746	0	0	0	0	0.0309306	0	0	0	0	0	0	0	0	0	0	0	0.0111191
AC068446.1	0	0	0	0.0302829	0	0	0	0	0	0	0.0450699	0.00955874	0	0.0154265	0	0	0.0110582	0	0	0.0125845	0.0139548	0	0	1.67295	0	0	0	0	0	0	0	0	0	0.0108182	0	0	0.0347446	0	0	0.013961	0	0	0	0.131363	0	0	0	0	0
AC118650.1	0	0	0	0	0	0	0	0	0	0	0	0	0	0.26849	0	0	0	0	0	0	0	0	0	0	0	0	0	0	0.183204	0	0	0	0	0	0	0	0	0	0	0	0	0	0	0	0	0	0	0	0
LINC02430	0	0	0	0	0.103624	0	0	0.0631893	0	0	0	0	0	0.0502009	0	0	0	0	0	0	0	0	0	2.46526	0	0	0.0623186	0	0	0	0	0.0464842	0	0	0	0	0.0753772	0	0	0	0	0	0	0	0	0	0	0	0.027097
VPS41	4.14534	7.52231	7.30937	4.40962	4.38387	8.09619	7.74563	9.6469	5.39295	6.50531	7.93503	6.87844	7.64136	5.18591	7.51072	8.175	13.2843	4.19866	6.94526	8.78593	6.17361	11.5489	3.39544	23.4537	7.02363	7.01659	7.06133	5.06842	7.0333	6.76927	4.38486	4.32829	4.13363	7.09734	5.00067	7.95217	7.15199	5.21738	11.4558	7.83686	4.36543	3.22773	4.62182	7.64635	6.60133	5.5506	7.98608	5.29587	11.1026
PTPN2P1	0	0.0428663	0	0	0	0	0	0	0	0.0119999	0.0434162	0.013812	0	0.0222907	0	0.0235324	0.0159786	0	0	0.0181842	0	0.0175306	0	5.38203	0.0808723	0.0188971	0	0.0146478	0.04563	0	0.0142006	0.0619211	0.0324145	0	0.0604488	0	0.0334697	0.0203359	0.0105605	0	0	0	0	0	0.0502229	0.0870142	0.0177559	0.0191828	0.0120319
F8A3	0.0160002	0.0130622	0	0.0088892	0	0	0	0.0170996	0.0120672	0.0219395	0	0	0	0.0135848	0	0	0.0194759	0	0	0.0110821	0.0122888	0.0106838	0.0184993	0	0.0394293	0	0.0168639	0.0267807	0.00926954	0	0	0.037737	0.0296319	0.0190533	0	0.00864602	0	0	0.00643596	0	0.0129414	0	0.0121143	0	0	0.0318178	0	0.0116907	0.00733267
ZNF280B	0.0688486	0.200737	0.370369	0.0437144	0.0201103	0.185198	0.0845997	0.270666	0.137231	0.0966532	0.113855	0.0206975	0.121776	0.0334029	0.260599	0.352636	0.221484	0.0745853	0.154835	0.00340616	0.0302162	0.049256	0.00568588	0.0427174	0.0151486	0.0176985	0.165864	0.167368	0.0569811	0.0555435	0.383038	0.00386624	0.139649	0.650033	0.0113229	0.0265741	0.24764	0.00761841	0.0870378	0.0906889	0.556866	0.00762074	0.0968083	0.0203172	0.018815	0.0032598	0.0432372	0.0395254	0.00676122
CLUHP11	0	0	0	0	0	0	0	0	0	0	0	0	0	0	0	0	0	0	0	0	0	0	0	0	0	0	0	0	0	0	0	0	0	0	0	0	0	0	0	0	0	0	0	0	0	0	0	0	0
AC010542.3	0.0333859	0.0272554	0	0	0.058511	0	0.0287167	0.0713597	0	0.0305193	0.0276051	0.105384	0.0275573	0	0.0361055	0.0299249	0.0203192	0	0	0.0462478	0	0.0222928	0	0	0	0	0	0.0186268	0.0193418	0	0	0	0	0.0198783	0.0384348	0.0180408	0	0	0.0134292	0.025653	0	0.051736	0.0252776	0.103448	0	0	0	0	0
LINC01072	0	0	0	0	0	0	0	0	0	0	0	0	0	0	0	0	0	0	0	0	0	0	0.0754996	0	0	0	0	0	0	0	0	0	0	0	0	0	0	0	0	0	0	0	0	0	0	0	0	0	0
RPS7P2	0	0	0	0	0	0	0.0797634	0	0	0.0211925	0	0	0	0	0	0	0.0282193	0	0	0	0	0	0	0.0805508	0	0	0	0	0	0	0	0	0	0	0	0	0	0	0	0	0	0	0.0351054	0	0	0	0	0	0.021249
AL135902.2	0.146585	0	0	0.040719	0.299717	0	0	0.0783284	0.0552767	0	0.121204	0.192793	0.0604969	0	0	0	0.356856	0	0	0.101528	0	0	0	1.65528	0	0.158264	0	0	0.0849225	0.103475	0	0	0.0904905	0	0	0	0.0467182	0.283855	0.117926	0.168949	0.0592809	0.0378589	0	0.5299	0	0	0	0.214208	0.235123
KIAA1324L	0.808087	2.49158	1.4382	1.02121	3.89817	1.21566	1.87341	3.4878	1.99315	1.81346	1.80663	2.8281	1.81781	2.21436	1.44777	1.61961	2.90234	1.47982	1.50534	1.54218	1.98712	1.25517	1.60797	11.5021	4.65793	2.54127	2.164	1.7202	1.16939	0.993973	2.01286	2.23855	1.94831	1.88533	1.82864	2.58439	2.30133	1.91808	1.89309	2.63024	4.23579	2.21426	2.28714	1.50449	0.776237	3.36334	0.708364	1.22396	2.88003
TGIF2P1	0.0410866	0	0	0.0228264	0	0	0.0706809	0	0	0	0	0	0	0.0348841	0	0.0368273	0.025006	0	0.0462002	0.0569152	0	0	0	1.64171	0.10125	0.0295733	0.0433046	0	0	0	0	0	0	0.0244633	0.0473001	0.022202	0.0523789	0	0.0330536	0	0.0332319	0.0636693	0.031108	0	0	0	0	0	0
AL391845.1	0.104626	0	0	0	0.0305606	0	0	0	0	0	0	0	0	0.0444156	0	0	0	0.0528937	0	0.0724664	0.160713	0.0698618	0	0.272645	0.0644574	0.0376538	0	0	0.0303069	0	0	0	0.032294	0	0	0.0282683	0.0666906	0	0	0	0	0.027022	0.158431	0.0540312	0	0.0693525	0.0353798	0.038223	0.0719228
PDIA3	102.395	70.1428	44.276	67.5671	93.12	34.695	62.1648	69.3606	92.6596	37.9241	76.4159	106.935	47.8532	53.7764	36.9191	101.109	157.576	72.4641	41.7907	174.65	170.924	195.042	184.659	46.1613	115.19	121.632	327.672	163.487	206.333	132.707	171.235	143.107	84.8712	152.793	76.1642	133.478	141.868	101.437	141.132	129.59	263.572	188.56	156.254	194.946	113.068	121.839	175.453	157.339	122.116
AC073319.1	0	0	0	0	0	0	0	0	0	0	0	0	0	0	0	0	0	0	0	0	0	0	0	0	0	0	0	0	0	0	0	0	0	0	0	0	0	0	0	0	0	0	0	0	0	0	0	0	0
AC012572.1	0.299408	0	0	0	0	0	0	0	0	0	0	0.315032	0	0	0	0	0	0	0	0	0	0.599771	0	0	0	0	0	0	0.173459	0	1.61948	0	0	0	0	0	0	0	0	0	0	0	0	0	0	0	0	0	0
MAST4-AS1	0.724436	2.66135	1.14507	1.65014	3.6819	2.30844	1.12162	2.32263	0.928819	1.14235	1.64725	4.70682	1.88358	1.93748	1.29269	1.29867	1.63134	2.71017	1.42555	8.05329	5.39703	1.04001	3.35035	13.4664	1.96375	0.417148	0.839898	0.383972	0.230832	0.562521	0.705317	1.99338	0.894424	1.20774	1.08419	0.900366	0.785009	0.897816	0.888767	0.584473	0.82032	0.89809	2.27625	0.187058	5.54327	1.56066	0.636928	0.688113	2.87179
GH2	0	0	0	0	0.0716722	0	0	0	0	0	0.0202887	0	0	0	0	0	0	0.0744293	0	0	0.0753826	0	0.368809	0	0	0	0	0	0	0	0	0	0	0.0292195	0	0	0	0	0	0	0	0	0	0	0	0	0	0	0
AC011195.2	0	0	0	0	0	0	0.136769	0	0	0	0.131475	0	0	0	0	0	0	0.160773	0	0	0	0	0	0	0	0	0	0	0	0	0	0	0	0	0	0	0	0	0	0	0	0	0	0	0	0	0	0	0
CCT6P1	2.81114	2.73783	5.88477	1.54352	1.49818	7.82597	7.79131	3.22391	4.86022	2.16402	3.42542	2.62919	9.24075	2.40073	8.2137	2.85864	1.33071	3.10831	7.87482	2.45946	2.7525	1.80025	1.17845	13.5659	5.39819	2.1299	3.58667	2.76077	2.86673	2.29773	3.14776	5.06634	1.3193	3.42587	3.78511	2.2475	4.63165	2.94148	2.45991	1.57897	3.72306	2.51355	4.10746	3.24307	2.54729	2.59351	1.60102	2.21015	8.09902
TOMM22	35.1836	29.7298	21.3908	32.9207	41.1603	19.7467	27.2356	28.8426	32.8905	18.0364	42.6124	33.688	25.1711	28.3781	18.7261	41.6339	30.615	61.2126	17.9108	42.8927	38.5062	40.3132	28.0996	18.4107	44.4911	30.2063	22.2308	31.0967	28.9786	41.8019	40.0275	34.4167	59.2356	27.0367	56.1945	20.1367	36.5264	34.5458	29.6585	31.5845	56.9772	51.9142	25.3841	30.3955	29.5488	43.9617	39.6325	24.459	28.987
AC023274.1	0	0	0	0	0	0	0	0	0	0	0	0	0	0	0	0	0	0	0	0	0	0	0	0	0	0	0	0	0	0	0	0	0	0	0	0	0	0	0	0	0	0	0	0	0	0	0	0	0
NLRP7	0.0143814	0.0176109	0	0.0239695	0.113419	0	0.0371102	0.0230543	0.319966	0	0.029728	0.0151318	0.112771	0.00610517	0	0.109569	0.0831509	0.247197	0	0.587693	0.397636	0.0192057	0.748244	0.0249843	0.01329	14.0003	0.591151	0.0842491	3.22437	0.0710631	0.0388939	0.0169595	0.00887797	2.66731	0.00827812	0.00388563	0.00916698	0.0612675	0.358658	4.40356	0.0639761	0	0.146996	6.65448	0.0481442	0.0238322	2.18355	0.415063	0.55033
SEMA6A-AS2	0	0.143006	0	0.0648801	0.27289	0.112766	0.100449	0.343215	0.132114	0.0266885	0.241401	0.0921566	0.0963933	0	0	0.20935	0.319838	0.767507	0.065658	0	0.0896927	0.0779785	0	0.710084	0.251812	0.084057	0	0.0651553	0	0	0.126333	0.0459056	0.288368	0.208598	0.134442	0.0315526	0.297756	0.407056	0	0.134599	0.425052	0.0904844	0.132629	0.120617	0	0.23223	0	0.170656	0.267597
RNA5SP26	0	0	0	0	0	0	0	0	0	0	0	0	0	0	0	0	0	0	0	0	0	0	0	0.410877	0	0	0	0	0	0	0	0	0	0	0	0	0	0	0	0	0	0.122167	0	0	0	0	0	0	0
ZFP91P1	0.0243043	0	0.0451954	0	0	0	0.0209052	0.0129871	0.0366602	0	0.0803838	0	0	0	0	0	0	0.0491482	0.0273292	0.0336675	0	0.0324574	0.0281004	0.506677	0.0449198	0	0	0.01356	0	0.034313	0	0	0.0450108	0.0289419	0	0.0131333	0.015492	0	0	0.0186749	0	0.0251085	0	0	0	0.0483312	0.0164373	0	0.0111383
AL663061.1	0	0	0	0	0	0	0	0	0	0	0	0.145162	0	0.234271	0	0.247321	0	0	0	0	0	0	0	2.39678	0	0	0	0	0.159854	0	0	0	0	0	0	0	0	0	0	0	0	0	0.208912	0	0	0	0.186611	0	0
PCDH9-AS3	0	0	0	0	0	0	0	0	0	0	0	0	0	0	0	0	0	0	0.0660692	0	0	0	0	0.102076	0	0	0	0	0	0	0	0	0	0	0	0	0	0	0	0	0	0	0	0	0	0	0	0	0
MIR7854	0	0	0	0.240555	0	0	0	0.23137	0	0	0.358017	0.683376	0	0.73525	0	0	0	0	0	0.299899	0	0	1.00124	23.3188	0	0.311658	0	0	0	0	0.702604	0	0	0	0	0.233975	0	0	0.174167	0	0	0	0.327831	0.894425	0	0	0.585672	0	0.5953
AC021086.1	0.0328597	0.0670646	0	0.0273837	0.0383925	0	0	0.0263381	0.0123913	0.0150191	0.05434	0.0259308	0.0813688	0.0139496	0	0.0589065	0.0399979	0.116286	0	0.0910378	0.113569	0.109707	0.0379922	0.941923	0.141708	0.0118259	0.0346336	0.0366665	0.0190369	0.0927833	0.088868	0.0516672	0.0405702	0.11739	0.0567435	0.0177564	0.0418909	0	0.00660879	0.0378731	0.132889	0.0169735	0.0497583	0.0169695	0.0157148	0.0217815	0.100005	0	0.052707
CBARP	0.216828	0.389429	0.057601	0.502503	0.253338	0.0239283	0.127888	0.165519	0.593382	0.44739	0.0768361	0.146663	0.0971572	1.65686	0.0602977	0.594158	0.226226	0.958373	0.411002	0.154472	0.418711	0.103416	0.0859528	0.107626	0.599214	0.115937	0.652953	0.511547	0.387619	0.253643	0.030158	0.988702	0.191219	0.435257	0.456446	0.431846	1.43739	0.676604	1.38302	0.556942	0.886904	0.0256004	0.394003	1.00458	0.402933	0.024639	0.410602	0.212747	0.405995
AC090971.6	0	0	0	0.0533655	0.0561147	0	0	0	0	0	0	0	0	0	0	0.086098	0	0	0	0	0	0	0	2.50312	0.0591776	0	0	0	0.0556489	0	0	0.075517	0.0592975	0.114385	0	0	0.0612279	0	0	0.0738072	0.0776924	0	0	0	0	0	0	0	0
SSR1P1	0	0	0	0	0	0	0	0	0	0	0	0	0	0.0293558	0	0	0	0	0	0	0	0	0	0.780868	0	0	0	0	0	0	0	0	0	0	0	0	0	0	0	0	0	0	0	0	0	0	0	0	0
PRIM1	0.970096	1.84791	3.10324	0.956002	1.63269	1.26014	1.64898	2.78318	1.58522	0.617592	1.76658	2.24801	1.6396	0.490267	1.01165	4.32695	2.91694	3.31626	1.14278	10.7746	3.25525	6.89404	8.10503	5.25659	11.1633	4.94598	1.67976	4.82606	4.99792	5.05444	5.41585	5.25697	1.47577	4.49706	1.52895	4.86143	2.29676	2.17375	2.7315	2.41368	5.42709	2.92308	3.69869	0.978105	3.4464	2.12816	4.17084	3.27404	3.82128
IGLV11-55	0	0	0	0	0	0	0.113654	0	0	0	0	0	0.0545324	0	0	0	0	0	0	0	0	0	0	0	0	0.237767	0	0	0	0.373093	0	0	0	0	0	0	0	0	0	0	0	0	0	0	0	0.043793	0	0	0
MTCYBP21	0	0.268367	0.188091	0	0.0738617	0.244174	0.174003	0.459414	0.0190712	0.10402	0.209084	0	0.146106	0.257635	0.191427	0.0226655	0.01539	0	0.227473	0	0	0	0	1.62542	0.23368	0.036402	0.106608	0.0564328	0	0	0	0	0	0.135504	0.029111	0.0136643	0.0161184	0	0.0610289	0.0194299	0.0409054	0	0.0574367	0.0261175	0	0.0167618	0.0342037	0	0
AC006273.1	0	0.0800569	0.0303927	0.0181604	0	0	0.0843491	0.017467	0.147918	0.0149406	0	0.0343937	0	0	0	0	0.0397888	0.264407	0	0.384888	0.0502113	0.0436535	0.302349	0	0.0402765	0.0235282	0.0689052	0.182374	0.151499	0.323044	0.0530421	0.102794	0.121074	0.0389254	0.225788	0.123645	0.0833439	0.050639	0.0131485	0.125584	0.0264389	0.0168848	0.0742474	0.0337617	0	0.0650029	0.24318	0.0955354	0.0149804
AC110288.1	0	0	0	0	0	0	0	0	0	0	0	0	0	0	0	0	0	0	0	0	0	0	0	0	0	0	0	0	0	0	0	0	0	0	0	0	0	0	0	0	0	0	0	0	0	0	0	0	0
MAN2A1	3.5231	4.99392	2.77517	3.29926	3.28554	2.5693	3.48524	7.19049	3.68832	3.39806	5.55237	4.22452	2.93752	6.24138	1.82647	6.37554	5.63527	2.24716	2.72141	7.90958	2.21374	2.89646	2.70733	14.5669	4.17516	1.87918	2.58098	3.18567	4.83979	4.72172	2.52795	3.05819	3.6513	5.73424	1.22582	3.51408	3.63806	2.13849	6.04609	4.53376	7.79347	2.1816	4.9237	4.62296	3.74344	3.22589	4.53022	4.84903	5.33502
AC016730.1	0	0.359005	0	0.0187934	0.2569	0	0.0290964	0.108455	0.127562	0	0.195791	0.0889813	0.0279216	0.315928	0	0.0303206	0.0411757	1.09449	0	0.0234296	0.129904	0.0225875	0	0.705207	0.0625205	0	0	0	0	0	0	0.0265943	0	0.0201411	0	0	0	0	0	0	0.0273604	0.10484	1.12692	0	0	0.0224229	0	0	0.682114
RBM22P5	0.0220394	0	0	0	0.0128752	0	0.0379142	0	0	0	0	0.0115947	0	0	0	0	0	0	0	0	0	0	0	0.0382884	0.0135779	0	0	0	0	0	0	0	0	0	0	0	0	0	0	0	0	0	0	0	0	0	0	0	0
AC130448.2	0	0	0	0.0418077	0	0	0	0.120634	0	0	0	0	0	0	0	0	0	0	0.253854	0	0	0	0	0.130734	0	0	0	0.0839702	0	0.106242	0	0	0	0	0	0.040664	0	0	0	0	0	0	0.0569759	0	0	0	0	0	0
TRAV38-2DV8	0	0	0	0	0	0	0	0	0	0	0	0	0	0	0	0	0	0	0	0	0	0	0	0	0	0	0	0	0	0	0	0	0	0	0	0	0	0	0	0	0	0	0	0	0	0	0	0	0
PA2G4P2	0	0.0191469	0	0.0651504	0.0137013	0.0452943	0.040347	0.0501302	0	0.0321597	0.0969629	0.0246775	0.019359	0	0	0.0420445	0.0142742	0.023714	0	0.0487337	0	0.046982	0.0813508	0.122236	0.130043	0.0168814	0	0.0261707	0.0271752	0	0.0634295	0.110632	0.0144785	0.0418934	0.0540009	0	0.0149498	0.0181667	0.0660383	0	0.0189699	0.0363446	0.035515	0	0	0.124372	0.0475859	0.05141	0.0107485
YIPF6	5.29177	5.97125	7.0107	4.39754	4.53119	6.45482	7.28161	7.19836	4.52587	7.13254	6.16619	5.63985	5.68039	6.39107	6.31781	7.99274	6.17615	2.8296	6.83722	10.3304	6.65087	8.81033	4.49681	18.1489	6.7632	8.78064	9.76723	3.29307	6.34702	5.65262	5.04856	6.0354	4.45643	8.56804	5.04863	8.41185	6.14615	4.38958	5.41098	5.82789	6.60024	3.88004	4.61093	6.02069	4.60217	5.33957	4.34887	5.87642	7.36725
AC008525.1	0	0	0	0	0	0	0	0	0	0	0	0	0	0	0	0	0	0	0	0	0	0	0	0	0	0	0	0	0	0	0.0225194	0	0	0	0	0	0	0	0	0	0	0	0	0	0	0.0275974	0	0	0
DCAF11	11.4395	10.8948	8.65403	11.812	12.2212	9.11592	10.6897	14.897	11.1647	6.61628	18.998	15.7812	10.152	7.49984	8.15806	10.8971	16.6921	11.8129	8.11363	13.0836	8.77914	12.5335	49.9891	11.8655	18.1145	17.712	8.23109	14.4091	9.65983	16.1253	7.41976	11.0876	11.0784	11.1074	5.39329	22.3335	16.434	10.8073	8.05296	11.8378	14.6191	13.7503	12.5908	11.5909	13.6632	12.4568	5.26967	13.9382	16.4345
ARCN1	34.168	33.7907	37.6265	35.1017	27.341	37.4955	41.4965	39.8749	29.545	31.6931	36.1908	37.8723	33.9869	39.1186	39.7567	47.4639	40.799	18.9667	38.9131	50.9434	51.4446	46.0845	28.8321	53.003	34.0139	49.7011	41.8501	48.2163	52.7252	25.6176	24.5311	30.2736	26.0301	48.4989	20.0748	55.605	35.944	17.3534	56.0487	49.0962	48.5578	20.6599	47.1175	36.0768	28.1762	31.9789	43.4732	49.2118	39.0064
AC125807.2	0.272313	0.372695	0.49149	0.658549	0.140367	0.425359	0.544237	0.226827	0.676534	1.29957	0.211917	0.324445	0.132219	0.414807	0.511036	0.445093	0.272974	0.477789	1.11675	0.959695	0.166087	7.76527	0.194464	0.681794	0.666127	1.00885	0.16039	0.898175	1.80034	0.576681	1.26065	0.15112	0.054387	0.329044	0.0737633	0.696797	0.296103	0.465284	0.592782	0.326167	0.46642	0.169622	0.679171	0.198535	0.58987	0.090253	0.780008	1.2933	0.297311
AL355482.2	0.122901	0.280933	0	0.0409679	0.244111	0	0.0211425	0.223287	0.0741528	0	0.569075	0.517257	0.0202889	0.0834781	0.0265825	0.11016	0.179519	0.223678	0	0.66397	0.302057	0	0.198936	0.298917	0.0454298	0.353847	1.0881	0	0	0.0694051	0.0398858	0.251218	0.349001	0.102447	0.11319	0.0796944	0.0940075	0.247512	0.049436	0.169982	0.17893	0.292026	0.279157	0.126938	0.0235105	2.52546	0.0332478	0.395116	0.630827
AL390962.1	0	0	0	0	0.187547	0	0	0.0285914	0	0	0	0.0281492	0	0.0908579	0	0	0	0	0	0	0	0	0	0	0	0	0	0	0	0	0	0	0.363338	0.127433	0	0	0	0	0	0	0	0.0829154	0	0	0	0.106402	0	0	0
[truncated: 3,922 more rows]
[truncated: 206 more columns]
